# Supplementary material for: Inferring functional communities from partially observed biological networks exploiting geometric topology and side information
Source: Sci Rep. 2022 Jun 27;12:10883. doi: 10.1038/s41598-022-14631-x (PMC9237089; doi:10.1038/s41598-022-14631-x)
Supplement: Supplementary file 2 — Supplementary Table 1. [file 41598_2022_14631_MOESM2_ESM.xlsx]

## Sheet: Supp_Table_1
Id	Label	Symbol	Full.Name	NodeAnno	NodeAnno_Filter	SideInfo_Label	pathwayid	known
0	AT1G01030	NGA3	NGATHA3	auxin	auxin	auxin	2	1
1	AT3G17600	IAA31	indole-3-acetic acid inducible 31	auxin	auxin	auxin	2	1
2	AT1G01140	CIPK9	CBL-interacting protein kinase 9	Unknown	Unknown		0	0
3	AT2G23290	MYB70	myb domain protein 70	Transcription_factor	Transcription_factor		0	0
4	AT1G01360	RCAR1	regulatory component of ABA receptor 1	abscisic acid	abscisic acid	abscisic acid	1	1
5	AT4G26080	ABI1	ABA INSENSITIVE 1	abscisic acid,ethylene	Multi		0	0
6	AT1G04100	IAA10	indoleacetic acid-induced protein 10	auxin	auxin	auxin	2	1
7	AT1G15050	IAA34	indole-3-acetic acid inducible 34	auxin	auxin	auxin	2	1
8	AT2G33310	IAA13	auxin-induced protein 13	auxin	auxin	auxin	2	1
9	AT3G04730	IAA16	indoleacetic acid-induced protein 16	auxin	auxin	auxin	2	1
10	AT3G16500	PAP1	phytochrome-associated protein 1	auxin	auxin	auxin	2	1
11	AT3G23030	IAA2	indole-3-acetic acid inducible 2	auxin	auxin	auxin	2	1
12	AT4G14560	IAA1	indole-3-acetic acid inducible	auxin	auxin	auxin	2	1
13	AT1G04240	SHY2	SHORT HYPOCOTYL 2	auxin	auxin	auxin	2	1
14	AT1G04250	AXR3	AUXIN RESISTANT 3	auxin	auxin	auxin	2	1
15	AT3G15540	IAA19	indole-3-acetic acid inducible 19	auxin	auxin	auxin	2	1
16	AT1G04550	IAA12	indole-3-acetic acid inducible 12	auxin	auxin	auxin	2	1
17	AT1G07430	HAI2	highly ABA-induced PP2C gene 2	abscisic acid	abscisic acid	abscisic acid	1	1
18	AT4G01026	PYL7	PYR1-like 7	abscisic acid	abscisic acid	abscisic acid	1	1
19	AT4G18620	PYL13	PYR1-like 13	abscisic acid	abscisic acid	abscisic acid	1	1
20	AT1G10940	SNRK2.4	SNF1-related protein kinase 2.4	abscisic acid,auxin	auxin	auxin	2	1
21	AT2G36270	ABI5	ABA INSENSITIVE 5	abscisic acid,gibberellin	abscisic acid	abscisic acid	1	1
22	AT3G23050	IAA7	indole-3-acetic acid 7	abscisic acid,auxin,jasmonic acid	Multi		0	0
23	AT1G15550	AT1G15550	0	gibberellin	gibberellin	gibberellin	10	1
24	AT5G60120	TOE2	target of early activation tagged (EAT) 2	Transcription_factor	Transcription_factor		0	0
25	AT1G17380	JAZ5	jasmonate-zim-domain protein 5	jasmonic acid	jasmonic acid	jasmonic acid	11	1
26	AT3G29350	AHP2	histidine-containing phosphotransmitter 2	cytokinin	cytokinin	cytokinin	5	1
27	AT4G28910	NINJA	novel interactor of JAZ	jasmonic acid	jasmonic acid	jasmonic acid	11	1
28	AT1G18400	BEE1	BR enhanced expression 1	brassinosteroid	brassinosteroid	brassinosteroid	3	1
29	AT5G41920	AtSCL23	0	Transcription_factor	Transcription_factor		0	0
30	AT1G19050	ARR7	response regulator 7	cytokinin	cytokinin	cytokinin	5	1
31	AT1G22770	GI	GIGANTEA	gibberellin,karrikin	gibberellin	gibberellin	10	1
32	AT1G51950	IAA18	indole-3-acetic acid inducible 18	auxin	auxin	auxin	2	1
33	AT2G37630	AS1	ASYMMETRIC LEAVES 1	auxin,gibberellin,jasmonic acid,salicylic acid	gibberellin	gibberellin	10	1
34	AT2G44950	HUB1	histone mono-ubiquitination 1	ethylene,salicylic acid	Multi		0	0
35	AT4G08150	KNAT1	KNOTTED-like from Arabidopsis thaliana	gibberellin	gibberellin	gibberellin	10	1
36	AT4G32570	TIFY8	TIFY domain protein 8	jasmonic acid	jasmonic acid	jasmonic acid	11	1
37	AT4G37260	MYB73	myb domain protein 73	abscisic acid,auxin,ethylene,jasmonic acid,salicylic acid	Multi		0	0
38	AT1G25470	CRF12	cytokinin response factor 12	Transcription_factor	Transcription_factor		0	0
39	AT5G08130	BIM1	0	brassinosteroid	brassinosteroid	brassinosteroid	3	1
40	AT1G30270	CIPK23	CBL-interacting protein kinase 23	Stress,Abiotic_biotic_stimulus	multi		0	0
41	AT5G47100	CBL9	calcineurin B-like protein 9	abscisic acid	abscisic acid	abscisic acid	1	1
42	AT1G32640	MYC2	0	abscisic acid,jasmonic acid	Multi		0	0
43	AT1G37130	NIA2	nitrate reductase 2	salicylic acid	salicylic acid	salicylic acid	14	1
44	AT5G18930	BUD2	BUSHY AND DWARF 2	auxin,cytokinin	Multi		0	0
45	AT1G50600	SCL5	scarecrow-like 5	Transcription_factor	Transcription_factor		0	0
46	AT2G20350	AT2G20350	0	Transcription_factor	Transcription_factor		0	0
47	AT1G51660	MKK4	mitogen-activated protein kinase kinase 4	signal transduction	multi		0	0
48	AT3G24520	HSFC1	heat shock transcription factor C1	abscisic acid	abscisic acid	abscisic acid	1	1
49	AT3G45640	MPK3	mitogen-activated protein kinase 3	abscisic acid,salicylic acid	salicylic acid	salicylic acid	14	1
50	AT3G61830	ARF18	auxin response factor 18	signal transduction	multi		0	0
51	AT1G52340	ABA2	ABA DEFICIENT 2	abscisic acid	abscisic acid	abscisic acid	1	1
52	AT1G53170	ERF8	ethylene response factor 8	ethylene	ethylene	ethylene	8	1
53	AT5G19000	BPM1	BTB-POZ and MATH domain 1	ethylene	ethylene	ethylene	8	1
54	AT1G53510	MPK18	mitogen-activated protein kinase 18	Unknown	Unknown		0	0
55	AT2G01570	RGA1	REPRESSOR OF GA1-3 1	abscisic acid,ethylene,gibberellin,jasmonic acid,salicylic acid	gibberellin	gibberellin	10	1
56	AT1G53910	RAP2.12	related to AP2 12	Transcription_factor	Transcription_factor		0	0
57	AT2G38490	CIPK22	CBL-interacting protein kinase 22	Unknown	Unknown		0	0
58	AT1G54490	XRN4	exoribonuclease 4	ethylene	ethylene	ethylene	8	1
59	AT1G64280	NPR1	NONEXPRESSER OF PR GENES 1	jasmonic acid,salicylic acid	salicylic acid	salicylic acid	14	1
60	AT5G06950	AHBP-1B	0	salicylic acid	salicylic acid	salicylic acid	14	1
61	AT1G64520	RPN12a	regulatory particle non-ATPase 12A	auxin,cytokinin	cytokinin	cytokinin	5	1
62	AT1G65620	AS2	ASYMMETRIC LEAVES 2	gibberellin	gibberellin	gibberellin	10	1
63	AT1G73410	MYB54	myb domain protein 54	Transcription_factor	Transcription_factor		0	0
64	AT1G75080	BZR1	BRASSINAZOLE-RESISTANT 1	brassinosteroid	brassinosteroid	brassinosteroid	3	1
65	AT2G30590	WRKY21	WRKY DNA-binding protein 21	Transcription_factor	Transcription_factor		0	0
66	AT2G42880	MPK20	MAP kinase 20	Unknown	Unknown		0	0
67	AT3G14720	MPK19	MAP kinase 19	Unknown	Unknown		0	0
68	AT4G16110	RR2	response regulator 2	cytokinin,ethylene	Multi		0	0
69	AT2G01760	RR14	response regulator 14	cytokinin	cytokinin	cytokinin	5	1
70	AT2G46990	IAA20	indole-3-acetic acid inducible 20	auxin	auxin	auxin	2	1
71	AT3G62100	IAA30	indole-3-acetic acid inducible 30	auxin	auxin	auxin	2	1
72	AT4G00120	IND	INDEHISCENT	auxin	auxin	auxin	2	1
73	AT2G02560	CAND1	cullin-associated and neddylation dissociated	auxin	auxin	auxin	2	1
74	AT2G25090	CIPK16	CBL-interacting protein kinase 16	Unknown	Unknown		0	0
75	AT5G53160	RCAR3	regulatory components of ABA receptor 3	abscisic acid	abscisic acid	abscisic acid	1	1
76	AT5G58950	AT5G58950	0	ethylene	ethylene	ethylene	8	1
77	AT5G67300	MYBR1	myb domain protein r1	abscisic acid,auxin,ethylene,gibberellin,jasmonic acid,salicylic acid	Multi		0	0
78	AT2G25490	EBF1	EIN3-binding F box protein 1	ethylene	ethylene	ethylene	8	1
79	AT2G26980	CIPK3	CBL-interacting protein kinase 3	abscisic acid,cytokinin	abscisic acid	abscisic acid	1	1
80	AT2G28350	ARF10	auxin response factor 10	abscisic acid,auxin	auxin	auxin	2	1
81	AT2G29380	HAI3	highly ABA-induced PP2C gene 3	signal transduction	signal transduction		0	0
82	AT5G45860	PYL11	PYR1-like 11	abscisic acid	abscisic acid	abscisic acid	1	1
83	AT4G28640	IAA11	indole-3-acetic acid inducible 11	auxin	auxin	auxin	2	1
84	AT2G39220	PLP6	PATATIN-like protein 6	Unknown	Unknown		0	0
85	AT2G40330	PYL6	PYR1-like 6	abscisic acid,jasmonic acid	abscisic acid	abscisic acid	1	1
86	AT3G48090	EDS1	enhanced disease susceptibility 1	salicylic acid	salicylic acid	salicylic acid	14	1
87	AT5G51760	AHG1	ABA-hypersensitive germination 1	abscisic acid	abscisic acid	abscisic acid	1	1
88	AT3G04240	SEC	secret agent	Unknown	Unknown		0	0
89	AT3G28910	MYB30	myb domain protein 30	auxin,brassinosteroid,ethylene,gibberellin,jasmonic acid,salicylic acid	brassinosteroid	brassinosteroid	3	1
90	AT5G17690	TFL2	TERMINAL FLOWER 2	gibberellin	gibberellin	gibberellin	10	1
91	AT4G30080	ARF16	auxin response factor 16	auxin	auxin	auxin	2	1
92	AT4G11070	WRKY41	0	Transcription_factor	Transcription_factor		0	0
93	AT4G24240	WRKY7	WRKY DNA-binding protein 7	Transcription_factor	Transcription_factor		0	0
94	AT5G61380	TOC1	TIMING OF CAB EXPRESSION 1	Circadian rhythm	Circadian rhythm	circadian rhythm	4	1
95	AT5G64810	WRKY51	WRKY DNA-binding protein 51	jasmonic acid	jasmonic acid	jasmonic acid	11	1
96	AT4G14713	PPD1	PEAPOD 1	Transcription_factor	Transcription_factor		0	0
97	AT4G15560	CLA1	CLOROPLASTOS ALTERADOS 1	abscisic acid	abscisic acid	abscisic acid	1	1
98	AT4G16420	ADA2B	homolog of yeast ADA2 2B	auxin,cytokinin	auxin	auxin	2	1
99	AT4G27920	PYL10	PYR1-like 10	abscisic acid	abscisic acid	abscisic acid	1	1
100	AT5G05440	PYL5	PYRABACTIN RESISTANCE 1-LIKE 5	abscisic acid	abscisic acid	abscisic acid	1	1
101	AT5G04870	CPK1	calcium dependent protein kinase 1	abscisic acid,salicylic acid	salicylic acid	salicylic acid	14	1
102	AT5G06960	OBF5	OCS-element binding factor 5	salicylic acid	salicylic acid	salicylic acid	14	1
103	AT5G10930	CIPK5	CBL-interacting protein kinase 5	Unknown	Unknown		0	0
104	AT5G35410	SOS2	SALT OVERLY SENSITIVE 2	Stress,Abiotic_biotic_stimulus	Multi		0	0
105	AT5G45820	CIPK20	CBL-interacting protein kinase 20	abscisic acid	abscisic acid	abscisic acid	1	1
106	AT5G58380	SIP1	SOS3-interacting protein 1	Unknown	Unknown		0	0
107	AT1G78590	NADK3	NAD(H) kinase 3	abscisic acid	abscisic acid	abscisic acid	1	1
108	AT4G32010	HSL1	HSI2-like 1	Transcription_factor	Transcription_factor		0	0
109	AT4G24470	ZIM	Zinc-finger protein expressed in Inflorescence Meristem	Transcription_factor	Transcription_factor		0	0
110	AT3G23610	DSPTP1	dual specificity protein phosphatase 1	Unknown	Unknown		0	0
111	AT5G45810	CIPK19	CBL-interacting protein kinase 19	Unknown	Unknown		0	0
112	AT4G36930	SPT	SPATULA	Transcription_factor,Stress,Abiotic_biotic_stimulus	Transcription_factor		0	0
113	AT5G45830	DOG1	DELAY OF GERMINATION 1	abscisic acid	abscisic acid	abscisic acid	1	1
114	AT1G35560	AtTCP23	0	Transcription_factor	Transcription_factor		0	0
115	AT4G00240	PLDBETA2	phospholipase D beta 2	Endocytosis	Endocytosis	protein processing	13	1
116	AT1G77200	AT1G77200	0	Transcription_factor	Transcription_factor		0	0
117	AT1G17550	HAB2	homology to ABI2	signal transduction	Multi		0	0
118	AT2G04550	IBR5	indole-3-butyric acid response 5	abscisic acid,auxin,ethylene	Multi		0	0
119	AT3G62340	WRKY68	0	Transcription_factor	Transcription_factor		0	0
120	AT4G29810	MKK2	MAP kinase kinase 2	auxin	auxin	auxin	2	1
121	AT1G21690	EMB1968	embryo defective 1968	Mismatch repair,DNA replication,Nucleotide excision repair	Mismatch repair,DNA replication,Nucleotide excision repair	dna repair	6	1
122	AT3G57040	ARR9	response regulator 9	cytokinin	cytokinin	cytokinin	5	1
123	AT5G62000	ARF2	auxin response factor 2	abscisic acid,auxin,brassinosteroid	Multi		0	0
124	AT2G46130	WRKY43	WRKY DNA-binding protein 43	Transcription_factor	Transcription_factor		0	0
125	AT4G24400	CIPK8	CBL-interacting protein kinase 8	Unknown	Unknown		0	0
126	AT1G19220	ARF19	auxin response factor 19	auxin,ethylene	auxin	auxin	2	1
127	AT5G55170	SUMO3	small ubiquitin-like modifier 3	salicylic acid	salicylic acid	salicylic acid	14	1
128	AT1G51600	ZML2	ZIM-LIKE 2	Transcription_factor	Transcription_factor		0	0
129	AT3G21175	ZML1	ZIM-like 1	Transcription_factor	Transcription_factor		0	0
130	AT4G29800	PLP8	PATATIN-like protein 8	Unknown	Unknown		0	0
131	AT5G13080	WRKY75	WRKY DNA-binding protein 75	Transcription_factor,Stress	Transcription_factor,Stress		0	0
132	AT5G43290	WRKY49	WRKY DNA-binding protein 49	Transcription_factor	Transcription_factor		0	0
133	AT1G14280	PKS2	phytochrome kinase substrate 2	auxin	auxin	auxin	2	1
134	AT2G39250	SNZ	SCHNARCHZAPFEN	Transcription_factor	Transcription_factor		0	0
135	AT4G36540	BEE2	BR enhanced expression 2	brassinosteroid	brassinosteroid	brassinosteroid	3	1
136	AT1G28360	ERF12	ERF domain protein 12	ethylene	ethylene	ethylene	8	1
137	AT3G01970	WRKY45	WRKY DNA-binding protein 45	Transcription_factor	Transcription_factor		0	0
138	AT1G10210	MPK1	mitogen-activated protein kinase 1	auxin	auxin	auxin	2	1
139	AT1G18350	MKK7	MAP kinase kinase 7	auxin,salicylic acid	Multi		0	0
140	AT1G07340	STP2	sugar transporter 2	brassinosteroid	brassinosteroid	brassinosteroid	3	1
141	AT3G15150	HPY2	HIGH PLOIDY2	cytokinin	cytokinin	cytokinin	5	1
142	AT1G80340	AT1G80340	0	gibberellin	gibberellin	gibberellin	10	1
143	AT2G30020	AT2G30020	0	abscisic acid	abscisic acid	abscisic acid	1	1
144	AT4G01370	MPK4	MAP kinase 4	abscisic acid,ethylene,jasmonic acid,salicylic acid	Multi		0	0
145	AT2G44050	COS1	COI1 SUPPRESSOR1	jasmonic acid	jasmonic acid	jasmonic acid	11	1
146	AT5G01810	CIPK15	CBL-interacting protein kinase 15	abscisic acid	abscisic acid	abscisic acid	1	1
147	AT1G74950	TIFY10B	0	jasmonic acid	jasmonic acid	jasmonic acid	11	1
148	AT1G50960	GA2OX7	gibberellin 2-oxidase 7	cytokinin,gibberellin	gibberellin	gibberellin	10	1
149	AT3G54220	SCR	SCARECROW	Transcription_factor,Abiotic_biotic_stimulus	Transcription_factor		0	0
150	AT1G31880	BRX	BREVIS RADIX	abscisic acid,auxin,brassinosteroid,cytokinin	Multi		0	0
151	AT2G44745	WRKY12	WRKY DNA-binding protein 12	Transcription_factor	Transcription_factor		0	0
152	AT5G55910	D6PK	D6 protein kinase	auxin	auxin	auxin	2	1
153	AT1G69560	MYB105	myb domain protein 105	Transcription_factor	Transcription_factor		0	0
154	AT1G66560	WRKY64	WRKY DNA-binding protein 64	Transcription_factor	Transcription_factor		0	0
155	AT5G22570	WRKY38	WRKY DNA-binding protein 38	salicylic acid	salicylic acid	salicylic acid	14	1
156	AT5G25190	ESE3	ethylene and salt inducible 3	ethylene	ethylene	ethylene	8	1
157	AT3G12250	TGA6	TGACG motif-binding factor 6	salicylic acid	salicylic acid	salicylic acid	14	1
158	AT1G74910	AT1G74910	0	ethylene	ethylene	ethylene	8	1
159	AT3G03540	NPC5	non-specific phospholipase C5	auxin,brassinosteroid	Multi		0	0
160	AT1G14920	GAI	GIBBERELLIC ACID INSENSITIVE	abscisic acid,ethylene,gibberellin,jasmonic acid,salicylic acid	gibberellin	gibberellin	10	1
161	AT3G03450	RGL2	RGA-like 2	abscisic acid,ethylene,gibberellin,jasmonic acid,salicylic acid	gibberellin	gibberellin	10	1
162	AT5G54190	PORA	protochlorophyllide oxidoreductase A	ethylene	ethylene	ethylene	8	1
163	AT5G01600	FER1	ferretin 1	cytokinin,salicylic acid	salicylic acid	salicylic acid	14	1
164	AT1G72450	JAZ6	jasmonate-zim-domain protein 6	jasmonic acid	jasmonic acid	jasmonic acid	11	1
165	AT2G24570	WRKY17	WRKY DNA-binding protein 17	Stress,Abiotic_biotic_stimulus	Transcription_factor		0	0
166	AT1G68550	CRF10	cytokinin response factor 10	Transcription_factor	Transcription_factor		0	0
167	AT4G02570	CUL1	cullin 1	auxin,jasmonic acid	Multi		0	0
168	AT5G13220	JAZ10	jasmonate-zim-domain protein 10	jasmonic acid	jasmonic acid	jasmonic acid	11	1
169	AT1G77470	RFC3	replication factor C subunit 3	salicylic acid	salicylic acid	salicylic acid	14	1
170	AT5G16080	CXE17	carboxyesterase 17	Unknown	Unknown		0	0
171	AT2G02950	PKS1	phytochrome kinase substrate 1	auxin	auxin	auxin	2	1
172	AT2G32960	AT2G32960	0	Unknown	Unknown		0	0
173	AT4G24210	SLY1	SLEEPY1	gibberellin	gibberellin	gibberellin	10	1
174	AT4G31920	RR10	response regulator 10	cytokinin	cytokinin	cytokinin	5	1
175	AT2G25000	WRKY60	WRKY DNA-binding protein 60	salicylic acid	salicylic acid	salicylic acid	14	1
176	AT5G57050	ABI2	ABA INSENSITIVE 2	abscisic acid	abscisic acid	abscisic acid	1	1
177	AT5G64813	LIP1	Light Insensitive Period1	ethylene	ethylene	ethylene	8	1
178	AT4G26070	MEK1	MAP kinase/ ERK kinase 1	abscisic acid	abscisic acid	abscisic acid	1	1
179	AT2G45820	AT2G45820	0	ethylene	ethylene	ethylene	8	1
180	AT3G44620	AT3G44620	0	Unknown	Unknown		0	0
181	AT4G27450	AT4G27450	0	ethylene	ethylene	ethylene	8	1
182	AT5G43830	AT5G43830	0	ethylene	ethylene	ethylene	8	1
183	AT1G19180	JAZ1	jasmonate-zim-domain protein 1	auxin,jasmonic acid	Multi		0	0
184	AT1G70700	TIFY7	0	jasmonic acid	jasmonic acid	jasmonic acid	11	1
185	AT2G46870	NGA1	NGATHA1	auxin	auxin	auxin	2	1
186	AT1G22640	MYB3	myb domain protein 3	abscisic acid,salicylic acid	Multi		0	0
187	AT1G69810	WRKY36	WRKY DNA-binding protein 36	Transcription_factor	Transcription_factor		0	0
188	AT1G80840	WRKY40	WRKY DNA-binding protein 40	salicylic acid	salicylic acid	salicylic acid	14	1
189	AT4G18880	HSF A4A	heat shock transcription factor A4A	Transcription_factor	Transcription_factor		0	0
190	AT3G20550	DDL	DAWDLE	ethylene	ethylene	ethylene	8	1
191	AT5G56580	MKK6	MAP kinase kinase 6	Plant-pathogen interaction	Plant-pathogen interaction	plant pathogen interaction	12	1
192	AT4G14720	PPD2	0	jasmonic acid	jasmonic acid	jasmonic acid	11	1
193	AT1G63160	RFC2	replication factor C 2	Mismatch repair,DNA replication,Nucleotide excision repair	Mismatch repair,DNA replication,Nucleotide excision repair	dna repair	6	1
194	AT5G04190	PKS4	phytochrome kinase substrate 4	auxin	auxin	auxin	2	1
195	AT1G06400	ARA-2	0	auxin	auxin	auxin	2	1
196	AT4G17720	AT4G17720	0	cytokinin,ethylene	ethylene	ethylene	8	1
197	AT1G23860	RSZ21	RS-containing zinc finger protein 21	ethylene	ethylene	ethylene	8	1
198	AT3G61860	RS31	arginine/serine-rich splicing factor 31	ethylene	ethylene	ethylene	8	1
199	AT5G59220	HAI1	highly ABA-induced PP2C gene 1	abscisic acid	abscisic acid	abscisic acid	1	1
200	AT2G34650	PID	PINOID	auxin,karrikin	auxin	auxin	2	1
201	AT5G40440	MKK3	mitogen-activated protein kinase kinase 3	abscisic acid,ethylene,jasmonic acid	jasmonic acid	jasmonic acid	11	1
202	AT1G69010	BIM2	BES1-interacting Myc-like protein 2	brassinosteroid	brassinosteroid	brassinosteroid	3	1
203	AT5G38860	BIM3	BES1-interacting Myc-like protein 3	brassinosteroid	brassinosteroid	brassinosteroid	3	1
204	AT4G39780	AT4G39780	0	ethylene	ethylene	ethylene	8	1
205	AT5G21010	BPM5	BTB-POZ and MATH domain 5	ethylene	ethylene	ethylene	8	1
206	AT2G43790	MPK6	MAP kinase 6	abscisic acid,ethylene,jasmonic acid,salicylic acid	Multi		0	0
207	AT2G40750	WRKY54	WRKY DNA-binding protein 54	salicylic acid	salicylic acid	salicylic acid	14	1
208	AT4G26110	NAP1;1	nucleosome assembly protein1;1	abscisic acid	abscisic acid	abscisic acid	1	1
209	AT1G25490	RCN1	ROOTS CURL IN NPA	abscisic acid,auxin,ethylene	Multi		0	0
210	AT5G11270	OCP3	overexpressor of cationic peroxidase 3	abscisic acid,jasmonic acid	jasmonic acid	jasmonic acid	11	1
211	AT3G52930	FBA8	fructose-bisphosphate aldolase 8	ethylene,karrikin	ethylene	ethylene	8	1
212	AT5G03690	FBA4	fructose-bisphosphate aldolase 4	Fructose and mannose metabolism	Fructose and mannose metabolism	dna rna metabolism	7	1
213	AT5G65210	TGA1	TGACG sequence-specific binding protein 1	salicylic acid	salicylic acid	salicylic acid	14	1
214	AT2G39760	BPM3	0	ethylene	ethylene	ethylene	8	1
215	AT5G25890	IAA28	indole-3-acetic acid inducible 28	auxin	auxin	auxin	2	1
216	AT1G30135	JAZ8	jasmonate-zim-domain protein 8	jasmonic acid	jasmonic acid	jasmonic acid	11	1
217	AT5G67000	AT5G67000	0	Transcription_factor	Transcription_factor		0	0
218	AT3G42960	ATA1	TAPETUM 1	brassinosteroid	brassinosteroid	brassinosteroid	3	1
219	AT5G58220	TTL	transthyretin-like protein	brassinosteroid	brassinosteroid	brassinosteroid	3	1
220	AT2G26560	PLA2A	phospholipase A 2A	Stress,Abiotic_biotic_stimulus	multi		0	0
221	AT3G63210	MARD1	0	abscisic acid	abscisic acid	abscisic acid	1	1
222	AT1G54990	AXR4	AUXIN RESISTANT 4	auxin	auxin	auxin	2	1
223	AT2G38120	AUX1	AUXIN RESISTANT 1	auxin,ethylene	auxin	auxin	2	1
224	AT2G04890	SCL21	SCARECROW-like 21	Transcription_factor	Transcription_factor		0	0
225	AT3G17510	CIPK1	CBL-interacting protein kinase 1	abscisic acid	abscisic acid	abscisic acid	1	1
226	AT2G30980	SKdZeta	SHAGGY-related protein kinase dZeta	brassinosteroid	brassinosteroid	brassinosteroid	3	1
227	AT4G18890	BEH3	BES1/BZR1 homolog 3	brassinosteroid	brassinosteroid	brassinosteroid	3	1
228	AT1G24590	DRNL	DORNROSCHEN-like	auxin,brassinosteroid	brassinosteroid	brassinosteroid	3	1
229	AT1G22070	TGA3	TGA1A-related gene 3	salicylic acid	salicylic acid	salicylic acid	14	1
230	AT1G75000	AT1G75000	0	Transporter	multi		0	0
231	AT5G05730	ASA1	anthranilate synthase alpha subunit 1	auxin,ethylene,jasmonic acid	Multi		0	0
232	AT4G33790	CER4	ECERIFERUM 4	Peroxisome	Peroxisome	fatty acid metabolism	9	1
233	AT5G48870	SAD1	SUPERSENSITIVE TO ABA AND DROUGHT 1	abscisic acid	abscisic acid	abscisic acid	1	1
234	AT1G13980	GN	GNOM	auxin	auxin	auxin	2	1
235	AT3G11410	PP2CA	protein phosphatase 2CA	abscisic acid	abscisic acid	abscisic acid	1	1
236	AT5G20900	JAZ12	jasmonate-zim-domain protein 12	jasmonic acid	jasmonic acid	jasmonic acid	11	1
237	AT5G17490	RGL3	RGA-like protein 3	abscisic acid,ethylene,gibberellin,jasmonic acid,salicylic acid	gibberellin	gibberellin	10	1
238	AT5G05410	DREB2A	DRE-binding protein 2A	Transcription_factor,Stress,Abiotic_biotic_stimulus	Transcription_factor		0	0
239	AT2G22090	UBA1A	0	abscisic acid	abscisic acid	abscisic acid	1	1
240	AT4G33520	PAA1	P-type ATP-ase 1	Transporter	multi		0	0
241	AT5G07310	ERF115	0	Transcription_factor	Transcription_factor		0	0
242	AT5G48150	PAT1	phytochrome a signal transduction 1	Transcription_factor,Abiotic_biotic_stimulus	Transcription_factor,Abiotic_biotic_stimulus		0	0
243	AT3G25890	CRF11	cytokinin response factor 11	Transcription_factor	Transcription_factor		0	0
244	AT5G13930	TT4	TRANSPARENT TESTA 4	auxin,jasmonic acid	auxin	auxin	2	1
245	AT1G35540	ARF14	auxin response factor 14	Transcription_factor	Transcription_factor		0	0
246	AT2G38310	PYL4	PYR1-like 4	abscisic acid	abscisic acid	abscisic acid	1	1
247	AT2G33830	AtDRM2	0	auxin	auxin	auxin	2	1
248	AT3G03530	NPC4	non-specific phospholipase C4	auxin,brassinosteroid	Multi		0	0
249	AT2G18170	MPK7	MAP kinase 7	MAPK signaling pathway	MAPK signaling pathway	signal transduction	15	1
250	AT5G01820	SR1	serine/threonine protein kinase 1	salicylic acid	salicylic acid	salicylic acid	14	1
251	AT5G24860	NA	NA	gibberellin	gibberellin	gibberellin	10	1
252	AT1G14687	HB32	homeobox protein 32	Transcription_factor	Transcription_factor		0	0
253	AT3G22660	NA	NA	Unknown	Unknown		0	0
254	AT1G71230	CSN5B	COP9-signalosome 5B	auxin	auxin	auxin	2	1
255	AT2G47880	NA	NA	Unknown	Unknown		0	0
256	AT5G48470	PRDA1	0	Unknown	Unknown		0	0
257	AT1G28480	GRX480	0	jasmonic acid,salicylic acid	Multi		0	0
258	AT2G25650	NA	NA	Transcription_factor	Transcription_factor		0	0
259	AT5G52040	NA	NA	ethylene	ethylene	ethylene	8	1
260	AT3G54810	NA	NA	Transcription_factor	Transcription_factor		0	0
261	AT4G03420	AT4G03420	0	Unknown	Unknown		0	0
262	AT5G14250	NA	NA	Abiotic_biotic_stimulus	Multi		0	0
263	AT5G24660	LSU2	RESPONSE TO LOW SULFUR 2	Unknown	Unknown		0	0
264	AT2G30360	SIP4	SOS3-interacting protein 4	Abiotic_biotic_stimulus	Abiotic_biotic_stimulus		0	0
265	AT3G21220	NA	NA	ethylene	ethylene	ethylene	8	1
266	AT1G51100	CRR41	CHLORORESPIRATORY REDUCTION 41	Unknown	Unknown		0	0
267	AT4G12020	NA	NA	Transcription_factor,Abiotic_biotic_stimulus	Transcription_factor		0	0
268	AT3G01670	NA	NA	Unknown	Unknown		0	0
269	AT1G75950	SKP1	S phase kinase-associated protein 1	Protein processing in endoplasmic reticulum,Ubiquitin mediated proteolysis	Protein processing in endoplasmic reticulum,Ubiquitin mediated proteolysis	protein processing	13	1
270	AT1G56160	NA	NA	ethylene	ethylene	ethylene	8	1
271	AT1G77920	NA	NA	Stress,Abiotic_biotic_stimulus	multi		0	0
272	AT2G34900	NA	NA	abscisic acid	abscisic acid	abscisic acid	1	1
