# Supplementary material for: Inferring functional communities from partially observed biological networks exploiting geometric topology and side information
Source: Sci Rep. 2022 Jun 27;12:10883. doi: 10.1038/s41598-022-14631-x (PMC9237089; doi:10.1038/s41598-022-14631-x)
Supplement: Supplementary file 3 — Supplementary Table 2. [file 41598_2022_14631_MOESM3_ESM.xlsx]

## Sheet: Supp_Table_2
Id	Label	Symbol	Full.Name	NodeAnno	NodeAnno_Filter	SideInfo_Label	pathwayid	known
0	AT1G01030	NGA3	NGATHA3	auxin	auxin	auxin	3	1
1	AT3G17600	IAA31	indole-3-acetic acid inducible 31	auxin	auxin	auxin	3	1
2	AT1G01140	CIPK9	CBL-interacting protein kinase 9	Unknown	Unknown		0	0
3	AT2G23290	MYB70	myb domain protein 70	Transcription_factor	Transcription_factor		0	0
4	AT1G01360	RCAR1	regulatory component of ABA receptor 1	abscisic acid,MAPK signaling pathway	abscisic acid	abscisic acid	1	1
5	AT4G26080	ABI1	ABA INSENSITIVE 1	abscisic acid,ethylene,MAPK signaling pathway	Multi		0	0
6	AT1G04100	IAA10	indoleacetic acid-induced protein 10	auxin	auxin	auxin	3	1
7	AT1G15050	IAA34	indole-3-acetic acid inducible 34	auxin	auxin	auxin	3	1
8	AT2G33310	IAA13	auxin-induced protein 13	auxin	auxin	auxin	3	1
9	AT3G04730	IAA16	indoleacetic acid-induced protein 16	auxin	auxin	auxin	3	1
10	AT3G16500	PAP1	phytochrome-associated protein 1	auxin	auxin	auxin	3	1
11	AT3G23030	IAA2	indole-3-acetic acid inducible 2	auxin	auxin	auxin	3	1
12	AT4G14560	IAA1	indole-3-acetic acid inducible	auxin	auxin	auxin	3	1
13	AT1G04240	SHY2	SHORT HYPOCOTYL 2	auxin	auxin	auxin	3	1
14	AT1G04250	AXR3	AUXIN RESISTANT 3	auxin	auxin	auxin	3	1
15	AT3G15540	IAA19	indole-3-acetic acid inducible 19	auxin	auxin	auxin	3	1
16	AT1G04550	IAA12	indole-3-acetic acid inducible 12	auxin	auxin	auxin	3	1
17	AT1G07430	HAI2	highly ABA-induced PP2C gene 2	abscisic acid,MAPK signaling pathway	abscisic acid	abscisic acid	1	1
18	AT4G01026	PYL7	PYR1-like 7	abscisic acid,MAPK signaling pathway	abscisic acid	abscisic acid	1	1
19	AT4G18620	PYL13	PYR1-like 13	abscisic acid,MAPK signaling pathway	abscisic acid	abscisic acid	1	1
20	AT1G10940	SNRK2.4	SNF1-related protein kinase 2.4	abscisic acid,auxin,MAPK signaling pathway	auxin	auxin	3	1
21	AT2G36270	ABI5	ABA INSENSITIVE 5	abscisic acid,gibberellin	abscisic acid	abscisic acid	1	1
22	AT3G23050	IAA7	indole-3-acetic acid 7	abscisic acid,auxin,jasmonic acid	Multi		0	0
23	AT1G15550	AT1G15550	0	gibberellin	gibberellin	gibberellin	11	1
24	AT5G60120	TOE2	target of early activation tagged (EAT) 2	Transcription_factor	Transcription_factor		0	0
25	AT1G17380	JAZ5	jasmonate-zim-domain protein 5	jasmonic acid	jasmonic acid	jasmonic acid	12	1
26	AT3G29350	AHP2	histidine-containing phosphotransmitter 2	cytokinin	cytokinin	cytokinin	6	1
27	AT4G28910	NINJA	novel interactor of JAZ	jasmonic acid	jasmonic acid	jasmonic acid	12	1
28	AT1G18400	BEE1	BR enhanced expression 1	brassinosteroid	brassinosteroid	brassinosteroid	4	1
29	AT5G41920	AtSCL23	0	Transcription_factor	Transcription_factor		0	0
30	AT1G19050	ARR7	response regulator 7	cytokinin	cytokinin	cytokinin	6	1
31	AT1G22770	GI	GIGANTEA	gibberellin,karrikin,Circadian rhythm	gibberellin	gibberellin	11	1
32	AT1G51950	IAA18	indole-3-acetic acid inducible 18	auxin	auxin	auxin	3	1
33	AT2G37630	AS1	ASYMMETRIC LEAVES 1	auxin,gibberellin,jasmonic acid,salicylic acid	gibberellin	gibberellin	11	1
34	AT2G44950	HUB1	histone mono-ubiquitination 1	ethylene,salicylic acid	Multi		0	0
35	AT4G08150	KNAT1	KNOTTED-like from Arabidopsis thaliana	gibberellin	gibberellin	gibberellin	11	1
36	AT4G32570	TIFY8	TIFY domain protein 8	jasmonic acid	jasmonic acid	jasmonic acid	12	1
37	AT4G37260	MYB73	myb domain protein 73	abscisic acid,auxin,ethylene,jasmonic acid,salicylic acid	Multi		0	0
38	AT1G25470	CRF12	cytokinin response factor 12	Transcription_factor	Transcription_factor		0	0
39	AT5G08130	BIM1	0	brassinosteroid	brassinosteroid	brassinosteroid	4	1
40	AT1G30270	CIPK23	CBL-interacting protein kinase 23	Stress,Abiotic_biotic_stimulus	multi		0	0
41	AT5G47100	CBL9	calcineurin B-like protein 9	abscisic acid	abscisic acid	abscisic acid	1	1
42	AT1G32640	MYC2	0	abscisic acid,jasmonic acid,MAPK signaling pathway	Multi		0	0
43	AT1G37130	NIA2	nitrate reductase 2	salicylic acid	salicylic acid	salicylic acid	17	1
44	AT5G18930	BUD2	BUSHY AND DWARF 2	auxin,cytokinin,Cysteine and methionine metabolism	Multi		0	0
45	AT1G50600	SCL5	scarecrow-like 5	Transcription_factor	Transcription_factor		0	0
46	AT2G20350	AT2G20350	0	Transcription_factor	Transcription_factor		0	0
47	AT1G51660	MKK4	mitogen-activated protein kinase kinase 4	Plant hormone signal transduction,Plant-pathogen interaction,MAPK signaling pathway	multi		0	0
48	AT3G24520	HSFC1	heat shock transcription factor C1	abscisic acid	abscisic acid	abscisic acid	1	1
49	AT3G45640	MPK3	mitogen-activated protein kinase 3	abscisic acid,salicylic acid,Plant-pathogen interaction,MAPK signaling pathway	salicylic acid	salicylic acid	17	1
50	AT3G61830	ARF18	auxin response factor 18	Plant hormone signal transduction	multi		0	0
51	AT1G52340	ABA2	ABA DEFICIENT 2	abscisic acid	abscisic acid	abscisic acid	1	1
52	AT1G53170	ERF8	ethylene response factor 8	ethylene	ethylene	ethylene	9	1
53	AT5G19000	BPM1	BTB-POZ and MATH domain 1	ethylene	ethylene	ethylene	9	1
54	AT1G53510	MPK18	mitogen-activated protein kinase 18	Unknown	Unknown		0	0
55	AT2G01570	RGA1	REPRESSOR OF GA1-3 1	abscisic acid,ethylene,gibberellin,jasmonic acid,salicylic acid	gibberellin	gibberellin	11	1
56	AT1G53910	RAP2.12	related to AP2 12	Transcription_factor	Transcription_factor		0	0
57	AT2G38490	CIPK22	CBL-interacting protein kinase 22	Unknown	Unknown		0	0
58	AT1G54490	XRN4	exoribonuclease 4	ethylene,MAPK signaling pathway	ethylene	ethylene	9	1
59	AT1G64280	NPR1	NONEXPRESSER OF PR GENES 1	jasmonic acid,salicylic acid	salicylic acid	salicylic acid	17	1
60	AT5G06950	AHBP-1B	0	salicylic acid	salicylic acid	salicylic acid	17	1
61	AT1G64520	RPN12a	regulatory particle non-ATPase 12A	auxin,cytokinin	cytokinin	cytokinin	6	1
62	AT1G65620	AS2	ASYMMETRIC LEAVES 2	gibberellin	gibberellin	gibberellin	11	1
63	AT1G73410	MYB54	myb domain protein 54	Transcription_factor	Transcription_factor		0	0
64	AT1G75080	BZR1	BRASSINAZOLE-RESISTANT 1	brassinosteroid	brassinosteroid	brassinosteroid	4	1
65	AT2G30590	WRKY21	WRKY DNA-binding protein 21	Transcription_factor	Transcription_factor		0	0
66	AT2G42880	MPK20	MAP kinase 20	Unknown	Unknown		0	0
67	AT3G14720	MPK19	MAP kinase 19	Unknown	Unknown		0	0
68	AT4G16110	RR2	response regulator 2	cytokinin,ethylene	Multi		0	0
69	AT2G01760	RR14	response regulator 14	cytokinin	cytokinin	cytokinin	6	1
70	AT2G46990	IAA20	indole-3-acetic acid inducible 20	auxin	auxin	auxin	3	1
71	AT3G62100	IAA30	indole-3-acetic acid inducible 30	auxin	auxin	auxin	3	1
72	AT4G00120	IND	INDEHISCENT	auxin	auxin	auxin	3	1
73	AT2G02560	CAND1	cullin-associated and neddylation dissociated	auxin	auxin	auxin	3	1
74	AT2G25090	CIPK16	CBL-interacting protein kinase 16	Unknown	Unknown		0	0
75	AT5G53160	RCAR3	regulatory components of ABA receptor 3	abscisic acid,MAPK signaling pathway	abscisic acid	abscisic acid	1	1
76	AT5G58950	AT5G58950	0	ethylene	ethylene	ethylene	9	1
77	AT5G67300	MYBR1	myb domain protein r1	abscisic acid,auxin,ethylene,gibberellin,jasmonic acid,salicylic acid	Multi		0	0
78	AT2G25490	EBF1	EIN3-binding F box protein 1	ethylene,MAPK signaling pathway	ethylene	ethylene	9	1
79	AT2G26980	CIPK3	CBL-interacting protein kinase 3	abscisic acid,cytokinin	abscisic acid	abscisic acid	1	1
80	AT2G28350	ARF10	auxin response factor 10	abscisic acid,auxin	auxin	auxin	3	1
81	AT2G29380	HAI3	highly ABA-induced PP2C gene 3	Plant hormone signal transduction,MAPK signaling pathway	Multi		0	0
82	AT5G45860	PYL11	PYR1-like 11	abscisic acid,MAPK signaling pathway	abscisic acid	abscisic acid	1	1
83	AT4G28640	IAA11	indole-3-acetic acid inducible 11	auxin	auxin	auxin	3	1
84	AT2G39220	PLP6	PATATIN-like protein 6	Unknown	Unknown		0	0
85	AT2G40330	PYL6	PYR1-like 6	abscisic acid,jasmonic acid,MAPK signaling pathway	abscisic acid	abscisic acid	1	1
86	AT3G48090	EDS1	enhanced disease susceptibility 1	salicylic acid,Plant-pathogen interaction	salicylic acid	salicylic acid	17	1
87	AT5G51760	AHG1	ABA-hypersensitive germination 1	abscisic acid,MAPK signaling pathway	abscisic acid	abscisic acid	1	1
88	AT3G04240	SEC	secret agent	Unknown	Unknown		0	0
89	AT3G28910	MYB30	myb domain protein 30	auxin,brassinosteroid,ethylene,gibberellin,jasmonic acid,salicylic acid,Plant-pathogen interaction	brassinosteroid	brassinosteroid	4	1
90	AT5G17690	TFL2	TERMINAL FLOWER 2	gibberellin	gibberellin	gibberellin	11	1
91	AT4G30080	ARF16	auxin response factor 16	auxin	auxin	auxin	3	1
92	AT4G11070	WRKY41	0	Transcription_factor	Transcription_factor		0	0
93	AT4G24240	WRKY7	WRKY DNA-binding protein 7	Transcription_factor	Transcription_factor		0	0
94	AT5G61380	TOC1	TIMING OF CAB EXPRESSION 1	Circadian rhythm	Circadian rhythm	circadian rhythm	5	1
95	AT5G64810	WRKY51	WRKY DNA-binding protein 51	jasmonic acid	jasmonic acid	jasmonic acid	12	1
96	AT4G14713	PPD1	PEAPOD 1	Transcription_factor	Transcription_factor		0	0
97	AT4G15560	CLA1	CLOROPLASTOS ALTERADOS 1	abscisic acid	abscisic acid	abscisic acid	1	1
98	AT4G16420	ADA2B	homolog of yeast ADA2 2B	auxin,cytokinin	auxin	auxin	3	1
99	AT4G27920	PYL10	PYR1-like 10	abscisic acid,MAPK signaling pathway	abscisic acid	abscisic acid	1	1
100	AT5G05440	PYL5	PYRABACTIN RESISTANCE 1-LIKE 5	abscisic acid,MAPK signaling pathway	abscisic acid	abscisic acid	1	1
101	AT5G04870	CPK1	calcium dependent protein kinase 1	abscisic acid,salicylic acid,Plant-pathogen interaction	salicylic acid	salicylic acid	17	1
102	AT5G06960	OBF5	OCS-element binding factor 5	salicylic acid	salicylic acid	salicylic acid	17	1
103	AT5G10930	CIPK5	CBL-interacting protein kinase 5	Unknown	Unknown		0	0
104	AT5G35410	SOS2	SALT OVERLY SENSITIVE 2	Stress,Abiotic_biotic_stimulus	Multi		0	0
105	AT5G45820	CIPK20	CBL-interacting protein kinase 20	abscisic acid	abscisic acid	abscisic acid	1	1
106	AT5G58380	SIP1	SOS3-interacting protein 1	Unknown	Unknown		0	0
107	AT1G78590	NADK3	NAD(H) kinase 3	abscisic acid	abscisic acid	abscisic acid	1	1
108	AT4G32010	HSL1	HSI2-like 1	Transcription_factor	Transcription_factor		0	0
109	AT4G24470	ZIM	Zinc-finger protein expressed in Inflorescence Meristem	Transcription_factor	Transcription_factor		0	0
110	AT3G23610	DSPTP1	dual specificity protein phosphatase 1	Unknown	Unknown		0	0
111	AT5G45810	CIPK19	CBL-interacting protein kinase 19	Unknown	Unknown		0	0
112	AT4G36930	SPT	SPATULA	Transcription_factor,Stress,Abiotic_biotic_stimulus	Transcription_factor		0	0
113	AT5G45830	DOG1	DELAY OF GERMINATION 1	abscisic acid	abscisic acid	abscisic acid	1	1
114	AT1G35560	AtTCP23	0	Transcription_factor	Transcription_factor		0	0
115	AT4G00240	PLDBETA2	phospholipase D beta 2	Endocytosis	Endocytosis	protein processing	15	1
116	AT1G77200	AT1G77200	0	Transcription_factor	Transcription_factor		0	0
117	AT1G17550	HAB2	homology to ABI2	Plant hormone signal transduction,MAPK signaling pathway	Multi		0	0
118	AT2G04550	IBR5	indole-3-butyric acid response 5	abscisic acid,auxin,ethylene	Multi		0	0
119	AT3G62340	WRKY68	0	Transcription_factor	Transcription_factor		0	0
120	AT4G29810	MKK2	MAP kinase kinase 2	auxin,MAPK signaling pathway	auxin	auxin	3	1
121	AT1G21690	EMB1968	embryo defective 1968	Mismatch repair,DNA replication,Nucleotide excision repair	Mismatch repair,DNA replication,Nucleotide excision repair	dna repair	7	1
122	AT3G57040	ARR9	response regulator 9	cytokinin	cytokinin	cytokinin	6	1
123	AT5G62000	ARF2	auxin response factor 2	abscisic acid,auxin,brassinosteroid	Multi		0	0
124	AT2G46130	WRKY43	WRKY DNA-binding protein 43	Transcription_factor	Transcription_factor		0	0
125	AT4G24400	CIPK8	CBL-interacting protein kinase 8	Unknown	Unknown		0	0
126	AT1G19220	ARF19	auxin response factor 19	auxin,ethylene	auxin	auxin	3	1
127	AT5G55170	SUMO3	small ubiquitin-like modifier 3	salicylic acid,RNA transport	salicylic acid	salicylic acid	17	1
128	AT1G51600	ZML2	ZIM-LIKE 2	Transcription_factor	Transcription_factor		0	0
129	AT3G21175	ZML1	ZIM-like 1	Transcription_factor	Transcription_factor		0	0
130	AT4G29800	PLP8	PATATIN-like protein 8	Unknown	Unknown		0	0
131	AT5G13080	WRKY75	WRKY DNA-binding protein 75	Transcription_factor,Stress	Transcription_factor,Stress		0	0
132	AT5G43290	WRKY49	WRKY DNA-binding protein 49	Transcription_factor	Transcription_factor		0	0
133	AT1G14280	PKS2	phytochrome kinase substrate 2	auxin	auxin	auxin	3	1
134	AT2G39250	SNZ	SCHNARCHZAPFEN	Transcription_factor	Transcription_factor		0	0
135	AT4G36540	BEE2	BR enhanced expression 2	brassinosteroid	brassinosteroid	brassinosteroid	4	1
136	AT1G28360	ERF12	ERF domain protein 12	ethylene	ethylene	ethylene	9	1
137	AT3G01970	WRKY45	WRKY DNA-binding protein 45	Transcription_factor	Transcription_factor		0	0
138	AT1G10210	MPK1	mitogen-activated protein kinase 1	auxin,MAPK signaling pathway	auxin	auxin	3	1
139	AT1G18350	MKK7	MAP kinase kinase 7	auxin,salicylic acid	Multi		0	0
140	AT1G07340	STP2	sugar transporter 2	brassinosteroid	brassinosteroid	brassinosteroid	4	1
141	AT3G15150	HPY2	HIGH PLOIDY2	cytokinin	cytokinin	cytokinin	6	1
142	AT1G80340	AT1G80340	0	gibberellin	gibberellin	gibberellin	11	1
143	AT2G30020	AT2G30020	0	abscisic acid	abscisic acid	abscisic acid	1	1
144	AT4G01370	MPK4	MAP kinase 4	abscisic acid,ethylene,jasmonic acid,salicylic acid,Plant-pathogen interaction,MAPK signaling pathway	Multi		0	0
145	AT2G44050	COS1	COI1 SUPPRESSOR1	jasmonic acid	jasmonic acid	jasmonic acid	12	1
146	AT5G01810	CIPK15	CBL-interacting protein kinase 15	abscisic acid	abscisic acid	abscisic acid	1	1
147	AT1G74950	TIFY10B	0	jasmonic acid	jasmonic acid	jasmonic acid	12	1
148	AT1G50960	GA2OX7	gibberellin 2-oxidase 7	cytokinin,gibberellin	gibberellin	gibberellin	11	1
149	AT3G54220	SCR	SCARECROW	Transcription_factor,Abiotic_biotic_stimulus	Transcription_factor		0	0
150	AT1G31880	BRX	BREVIS RADIX	abscisic acid,auxin,brassinosteroid,cytokinin	Multi		0	0
151	AT2G44745	WRKY12	WRKY DNA-binding protein 12	Transcription_factor	Transcription_factor		0	0
152	AT5G55910	D6PK	D6 protein kinase	auxin	auxin	auxin	3	1
153	AT1G69560	MYB105	myb domain protein 105	Transcription_factor	Transcription_factor		0	0
154	AT1G66560	WRKY64	WRKY DNA-binding protein 64	Transcription_factor	Transcription_factor		0	0
155	AT5G22570	WRKY38	WRKY DNA-binding protein 38	salicylic acid	salicylic acid	salicylic acid	17	1
156	AT5G25190	ESE3	ethylene and salt inducible 3	ethylene	ethylene	ethylene	9	1
157	AT3G12250	TGA6	TGACG motif-binding factor 6	salicylic acid	salicylic acid	salicylic acid	17	1
158	AT1G74910	AT1G74910	0	ethylene,Fructose and mannose metabolism,Amino sugar and nucleotide sugar metabolism	ethylene	ethylene	9	1
159	AT3G03540	NPC5	non-specific phospholipase C5	auxin,brassinosteroid	Multi		0	0
160	AT1G14920	GAI	GIBBERELLIC ACID INSENSITIVE	abscisic acid,ethylene,gibberellin,jasmonic acid,salicylic acid	gibberellin	gibberellin	11	1
161	AT3G03450	RGL2	RGA-like 2	abscisic acid,ethylene,gibberellin,jasmonic acid,salicylic acid	gibberellin	gibberellin	11	1
162	AT5G54190	PORA	protochlorophyllide oxidoreductase A	ethylene	ethylene	ethylene	9	1
163	AT5G01600	FER1	ferretin 1	cytokinin,salicylic acid	salicylic acid	salicylic acid	17	1
164	AT1G72450	JAZ6	jasmonate-zim-domain protein 6	jasmonic acid	jasmonic acid	jasmonic acid	12	1
165	AT2G24570	WRKY17	WRKY DNA-binding protein 17	Stress,Abiotic_biotic_stimulus	Transcription_factor		0	0
166	AT1G68550	CRF10	cytokinin response factor 10	Transcription_factor	Transcription_factor		0	0
167	AT4G02570	CUL1	cullin 1	auxin,jasmonic acid,Protein processing in endoplasmic reticulum,Ubiquitin mediated proteolysis	Multi		0	0
168	AT5G13220	JAZ10	jasmonate-zim-domain protein 10	jasmonic acid	jasmonic acid	jasmonic acid	12	1
169	AT1G77470	RFC3	replication factor C subunit 3	salicylic acid,Mismatch repair,DNA replication,Nucleotide excision repair	salicylic acid	salicylic acid	17	1
170	AT5G16080	CXE17	carboxyesterase 17	Unknown	Unknown		0	0
171	AT2G02950	PKS1	phytochrome kinase substrate 1	auxin	auxin	auxin	3	1
172	AT2G32960	AT2G32960	0	Unknown	Unknown		0	0
173	AT4G24210	SLY1	SLEEPY1	gibberellin	gibberellin	gibberellin	11	1
174	AT4G31920	RR10	response regulator 10	cytokinin	cytokinin	cytokinin	6	1
175	AT2G25000	WRKY60	WRKY DNA-binding protein 60	salicylic acid	salicylic acid	salicylic acid	17	1
176	AT5G57050	ABI2	ABA INSENSITIVE 2	abscisic acid,MAPK signaling pathway	abscisic acid	abscisic acid	1	1
177	AT5G64813	LIP1	Light Insensitive Period1	ethylene	ethylene	ethylene	9	1
178	AT4G26070	MEK1	MAP kinase/ ERK kinase 1	abscisic acid,MAPK signaling pathway	abscisic acid	abscisic acid	1	1
179	AT2G45820	AT2G45820	0	ethylene	ethylene	ethylene	9	1
180	AT3G44620	AT3G44620	0	Unknown	Unknown		0	0
181	AT4G27450	AT4G27450	0	ethylene	ethylene	ethylene	9	1
182	AT5G43830	AT5G43830	0	ethylene	ethylene	ethylene	9	1
183	AT1G19180	JAZ1	jasmonate-zim-domain protein 1	auxin,jasmonic acid	Multi		0	0
184	AT1G70700	TIFY7	0	jasmonic acid	jasmonic acid	jasmonic acid	12	1
185	AT2G46870	NGA1	NGATHA1	auxin	auxin	auxin	3	1
186	AT1G22640	MYB3	myb domain protein 3	abscisic acid,salicylic acid	Multi		0	0
187	AT1G69810	WRKY36	WRKY DNA-binding protein 36	Transcription_factor	Transcription_factor		0	0
188	AT1G80840	WRKY40	WRKY DNA-binding protein 40	salicylic acid	salicylic acid	salicylic acid	17	1
189	AT4G18880	HSF A4A	heat shock transcription factor A4A	Transcription_factor	Transcription_factor		0	0
190	AT3G20550	DDL	DAWDLE	ethylene	ethylene	ethylene	9	1
191	AT5G56580	MKK6	MAP kinase kinase 6	Plant-pathogen interaction	Plant-pathogen interaction	plant pathogen interaction	14	1
192	AT4G14720	PPD2	0	jasmonic acid	jasmonic acid	jasmonic acid	12	1
193	AT1G63160	RFC2	replication factor C 2	Mismatch repair,DNA replication,Nucleotide excision repair	Mismatch repair,DNA replication,Nucleotide excision repair	dna repair	7	1
194	AT5G04190	PKS4	phytochrome kinase substrate 4	auxin	auxin	auxin	3	1
195	AT1G06400	ARA-2	0	auxin	auxin	auxin	3	1
196	AT4G17720	AT4G17720	0	cytokinin,ethylene	ethylene	ethylene	9	1
197	AT1G23860	RSZ21	RS-containing zinc finger protein 21	ethylene	ethylene	ethylene	9	1
198	AT3G61860	RS31	arginine/serine-rich splicing factor 31	ethylene,Spliceosome	ethylene	ethylene	9	1
199	AT5G59220	HAI1	highly ABA-induced PP2C gene 1	abscisic acid,MAPK signaling pathway	abscisic acid	abscisic acid	1	1
200	AT2G34650	PID	PINOID	auxin,karrikin	auxin	auxin	3	1
201	AT5G40440	MKK3	mitogen-activated protein kinase kinase 3	abscisic acid,ethylene,jasmonic acid,MAPK signaling pathway	jasmonic acid	jasmonic acid	12	1
202	AT1G69010	BIM2	BES1-interacting Myc-like protein 2	brassinosteroid	brassinosteroid	brassinosteroid	4	1
203	AT5G38860	BIM3	BES1-interacting Myc-like protein 3	brassinosteroid	brassinosteroid	brassinosteroid	4	1
204	AT4G39780	AT4G39780	0	ethylene	ethylene	ethylene	9	1
205	AT5G21010	BPM5	BTB-POZ and MATH domain 5	ethylene	ethylene	ethylene	9	1
206	AT2G43790	MPK6	MAP kinase 6	abscisic acid,ethylene,jasmonic acid,salicylic acid,Plant-pathogen interaction,MAPK signaling pathway	Multi		0	0
207	AT2G40750	WRKY54	WRKY DNA-binding protein 54	salicylic acid	salicylic acid	salicylic acid	17	1
208	AT4G26110	NAP1;1	nucleosome assembly protein1;1	abscisic acid	abscisic acid	abscisic acid	1	1
209	AT1G25490	RCN1	ROOTS CURL IN NPA	abscisic acid,auxin,ethylene	Multi		0	0
210	AT5G11270	OCP3	overexpressor of cationic peroxidase 3	abscisic acid,jasmonic acid	jasmonic acid	jasmonic acid	12	1
211	AT3G52930	FBA8	fructose-bisphosphate aldolase 8	ethylene,karrikin	ethylene	ethylene	9	1
212	AT5G03690	FBA4	fructose-bisphosphate aldolase 4	Fructose and mannose metabolism,Glycolysis/Gluconeogenesis	Fructose and mannose metabolism	dna rna metabolism	8	1
213	AT5G65210	TGA1	TGACG sequence-specific binding protein 1	salicylic acid	salicylic acid	salicylic acid	17	1
214	AT2G39760	BPM3	0	ethylene	ethylene	ethylene	9	1
215	AT5G25890	IAA28	indole-3-acetic acid inducible 28	auxin	auxin	auxin	3	1
216	AT1G30135	JAZ8	jasmonate-zim-domain protein 8	jasmonic acid	jasmonic acid	jasmonic acid	12	1
217	AT5G67000	AT5G67000	0	Transcription_factor	Transcription_factor		0	0
218	AT3G42960	ATA1	TAPETUM 1	brassinosteroid	brassinosteroid	brassinosteroid	4	1
219	AT5G58220	TTL	transthyretin-like protein	brassinosteroid,Purine metabolism	brassinosteroid	brassinosteroid	4	1
220	AT2G26560	PLA2A	phospholipase A 2A	Stress,Abiotic_biotic_stimulus	multi		0	0
221	AT3G63210	MARD1	0	abscisic acid	abscisic acid	abscisic acid	1	1
222	AT1G54990	AXR4	AUXIN RESISTANT 4	auxin	auxin	auxin	3	1
223	AT2G38120	AUX1	AUXIN RESISTANT 1	auxin,ethylene	auxin	auxin	3	1
224	AT2G04890	SCL21	SCARECROW-like 21	Transcription_factor	Transcription_factor		0	0
225	AT3G17510	CIPK1	CBL-interacting protein kinase 1	abscisic acid	abscisic acid	abscisic acid	1	1
226	AT2G30980	SKdZeta	SHAGGY-related protein kinase dZeta	brassinosteroid	brassinosteroid	brassinosteroid	4	1
227	AT4G18890	BEH3	BES1/BZR1 homolog 3	brassinosteroid	brassinosteroid	brassinosteroid	4	1
228	AT1G24590	DRNL	DORNROSCHEN-like	auxin,brassinosteroid	brassinosteroid	brassinosteroid	4	1
229	AT1G22070	TGA3	TGA1A-related gene 3	salicylic acid	salicylic acid	salicylic acid	17	1
230	AT1G75000	AT1G75000	0	Transporter	multi		0	0
231	AT5G05730	ASA1	anthranilate synthase alpha subunit 1	auxin,ethylene,jasmonic acid	Multi		0	0
232	AT4G33790	CER4	ECERIFERUM 4	Peroxisome	Peroxisome	fatty acid metabolism	10	1
233	AT5G48870	SAD1	SUPERSENSITIVE TO ABA AND DROUGHT 1	abscisic acid,RNA degradation,Spliceosome	abscisic acid	abscisic acid	1	1
234	AT1G13980	GN	GNOM	auxin,Endocytosis	auxin	auxin	3	1
235	AT3G11410	PP2CA	protein phosphatase 2CA	abscisic acid,MAPK signaling pathway	abscisic acid	abscisic acid	1	1
236	AT5G20900	JAZ12	jasmonate-zim-domain protein 12	jasmonic acid	jasmonic acid	jasmonic acid	12	1
237	AT5G17490	RGL3	RGA-like protein 3	abscisic acid,ethylene,gibberellin,jasmonic acid,salicylic acid	gibberellin	gibberellin	11	1
238	AT5G05410	DREB2A	DRE-binding protein 2A	Transcription_factor,Stress,Abiotic_biotic_stimulus	Transcription_factor		0	0
239	AT2G22090	UBA1A	0	abscisic acid	abscisic acid	abscisic acid	1	1
240	AT4G33520	PAA1	P-type ATP-ase 1	Transporter,MAPK signaling pathway	multi		0	0
241	AT5G07310	ERF115	0	Transcription_factor	Transcription_factor		0	0
242	AT5G48150	PAT1	phytochrome a signal transduction 1	Transcription_factor,Abiotic_biotic_stimulus	Transcription_factor,Abiotic_biotic_stimulus		0	0
243	AT3G25890	CRF11	cytokinin response factor 11	Transcription_factor	Transcription_factor		0	0
244	AT5G13930	TT4	TRANSPARENT TESTA 4	auxin,jasmonic acid,Circadian rhythm	auxin	auxin	3	1
245	AT1G35540	ARF14	auxin response factor 14	plant hormone signal transduction	Multi		0	0
246	AT2G38310	PYL4	PYR1-like 4	abscisic acid,MAPK signaling pathway	abscisic acid	abscisic acid	1	1
247	AT2G33830	AtDRM2	0	auxin	auxin	auxin	3	1
248	AT3G03530	NPC4	non-specific phospholipase C4	auxin,brassinosteroid	Multi		0	0
249	AT2G18170	MPK7	MAP kinase 7	MAPK signaling pathway	MAPK signaling pathway	signal transduction	18	1
250	AT5G01820	SR1	serine/threonine protein kinase 1	salicylic acid	salicylic acid	salicylic acid	17	1
251	AT5G24860	NA	NA	Gibberellin	Gibberellin	gibberellin	11	1
252	AT1G14687	HB32	homeobox protein 32	Transcription_factor	Transcription_factor		0	0
253	AT3G22660	NA	NA	Unknown	Unknown		0	0
254	AT1G71230	CSN5B	COP9-signalosome 5B	auxin	auxin	auxin	3	1
255	AT2G47880	NA	NA	Unknown	Unknown		0	0
256	AT5G48470	PRDA1	0	Unknown	Unknown		0	0
257	AT1G28480	GRX480	0	jasmonic acid,salicylic acid	Multi		0	0
258	AT2G25650	NA	NA	Transcription_factor	Transcription_factor		0	0
259	AT5G52040	NA	NA	ethylene,Spliceosome	ethylene	ethylene	9	1
260	AT3G54810	NA	NA	Transcription_factor	Transcription_factor		0	0
261	AT4G03420	AT4G03420	0	Unknown	Unknown		0	0
262	AT5G14250	NA	NA	Abiotic_biotic_stimulus	Multi		0	0
263	AT5G24660	LSU2	RESPONSE TO LOW SULFUR 2	Unknown	Unknown		0	0
264	AT2G30360	SIP4	SOS3-interacting protein 4	Abiotic_biotic_stimulus	Multi		0	0
265	AT3G21220	NA	NA	ethylene,Plant-pathogen interaction,MAPK signaling pathway	ethylene	ethylene	9	1
266	AT1G51100	CRR41	CHLORORESPIRATORY REDUCTION 41	Unknown	Unknown		0	0
267	AT4G12020	NA	NA	Transcription_factor,Abiotic_biotic_stimulus	Transcription_factor		0	0
268	AT3G01670	NA	NA	Unknown	Unknown		0	0
269	AT1G75950	SKP1	S phase kinase-associated protein 1	Protein processing in endoplasmic reticulum,Ubiquitin mediated proteolysis	Protein processing in endoplasmic reticulum,Ubiquitin mediated proteolysis	protein processing	15	1
270	AT1G56160	NA	NA	ethylene	ethylene	ethylene	9	1
271	AT1G77920	NA	NA	plant hormone signal transduction	multi		0	0
272	AT2G34900	NA	NA	abscisic acid	abscisic acid	abscisic acid	1	1
273	AT1G15200	AT1G15200	0	RNA transport	RNA transport	rna processing	16	1
274	AT1G02690	IMPA-6	importin alpha isoform 6				0	0
275	AT1G19010	AT1G19010	0				0	0
276	AT5G16400	TRXF2	thioredoxin F2				0	0
277	AT3G13672	SINA2	0	Ubiquitin mediated proteolysis	Ubiquitin mediated proteolysis	protein processing	15	1
278	AT5G59730	EXO70H7	exocyst subunit exo70 family protein H7				0	0
279	AT1G66160	CMPG1	CYS, MET, PRO, and GLY protein 1				0	0
280	AT3G02140	TMAC2	TWO OR MORE ABRES-CONTAINING GENE 2	Abscisic_acid	Abscisic_acid	abscisic acid	1	1
281	AT5G39340	AHP3	histidine-containing phosphotransmitter 3	Plant hormone signal transduction	multi		0	0
282	AT4G17615	CBL1	calcineurin B-like protein 1	Abscisic_acid	Abscisic_acid	abscisic acid	1	1
283	AT2G17670	AT2G17670	0				0	0
284	AT5G42900	COR27	cold regulated gene 27				0	0
285	AT2G44840	ERF13	ethylene-responsive element binding factor 13	ethylene	ethylene	ethylene	9	1
286	AT3G05000	AT3G05000	0				0	0
287	AT4G16143	IMPA-2	importin alpha isoform 2				0	0
288	AT4G02150	MOS6	MODIFIER OF SNC1, 6	Stress	multi		0	0
289	AT5G37055	SEF	SERRATED LEAVES AND EARLY FLOWERING	Stress,Abiotic_biotic_stimulus	Multi		0	0
290	AT5G61010	EXO70E2	exocyst subunit exo70 family protein E2				0	0
291	AT4G31300	PBA1	0	stress,Abiotic_biotic_stimulus	multi		0	0
292	AT5G62520	SRO5	similar to RCD one 5	Stress,Abiotic_biotic_stimulus	multi		0	0
293	AT5G14070	ROXY2	0				0	0
294	AT5G61230	ANK6	ankyrin repeat protein 6				0	0
295	AT4G25670	AT4G25670	0				0	0
296	AT5G45680	FKBP13	FK506-binding protein 13				0	0
297	AT3G52120	AT3G52120	0				0	0
298	AT4G18040	EIF4E	eukaryotic translation initiation factor 4E	Abiotic_biotic_stimulus,RNA transport	multi		0	0
299	AT3G50670	U1-70K	U1 small nuclear ribonucleoprotein-70K				0	0
300	AT1G09500	AT1G09500	0				0	0
301	AT3G05640	AT3G05640	0	stress,Abiotic_biotic_stimulus	multi		0	0
302	AT5G49210	AT5G49210	0				0	0
303	AT2G33430	AT2G33430					0	0
304	AT3G60360	EDA14	EMBRYO SAC DEVELOPMENT ARREST 14				0	0
305	AT3G19120	AT3G19120	0				0	0
306	AT2G42260	UVI4	UV-B-INSENSITIVE 4	Abiotic_biotic_stimulus	Abiotic_biotic_stimulus		0	0
307	AT5G49690	AT5G49690	0				0	0
308	AT3G18210	AT3G18210	0				0	0
309	AT5G14170	CHC1	0				0	0
310	AT3G06430	PPR2	pentatricopeptide repeat 2				0	0
311	AT3G01690	AT3G01690	0				0	0
312	AT1G51580	AT1G51580	0				0	0
313	AT2G32650	AT2G32650	0				0	0
314	AT3G18140	LST8-1	Lethal with Sec Thirteen 8-1				0	0
315	AT4G18372	AT4G18372	0				0	0
316	AT4G23910	AT4G23910	0				0	0
317	AT3G55150	EXO70H1	exocyst subunit exo70 family protein H1				0	0
318	AT4G09650	ATPD	ATP synthase delta-subunit gene	Stress,Abiotic_biotic_stimulus	multi		0	0
319	AT3G21150	BBX32	B-box domain protein 32	Transcription_factor	Transcription_factor		0	0
320	AT5G22890	STOP2	0	Transcription_factor	Transcription_factor		0	0
321	AT1G13690	ATE1	ATPase E1				0	0
322	AT4G39410	WRKY13	WRKY DNA-binding protein 13	Transcription_factor	Transcription_factor		0	0
323	AT4G15770	AT4G15770	0				0	0
324	AT4G25470	CBF2	C-repeat/DRE binding factor 2	abscisic acid,ethylene,jasmonic acid,salicylic acid	Multi		0	0
325	AT1G07210	AT1G07210	0				0	0
326	AT3G12830	SAUR72	0	plant hormone signal transduction	multi		0	0
327	AT3G17668	ENA	ENHANCER OF ATNSI ACTIVITY				0	0
328	AT5G48335	AT5G48335	0				0	0
329	AT5G62770	AT5G62770	0				0	0
330	AT3G50910	AT3G50910	0				0	0
331	AT5G44420	PDF1.2	plant defensin 1.2	ethylene,jasmonic acid,MAPK signaling pathway	Multi		0	0
332	AT1G06460	ACD32.1	alpha-crystallin domain 32.1	Stress,Abiotic_biotic_stimulus	multi		0	0
333	AT5G05790	AT5G05790	0	Transcription_factor	Transcription_factor		0	0
334	AT3G49810	atPub30	0				0	0
335	AT3G57720	AT3G57720	0				0	0
336	AT2G39100	AT2G39100	0	Transcription_factor	Transcription_factor		0	0
337	AT3G13200	EMB2769	EMBRYO DEFECTIVE 2769	Spliceosome	Spliceosome	rna processing	16	1
338	AT4G02770	PSAD-1	photosystem I subunit D-1				0	0
339	AT1G67090	RBCS1A	ribulose bisphosphate carboxylase small chain 1A	Stress,Abiotic_biotic_stimulus	multi		0	0
340	AT1G02140	MAGO	MAGO NASHI	Spliceosome,RNA transport	Spliceosome,RNA transport	rna processing	16	1
341	AT3G11850	AT3G11850	0				0	0
342	AT3G30210	MYB121	myb domain protein 121	abscisic acid	abscisic acid	abscisic acid	1	1
343	AT2G43370	AT2G43370	0				0	0
344	AT1G77710	CCP2	conserved in ciliated species and in the land plants 2				0	0
345	AT4G20300	AT4G20300	0				0	0
346	AT5G20920	EIF2 BETA	eukaryotic translation initiation factor 2 beta subunit	RNA transport	RNA transport	rna processing	16	1
347	AT4G28860	ckl4	casein kinase I-like 4				0	0
348	AT4G18700	CIPK12	CBL-interacting protein kinase 12				0	0
349	AT1G56170	NF-YC2	nuclear factor Y, subunit C2	Transcription_factor	Transcription_factor		0	0
350	AT2G46790	PRR9	pseudo-response regulator 9	Abiotic_biotic_stimulus,Circadian rhythm	multi		0	0
351	AT5G63470	NF-YC4	nuclear factor Y, subunit C4	Transcription_factor	Transcription_factor		0	0
352	AT2G25250	AT2G25250	0				0	0
353	AT1G09810	ECT11	evolutionarily conserved C-terminal region 11				0	0
354	AT1G54200	AT1G54200	0				0	0
355	AT3G02460	AT3G02460	0				0	0
356	AT1G76890	GT2	0	Transcription_factor	Transcription_factor		0	0
357	AT3G48510	AT3G48510	0				0	0
358	AT4G18830	OFP5	ovate family protein 5				0	0
359	AT5G25510	AT5G25510	0				0	0
360	AT1G10650	AT1G10650	0				0	0
361	AT1G21600	PTAC6	plastid transcriptionally active 6				0	0
362	AT3G57730	AT3G57730	0				0	0
363	AT2G32180	PTAC18	plastid transcriptionally active 18				0	0
364	AT2G27020	PAG1	20S proteasome alpha subunit G1	Stress,Abiotic_biotic_stimulus	Multi		0	0
365	AT1G03130	PSAD-2	photosystem I subunit D-2				0	0
366	AT2G25880	AUR2	ataurora2				0	0
367	AT1G72670	iqd8	IQ-domain 8				0	0
368	AT5G25280	AT5G25280	0				0	0
369	AT5G27720	emb1644	embryo defective 1644		Spliceosome,RNA degradation	rna processing	16	1
370	AT4G09060	AT4G09060	0				0	0
371	AT3G62550	AT3G62550	0	Stress	multi		0	0
372	AT1G79650	RAD23B	RADIATION SENSITIVE23B	Nucleotide excision repair,Protein processing in endoplasmic reticulum	Nucleotide excision repair,Protein processing in endoplasmic reticulum	protein processing	15	1
373	AT4G22720	AT4G22720	0				0	0
374	AT4G05450	MFDX1	mitochondrial ferredoxin 1				0	0
375	AT2G35940	BLH1	BEL1-like homeodomain 1	Transcription_factor,Abiotic_biotic_stimulus	Transcription_factor		0	0
376	AT4G00780	AT4G00780	0				0	0
377	AT5G18580	FASS	FASS 1				0	0
378	AT5G59450	AT5G59450	0	Transcription_factor	Transcription_factor		0	0
379	AT2G31955	CNX2	cofactor of nitrate reductase and xanthine dehydrogenase 2				0	0
380	AT5G23130	AT5G23130	0				0	0
381	AT3G18240	AT3G18240	0				0	0
382	AT5G04820	OFP13	ovate family protein 13				0	0
383	AT3G14080	LSM1B	SM-like 1B	RNA degradation	RNA degradation	rna processing	16	1
384	AT3G53250	SAUR57	0	auxin	auxin	auxin	3	1
385	AT5G25580	AT5G25580	0				0	0
386	AT1G68590	PSRP3/1	plastid-speci&				0	0
387	AT5G12190	AT5G12190	0	Spliceosome	Spliceosome	rna processing	16	1
388	AT3G06790	MORF3	multiple organellar RNA editing factor 3				0	0
389	AT5G28770	BZO2H3	0	Transcription_factor	Transcription_factor		0	0
390	AT3G58680	MBF1B	multiprotein bridging factor 1B				0	0
391	AT5G39950	TRX2	thioredoxin 2				0	0
392	AT1G61150	AT1G61150	0				0	0
393	AT5G57950	AT5G57950	0				0	0
394	AT5G60890	MYB34	myb domain protein 34	jasmonic acid	jasmonic acid	jasmonic acid	12	1
395	AT5G65683	WAVH2	WAV3 homolog 2	Transcription_factor	Transcription_factor		0	0
396	AT4G00180	YAB3	YABBY3	Transcription_factor	Transcription_factor		0	0
397	AT1G05510	OBAP1a	0				0	0
398	AT4G18010	IP5PII	INOSITOL(1,4,5)P3 5-PHOSPHATASE II	abscisic acid	abscisic acid	abscisic acid	1	1
399	AT3G48680	GAMMA CAL2	gamma carbonic anhydrase-like 2				0	0
400	AT4G20130	PTAC14	plastid transcriptionally active 14				0	0
401	AT5G50230	AT5G50230	0				0	0
402	AT5G42970	COP8	CONSTITUTIVE PHOTOMORPHOGENIC 8	Abiotic_biotic_stimulus	multi		0	0
403	AT5G55620	AT5G55620	0				0	0
404	AT3G08710	TH9	thioredoxin H-type 9				0	0
405	AT1G64000	WRKY56	WRKY DNA-binding protein 56	Transcription_factor	Transcription_factor		0	0
406	AT2G22880	AT2G22880	0				0	0
407	AT4G33925	SSN2	suppressor of sni1 2				0	0
408	AT2G41680	NTRC	NADPH-dependent thioredoxin reductase C	Stress	multi		0	0
409	AT3G13740	AT3G13740	0				0	0
410	AT3G48150	APC8	anaphase-promoting complex subunit 8	Ubiquitin mediated proteolysis	Ubiquitin mediated proteolysis	protein processing	15	1
411	AT1G29260	PEX7	peroxin 7	Peroxisome	Peroxisome	fatty acid metabolism	10	1
412	AT1G01225	AT1G01225	0				0	0
413	AT3G17090	AT3G17090	0				0	0
414	AT5G08480	AT5G08480	0				0	0
415	AT4G37710	VQ29	0				0	0
416	AT1G76080	CDSP32	chloroplastic drought-induced stress protein of 32 kD				0	0
417	AT2G33150	PKT3	peroxisomal 3-ketoacyl-CoA thiolase 3	abscisic acid,jasmonic acid,Biosynthesis of unsaturated fatty acids	Multi		0	0
418	AT1G60950	FED A	0	Abiotic_biotic_stimulus	Multi		0	0
419	AT5G51940	NRPB6A	0	RNA polymerase	RNA polymerase	rna processing	16	1
420	AT1G80940	AT1G80940	0				0	0
421	AT3G18430	AT3G18430	0				0	0
422	AT4G36030	ARO3	armadillo repeat only 3				0	0
423	AT3G56090	FER3	ferritin 3	Stress	multi		0	0
424	AT3G03270	AT3G03270	0	Stress	multi		0	0
425	AT5G49620	MYB78	myb domain protein 78	abscisic acid	abscisic acid	abscisic acid	1	1
426	AT2G29540	RPC14	RNApolymerase 14 kDa subunit	RNA polymerase	RNA polymerase	rna processing	16	1
427	AT5G64150	AT5G64150	0				0	0
428	AT1G68160	AT1G68160	0				0	0
429	AT1G80370	CYCA2;4	Cyclin A2;4				0	0
430	AT1G05730	AT1G05730	0				0	0
431	AT3G51030	TRX1	thioredoxin H-type 1				0	0
432	AT3G22810	AT3G22810	0				0	0
433	AT1G51090	AT1G51090	0	Stress,Abiotic_biotic_stimulus	Multi		0	0
434	AT5G50680	SAE1B	SUMO activating enzyme 1B	Ubiquitin mediated proteolysis	Ubiquitin mediated proteolysis	protein processing	15	1
435	AT5G14600	AT5G14600	0				0	0
436	AT4G18650	AT4G18650	0				0	0
437	AT2G46900	AT2G46900	0				0	0
438	AT1G50170	SIRB	sirohydrochlorin ferrochelatase B	Stress	multi		0	0
439	AT3G60630	HAM2	HAIRY MERISTEM 2	Transcription_factor	Transcription_factor		0	0
440	AT1G72030	AT1G72030	0				0	0
441	AT5G11980	AT5G11980	0				0	0
442	AT2G33610	SWI3B	switch subunit 3				0	0
443	AT3G56270	AT3G56270	0				0	0
444	AT1G62520	AT1G62520	0				0	0
445	AT2G32840	AT2G32840	0				0	0
446	AT1G05860	AT1G05860	0				0	0
447	AT2G01620	MEE11	maternal effect embryo arrest 11				0	0
448	AT3G07090	AT3G07090	0				0	0
449	AT4G38630	RPN10	regulatory particle non-ATPase 10	abscisic acid,auxin,cytokinin	abscisic acid	abscisic acid	1	1
450	AT1G50420	SCL3	scarecrow-like 3	Transcription_factor	Transcription_factor		0	0
451	AT4G22220	ISU1	0				0	0
452	AT4G28880	ckl3	casein kinase I-like 3				0	0
453	AT3G52155	AT3G52155	0				0	0
454	AT1G20780	SAUL1	senescence-associated E3 ubiquitin ligase 1	abscisic acid	abscisic acid	abscisic acid	1	1
455	AT5G03050	AT5G03050	0				0	0
456	AT1G17650	GLYR2	glyoxylate reductase 2				0	0
457	AT1G31240	AT1G31240	0	Transcription_factor	Transcription_factor		0	0
458	AT5G52210	GB1	GTP-binding protein 1				0	0
459	AT5G23750	AT5G23750	0				0	0
460	AT3G57870	SCE1	sumo conjugation enzyme 1	Ubiquitin mediated proteolysis,RNA transport	Ubiquitin mediated proteolysis	protein processing	15	1
461	AT1G16705	AT1G16705	0				0	0
462	AT2G20610	SUR1	SUPERROOT 1	auxin	auxin	auxin	3	1
463	AT5G37478	AT5G37478	0				0	0
464	AT1G63090	PP2-A11	phloem protein 2-A11				0	0
465	AT5G07260	AT5G07260	0				0	0
466	AT1G12120	AT1G12120	0				0	0
467	AT4G26610	D6PKL1	D6 protein kinase like 1				0	0
468	AT1G63480	AHL12	0				0	0
469	AT4G30860	SDG4	SET domain group 4				0	0
470	AT5G03520	RAB8C	RAB GTPase homolog 8C	Endocytosis	Endocytosis	protein processing	15	1
471	AT5G47200	RAB1A	RAB GTPase homolog 1A				0	0
472	AT3G46060	RABE1c	0	Ethylene,Endocytosis	Ethylene	ethylene	9	1
473	AT4G18800	RABA1d	RAB GTPase homolog A1D	Endocytosis	Endocytosis	protein processing	15	1
474	AT1G55190	PRA7	0				0	0
475	AT5G22310	AT5G22310	0				0	0
476	AT3G11400	EIF3G1	eukaryotic translation initiation factor 3G1	RNA transport	RNA transport	rna processing	16	1
477	AT5G03740	HD2C	histone deacetylase 2C	Abscisic_acid	Abscisic_acid	abscisic acid	1	1
478	AT5G50180	AT5G50180	0				0	0
479	AT1G49850	AT1G49850	0	Transcription_factor	Transcription_factor		0	0
480	AT1G05710	AT1G05710	0	Transcription_factor	Transcription_factor		0	0
481	AT3G15660	GRX4	glutaredoxin 4				0	0
482	AT5G59490	AT5G59490	0				0	0
483	AT5G41070	DRB5	dsRNA-binding protein 5				0	0
484	AT3G54170	FIP37	FKBP12 interacting protein 37				0	0
485	AT1G01210	AT1G01210	0	RNA polymerase	RNA polymerase	rna processing	16	1
486	AT2G27840	HDT4	0				0	0
487	AT5G05190	AT5G05190	0				0	0
488	AT3G27580	ATPK7	0				0	0
489	AT5G19340	AT5G19340	0				0	0
490	AT3G18295	AT3G18295	0				0	0
491	AT1G03330	LSM2	SM-like 2	Spliceosome,RNA degradation	Spliceosome,RNA degradation	rna processing	16	1
492	AT4G22745	MBD1	methyl-CPG-binding domain 1				0	0
493	AT1G03900	ABCI18	ATP-binding cassette I18				0	0
494	AT5G18110	NCBP	novel cap-binding protein	RNA transport	RNA transport	rna processing	16	1
495	AT4G31050	LIP2	0				0	0
496	AT1G68130	IDD14	indeterminate(ID)-domain 14	Transcription_factor	Transcription_factor		0	0
497	AT5G11460	AT5G11460	0				0	0
498	AT4G03250	AT4G03250	0	Transcription_factor	Transcription_factor		0	0
499	AT2G35010	TO1	thioredoxin O1				0	0
500	AT1G23220	AT1G23220	0				0	0
501	AT1G10760	AT1G10760	0	Stress,Abiotic_biotic_stimulus	multi		0	0
502	AT1G14685	BPC2	basic pentacysteine 2	Transcription_factor	Transcription_factor		0	0
503	AT4G14020	AT4G14020	0				0	0
504	AT4G39540	SK2	shikimate kinase 2				0	0
505	AT4G21660	AT4G21660	0	Spliceosome	Spliceosome	rna processing	16	1
506	AT3G16560	AT3G16560	0				0	0
507	AT1G76070	AT1G76070	0				0	0
508	AT5G58960	GIL1	GRAVITROPIC IN THE LIGHT	Abiotic_biotic_stimulus	multi		0	0
509	AT1G20140	SK4	SKP1-like 4	Protein processing in endoplasmic reticulum,Ubiquitin mediated proteolysis	Protein processing in endoplasmic reticulum,Ubiquitin mediated proteolysis	protein processing	15	1
510	AT3G12720	MYB67	myb domain protein 67	Transcription_factor	Transcription_factor		0	0
511	AT5G57860	AT5G57860	0				0	0
512	AT2G39770	CYT1	CYTOKINESIS DEFECTIVE 1	Jasmonic_acid,Fructose and mannose metabolism,Amino sugar and nucleotide sugar metabolism	Jasmonic_acid	jasmonic acid	12	1
513	AT3G23240	ERF1	0	ethylene,jasmonic acid,MAPK signaling pathway	Multi		0	0
514	AT4G17680	AT4G17680	0				0	0
515	AT1G15570	CYCA2;3	CYCLIN A2;3				0	0
516	AT4G32660	AME3	0				0	0
517	AT4G31800	WRKY18	WRKY DNA-binding protein 18	salicylic acid	salicylic acid	salicylic acid	17	1
518	AT5G42980	TRX3	thioredoxin 3	Stress,Abiotic_biotic_stimulus	multi		0	0
519	AT2G16030	AT2G16030	0				0	0
520	AT4G21450	AT4G21450	0				0	0
521	AT1G07350	SR45a	serine/arginine rich-like protein 45a				0	0
522	AT5G04430	BTR1L	binding to TOMV RNA 1L (long form)	cytokinin,ethylene	ethylene	ethylene	9	1
523	AT5G46190	AT5G46190	0				0	0
524	AT5G52650	AT5G52650	0	Ribosome	Ribosome	protein processing	15	1
525	AT5G38410	RBCS3B	Rubisco small subunit 3B	Abiotic_biotic_stimulus	multi		0	0
526	AT5G64960	CDKC2	cyclin dependent kinase group C2	Abiotic_biotic_stimulus	multi		0	0
527	AT3G57290	EIF3E	eukaryotic translation initiation factor 3E	Stress,Abiotic_biotic_stimulus,RNA transport	multi		0	0
528	AT4G37470	KAI2	KARRIKIN INSENSITIVE 2				0	0
529	AT1G05410	AT1G05410	0				0	0
530	AT3G54850	PUB14	plant U-box 14				0	0
531	AT3G05420	ACBP4	acyl-CoA binding protein 4	ethylene,jasmonic acid	ethylene	ethylene	9	1
532	AT3G21215	AT3G21215	0				0	0
533	AT1G72360	ERF73	ethylene response factor 73	ethylene	ethylene	ethylene	9	1
534	AT1G68450	PDE337	PIGMENT DEFECTIVE 337				0	0
535	AT5G41570	WRKY24	WRKY DNA-binding protein 24	Transcription_factor	Transcription_factor		0	0
536	AT4G21560	VPS28-1	vacuolar protein sorting-associated protein 28 homolog 1	Endocytosis	Endocytosis	protein processing	15	1
537	AT1G73060	LPA3	Low PSII Accumulation 3				0	0
538	AT3G59910	AT3G59910	0				0	0
539	AT1G18660	AT1G18660	0				0	0
540	AT2G04630	NRPB6B	0	RNA polymerase	RNA polymerase	rna processing	16	1
541	AT4G12100	AT4G12100	0	Ubiquitin mediated proteolysis,Nucleotide excision repair	Ubiquitin mediated proteolysis	protein processing	15	1
542	AT1G01630	AT1G01630	0				0	0
543	AT5G10710	AT5G10710	0				0	0
544	AT5G27630	ACBP5	acyl-CoA binding protein 5				0	0
545	AT5G43820	AT5G43820	0				0	0
546	AT3G49060	AT3G49060	0				0	0
547	AT1G77950	AGL67	AGAMOUS-like 67	Transcription_factor	Transcription_factor		0	0
548	AT3G16980	NRPB9A	0	RNA polymerase	RNA polymerase	rna processing	16	1
549	AT2G44740	CYCP4;1	cyclin p4;1				0	0
550	AT1G11810	AT1G11810	0				0	0
551	AT1G56590	ZIP4	ZIG SUPPRESSOR 4	Abiotic_biotic_stimulus	multi		0	0
552	AT3G02000	ROXY1	0				0	0
553	AT1G80720	AT1G80720	0				0	0
554	AT3G07300	AT3G07300	0	RNA transport	RNA transport	rna processing	16	1
555	AT4G02485	AT4G02485	0				0	0
556	AT3G47910	AT3G47910	0	Transcription_factor	Transcription_factor		0	0
557	AT2G34590	AT2G34590	0	Citrate cycle,Pyruvate metabolism	Citrate cycle,Pyruvate metabolism	metabolism	13	1
558	AT5G47830	AT5G47830	0				0	0
559	AT5G08290	YLS8	YELLOW-LEAF-SPECIFIC GENE 8	Ethylene,Spliceosome	Ethylene	ethylene	9	1
560	AT3G12210	AT3G12210	0				0	0
561	AT5G67520	APK4	adenosine-5'-phosphosulfate (APS) kinase 4	Purine metabolism	Purine metabolism	amino acid metabolism	2	1
562	AT3G50800	AT3G50800	0				0	0
563	AT5G64180	AT5G64180	0				0	0
564	AT1G56450	PBG1	20S proteasome beta subunit G1	Stress,Abiotic_biotic_stimulus	multi		0	0
565	AT3G28710	AT3G28710	0	Transporter	multi		0	0
566	AT3G51130	AT3G51130	0				0	0
567	AT2G23760	BLH4	BEL1-like homeodomain 4	Transcription_factor	Transcription_factor		0	0
568	AT4G18060	AT4G18060	0				0	0
569	AT1G50710	2022-08-04	augmin subunit 4				0	0
570	AT2G28000	CPN60A	chaperonin-60alpha				0	0
571	AT5G22480	AT5G22480	0	Transcription_factor	Transcription_factor		0	0
572	AT2G21630	AT2G21630	0	Protein processing in endoplasmic reticulum	Protein processing in endoplasmic reticulum	protein processing	15	1
573	AT3G15650	AT3G15650	0				0	0
574	AT5G62600	MOS14	modifier of snc1-1, 14				0	0
575	AT5G60690	REV	REVOLUTA	Transcription_factor	Transcription_factor		0	0
576	AT3G01990	ACR6	ACT domain repeat 6				0	0
577	AT2G47450	CAO	CHAOS	Abiotic_biotic_stimulus	multi		0	0
578	AT1G01260	JAM2	0	Transcription_factor	Transcription_factor		0	0
579	AT3G09370	MYB3R-3	myb domain protein 3r-3	auxin,ethylene,jasmonic acid,salicylic acid	Multi		0	0
580	AT3G58380	AT3G58380	0				0	0
581	AT3G29090	PME31	pectin methylesterase 31				0	0
582	AT1G54380	AT1G54380	0	RNA transport	RNA transport	rna processing	16	1
583	AT3G18960	AT3G18960	0				0	0
584	AT1G54830	NF-YC3	nuclear factor Y, subunit C3	Transcription_factor	Transcription_factor		0	0
585	AT2G25010	MAIL1	0				0	0
586	AT4G13260	YUC2	YUCCA2	auxin	auxin	auxin	3	1
587	AT5G11010	AT5G11010	0				0	0
588	AT3G15450	AT3G15450	0				0	0
589	AT4G14710	ATARD2	0	Cysteine and methionine metabolism	Cysteine and methionine metabolism	amino acid metabolism	2	1
590	AT3G29370	P1R3	P1R3				0	0
591	AT4G14716	ARD1	acireductone dioxygenase 1	Cysteine and methionine metabolism	Cysteine and methionine metabolism	amino acid metabolism	2	1
592	AT4G38850	SAUR15	SMALL AUXIN UPREGULATED 15	auxin	auxin	auxin	3	1
593	AT5G02760	APD7	0				0	0
594	AT2G24090	PRPL35	plastid ribosomal protein L35	Ribosome	Ribosome	protein processing	15	1
595	AT1G77770	AT1G77770	0				0	0
596	AT2G38270	CXIP2	CAX-interacting protein 2				0	0
597	AT5G27690	AT5G27690	0				0	0
598	AT5G52010	AT5G52010	0	Transcription_factor	Transcription_factor		0	0
599	AT2G18730	DGK3	diacylglycerol kinase 3	Phosphatidylinositol signaling system	Phosphatidylinositol signaling system	signal transduction	18	1
600	AT1G12860	SCRM2	SCREAM 2	Transcription_factor	multi		0	0
601	AT1G30880	AT1G30880	0				0	0
602	AT3G29770	MES11	methyl esterase 11				0	0
603	AT1G09700	HYL1	HYPONASTIC LEAVES 1	abscisic acid,auxin,cytokinin	abscisic acid	abscisic acid	1	1
604	AT3G54130	AT3G54130	0				0	0
605	AT5G05690	CPD	CONSTITUTIVE PHOTOMORPHOGENIC DWARF	brassinosteroid	brassinosteroid	brassinosteroid	4	1
606	AT1G18710	MYB47	myb domain protein 47	jasmonic acid	jasmonic acid	jasmonic acid	12	1
607	AT3G50330	HEC2	HECATE 2	Transcription_factor	Transcription_factor		0	0
608	AT5G52547	AT5G52547	0				0	0
609	AT3G56910	PSRP5	plastid-specific 50S ribosomal protein 5				0	0
610	AT1G08580	AT1G08580	0				0	0
611	AT2G43060	IBH1	ILI1 binding bHLH 1	Transcription_factor	Transcription_factor		0	0
612	AT3G06590	AIF2	0	Transcription_factor	Transcription_factor		0	0
613	AT3G62870	AT3G62870	0	Ribosome	Ribosome	protein processing	15	1
614	AT1G50670	OTU2	0	Protein processing in endoplasmic reticulum	Protein processing in endoplasmic reticulum	protein processing	15	1
615	AT3G22490	AT3G22490	0				0	0
616	AT4G19200	AT4G19200	0				0	0
617	AT4G33950	OST1	OPEN STOMATA 1	abscisic acid,MAPK signaling pathway	abscisic acid	abscisic acid	1	1
618	AT5G39360	EDL2	EID1-like 2				0	0
619	AT4G35620	CYCB2;2	Cyclin B2;2				0	0
620	AT4G14160	AT4G14160	0	Protein processing in endoplasmic reticulum	Protein processing in endoplasmic reticulum	protein processing	15	1
621	AT5G17710	EMB1241	embryo defective 1241				0	0
622	AT2G35900	AT2G35900	0				0	0
623	AT1G51520	AT1G51520	0				0	0
624	AT1G11430	MORF9	multiple organellar RNA editing factor 9				0	0
625	AT1G53000	CKS	CMP-KDO synthetase				0	0
626	AT5G13180	NAC083	NAC domain containing protein 83	Transcription_factor	Transcription_factor		0	0
627	AT2G30540	AT2G30540	0				0	0
628	AT3G02090	MPPBETA	0				0	0
629	AT4G15670	AT4G15670	0				0	0
630	AT3G44610	AT3G44610	0				0	0
631	AT4G17490	ERF6	ethylene responsive element binding factor 6	ethylene	ethylene	ethylene	9	1
632	AT1G04710	PKT4	peroxisomal 3-ketoacyl-CoA thiolase 4	abscisic acid	abscisic acid	abscisic acid	1	1
633	AT3G04300	AT3G04300	0				0	0
634	AT4G17500	ERF-1	0	Transcription_factor	Transcription_factor		0	0
635	AT5G41650	AT5G41650	0				0	0
636	AT4G33460	ABCI10	ATP-binding cassette I10				0	0
637	AT1G80780	AT1G80780	0	RNA degradation	RNA degradation	rna processing	16	1
638	AT4G37580	HLS1	HOOKLESS 1	ethylene	ethylene	ethylene	9	1
639	AT5G27560	AT5G27560	0				0	0
640	AT4G11140	CRF1	cytokinin response factor 1	Transcription_factor	Transcription_factor		0	0
641	AT4G18630	AT4G18630	0				0	0
642	AT2G38300	AT2G38300	0				0	0
643	AT3G59810	LSM6A	SM-like 6A	Spliceosome,RNA degradation	Spliceosome	rna processing	16	1
644	AT3G13720	PRA8	0				0	0
645	AT3G53710	AGD6	ARF-GAP domain 6	ethylene	ethylene	ethylene	9	1
646	AT5G17300	RVE1	REVEILLE 1				0	0
647	AT5G24520	TTG1	TRANSPARENT TESTA GLABRA 1	auxin,ethylene,jasmonic acid	jasmonic acid	jasmonic acid	12	1
648	AT2G41710	AT2G41710	0	Transcription_factor	Transcription_factor		0	0
649	AT2G45640	SAP18	SIN3 associated polypeptide P18	Abscisic_acid,RNA transport	Abscisic_acid	abscisic acid	1	1
650	AT3G27560	ATN1	0				0	0
651	AT2G42750	DJC77	0				0	0
652	AT2G24860	AT2G24860	0				0	0
653	AT5G67220	AT5G67220	0				0	0
654	AT3G43440	JAZ11	jasmonate-zim-domain protein 11	jasmonic acid,Protein processing in endoplasmic reticulum	jasmonic acid	jasmonic acid	12	1
655	AT3G56900	AT3G56900	0				0	0
656	AT1G17980	PAPS1	poly(A) polymerase 1				0	0
657	AT1G06180	MYB13	myb domain protein 13	gibberellin,jasmonic acid,salicylic acid	Multi		0	0
658	AT3G23060	AT3G23060	0	Transcription_factor	Transcription_factor		0	0
659	AT5G23710	AT5G23710	0	RNA polymerase	RNA polymerase	rna processing	16	1
660	AT5G57685	GDU3	glutamine dumper 3	salicylic acid	salicylic acid	salicylic acid	17	1
661	AT5G18260	AT5G18260	0				0	0
662	AT2G30120	AT2G30120	0				0	0
663	AT2G33860	ETT	ETTIN	auxin	auxin	auxin	3	1
664	AT1G67340	AT1G67340	0				0	0
665	AT2G32460	MYB101	myb domain protein 101	abscisic acid,gibberellin	Multi		0	0
666	AT5G05360	AT5G05360	0				0	0
667	AT1G71260	ATWHY2	WHIRLY 2	Transcription_factor	Transcription_factor		0	0
668	AT1G76680	OPR1	12-oxophytodienoate reductase 1	salicylic acid	salicylic acid	salicylic acid	17	1
669	AT3G63260	ATMRK1	0				0	0
670	AT5G43650	BHLH92	0	Transcription_factor	Transcription_factor		0	0
671	AT5G14750	MYB66	myb domain protein 66	Transcription_factor	Transcription_factor		0	0
672	AT2G03710	2022-09-04	SEPALLATA 4	Transcription_factor	Transcription_factor		0	0
673	AT2G32600	AT2G32600	0	Transcription_factor,RNA transport	Transcription_factor,RNA transport		0	0
674	AT5G65300	AT5G65300	0				0	0
675	AT4G37240	AT4G37240	0				0	0
676	AT2G36145	AT2G36145	0				0	0
677	AT5G07690	MYB29	myb domain protein 29	ethylene,gibberellin,jasmonic acid,salicylic acid	Multi		0	0
678	AT1G35210	AT1G35210	0				0	0
679	AT5G06770	AT5G06770	0				0	0
680	AT1G48450	AT1G48450	0				0	0
681	AT3G19820	DWF1	DWARF 1	brassinosteroid	brassinosteroid	brassinosteroid	4	1
682	AT1G03457	AtBRN2	0				0	0
683	AT2G38610	AT2G38610	0				0	0
684	AT1G54080	UBP1A	oligouridylate-binding protein 1A				0	0
685	AT3G19130	RBP47B	RNA-binding protein 47B				0	0
686	AT1G27650	ATU2AF35A	0	Spliceosome,Abiotic_biotic_stimulus	Spliceosome	rna processing	16	1
687	AT2G16940	AT2G16940	0				0	0
688	AT2G17190	DSK2a	0	Protein processing in endoplasmic reticulum	Protein processing in endoplasmic reticulum	protein processing	15	1
689	AT2G35635	UBQ7	ubiquitin 7	auxin	auxin	auxin	3	1
690	AT5G63670	SPT42	SPT4 homolog 2				0	0
691	AT1G03860	PHB2	prohibitin 2				0	0
692	AT3G07670	AT3G07670	0				0	0
693	AT2G37560	ORC2	origin recognition complex second largest subunit 2				0	0
694	AT1G76420	CUC3	CUP SHAPED COTYLEDON3	Transcription_factor	Transcription_factor		0	0
695	AT4G25740	AT4G25740	0	Ribosome	Ribosome	protein processing	15	1
696	AT5G15802	AT5G15802	0				0	0
697	AT4G32295	AT4G32295	0				0	0
698	AT3G46630	AT3G46630	0				0	0
699	AT5G18020	SAUR20	SMALL AUXIN UP RNA 20	auxin	auxin	auxin	3	1
700	AT1G66370	MYB113	myb domain protein 113	jasmonic acid	jasmonic acid	jasmonic acid	12	1
701	AT1G01560	MPK11	MAP kinase 11	abscisic acid	abscisic acid	abscisic acid	1	1
702	AT1G08780	AIP3	ABI3-interacting protein 3				0	0
703	AT5G54580	AT5G54580	0				0	0
704	AT3G58650	TRM7	TON1 Recruiting Motif 7				0	0
705	AT5G42050	AT5G42050	0				0	0
706	AT3G49950	AT3G49950	0	Transcription_factor	Transcription_factor		0	0
707	AT3G24730	AT3G24730	0				0	0
708	AT1G12840	DET3	DE-ETIOLATED 3	Stress,Abiotic_biotic_stimulus	multi		0	0
709	AT2G05170	VPS11	vacuolar protein sorting 11				0	0
710	AT5G51100	FSD2	Fe superoxide dismutase 2	Peroxisome,Abiotic_biotic_stimulus	multi		0	0
711	AT5G25340	AT5G25340	0				0	0
712	AT1G53230	TCP3	TEOSINTE BRANCHED 1, cycloidea and PCF transcription factor 3	Transcription_factor	Transcription_factor		0	0
713	AT2G22670	IAA8	indoleacetic acid-induced protein 8	auxin	auxin	auxin	3	1
714	AT2G24590	RSZ22a	RS-containing zinc finger protein 22a	Spliceosome	Spliceosome	rna processing	16	1
715	AT1G20910	AT1G20910	0	Transcription_factor	Transcription_factor		0	0
716	AT2G26010	PDF1.3	plant defensin 1.3	Stress	Multi		0	0
717	AT5G22290	NAC089	NAC domain containing protein 89	Transcription_factor	Transcription_factor		0	0
718	AT1G30500	NF-YA7	nuclear factor Y, subunit A7	Transcription_factor	Transcription_factor		0	0
719	AT1G21200	AT1G21200	0				0	0
720	AT3G54390	AT3G54390	0				0	0
721	AT1G59580	MPK2	mitogen-activated protein kinase homolog 2	MAPK signaling pathway	MAPK signaling pathway	signal transduction	18	1
722	AT2G45680	TCP9	TCP domain protein 9				0	0
723	AT5G23280	AtTCP7	0	Transcription_factor,Circadian rhythm	Transcription_factor		0	0
724	AT1G48630	RACK1B_AT	receptor for activated C kinase 1B	abscisic acid	abscisic acid	abscisic acid	1	1
725	AT5G53210	SPCH	SPEECHLESS	Transcription_factor,MAPK signaling pathway	Transcription_factor		0	0
726	AT2G02540	HB21	homeobox protein 21				0	0
727	AT2G40620	bZIP18	0	Transcription_factor	Transcription_factor		0	0
728	AT4G14550	IAA14	indole-3-acetic acid inducible 14	auxin	auxin	auxin	3	1
729	AT1G69690	TCP15	TEOSINTE BRANCHED1/CYCLOIDEA/PCF 15	Transcription_factor	Transcription_factor		0	0
730	AT3G63010	GID1B	GA INSENSITIVE DWARF1B	gibberellin	gibberellin	gibberellin	11	1
731	AT1G22490	bHLH094	0	Transcription_factor	Transcription_factor		0	0
732	AT4G35580	NTL9	NAC transcription factor-like 9	Transcription_factor	Transcription_factor		0	0
733	AT2G22760	AT2G22760	0	Transcription_factor	Transcription_factor		0	0
734	AT4G16780	HB-2	homeobox protein 2	Cytokinin	Cytokinin	cytokinin	6	1
735	AT5G08070	TCP17	TCP domain protein 17	Transcription_factor	Transcription_factor		0	0
736	AT3G44350	NAC061	NAC domain containing protein 61	Transcription_factor	Transcription_factor		0	0
737	AT1G34180	NAC016	NAC domain containing protein 16	Transcription_factor	Transcription_factor		0	0
738	AT3G02150	PTF1	plastid transcription factor 1	Transcription_factor	Transcription_factor		0	0
739	AT3G59790	MPK10	MAP kinase 10	auxin,Plant-pathogen interaction,MAPK signaling pathway	auxin	auxin	3	1
740	AT3G62610	MYB11	myb domain protein 11	Transcription_factor	Transcription_factor		0	0
741	AT5G43700	ATAUX2-11	AUXIN INDUCIBLE 2-11	auxin	auxin	auxin	3	1
742	AT4G32980	ATH1	homeobox gene 1	Gibberellin	Gibberellin	gibberellin	11	1
743	AT2G16400	BLH7	BEL1-like homeodomain 7	Transcription_factor	Transcription_factor		0	0
744	AT4G02590	UNE12	unfertilized embryo sac 12	Transcription_factor	Transcription_factor		0	0
745	AT2G28910	CXIP4	CAX interacting protein 4				0	0
746	AT4G24650	IPT4	isopentenyltransferase 4	cytokinin	cytokinin	cytokinin	6	1
747	AT4G00870	AT4G00870	0	Transcription_factor	Transcription_factor		0	0
748	AT1G52830	IAA6	indole-3-acetic acid 6	auxin	auxin	auxin	3	1
749	AT4G17785	MYB39	myb domain protein 39	Transcription_factor	Transcription_factor		0	0
750	AT2G20110	AT2G20110	0	Transcription_factor	Transcription_factor		0	0
751	AT1G70030	AT1G70030	0				0	0
752	AT5G51910	TCP19	0	Transcription_factor	Transcription_factor		0	0
753	AT2G31310	LBD14	LOB domain-containing protein 14				0	0
754	AT2G38250	AT2G38250	0	Transcription_factor	Transcription_factor		0	0
755	AT2G39200	MLO12	MILDEW RESISTANCE LOCUS O 12	Transporter,Stress,Abiotic_biotic_stimulus	multi		0	0
756	AT5G05700	ATE1	arginine-tRNA protein transferase 1	abscisic acid	abscisic acid	abscisic acid	1	1
757	AT5G39820	NAC094	NAC domain containing protein 94	Transcription_factor	Transcription_factor		0	0
758	AT2G35320	EYA	EYES ABSENT homolog				0	0
759	AT2G36340	GPL3	0	Transcription_factor	Transcription_factor		0	0
760	AT1G34670	MYB93	myb domain protein 93	abscisic acid,auxin,salicylic acid	Multi		0	0
761	AT3G28470	TDF1	DEFECTIVE IN MERISTEM DEVELOPMENT AND FUNCTION 1	brassinosteroid	brassinosteroid	brassinosteroid	4	1
762	AT4G01550	NAC069	NAC domain containing protein 69				0	0
763	AT1G15580	IAA5	indole-3-acetic acid inducible 5	auxin	auxin	auxin	3	1
764	AT1G06170	AT1G06170	0	Transcription_factor	Transcription_factor		0	0
765	AT4G34990	MYB32	myb domain protein 32	abscisic acid,ethylene,jasmonic acid,salicylic acid	Multi		0	0
766	AT1G54060	ASIL1	6B-interacting protein 1-like 1	Transcription_factor	Transcription_factor		0	0
767	AT2G43220	AT2G43220	0				0	0
768	AT1G12890	AT1G12890	0	Transcription_factor	Transcription_factor		0	0
769	AT4G04885	PCFS4	PCF11P-similar protein 4	Transcription_factor	Transcription_factor		0	0
770	AT1G22985	CRF7	cytokinin response factor 7	Transcription_factor	Transcription_factor		0	0
771	AT3G54350	emb1967	embryo defective 1967				0	0
772	AT1G07530	SCL14	SCARECROW-like 14	salicylic acid	salicylic acid	salicylic acid	17	1
773	AT2G02160	AT2G02160	0	Transcription_factor	Transcription_factor		0	0
774	AT1G59940	ARR3	response regulator 3	cytokinin	cytokinin	cytokinin	6	1
775	AT1G76870	AT1G76870	0				0	0
776	AT5G62920	ARR6	response regulator 6	cytokinin	cytokinin	cytokinin	6	1
777	AT2G41310	RR3	response regulator 3	cytokinin	cytokinin	cytokinin	6	1
778	AT1G74890	ARR15	response regulator 15	cytokinin	cytokinin	cytokinin	6	1
779	AT2G40670	RR16	response regulator 16	cytokinin	cytokinin	cytokinin	6	1
780	AT3G15210	ERF4	ethylene responsive element binding factor 4	abscisic acid,ethylene,jasmonic acid	Multi		0	0
781	AT1G23420	INO	INNER NO OUTER	Transcription_factor	Transcription_factor		0	0
782	AT1G68670	AT1G68670	0	Transcription_factor	Transcription_factor		0	0
783	AT3G25790	HHO	0	Transcription_factor	Transcription_factor		0	0
784	AT3G12910	AT3G12910	0				0	0
785	AT3G45150	TCP16	TCP domain protein 16	Transcription_factor	Transcription_factor		0	0
786	AT1G25550	AT1G25550	0	Transcription_factor	Transcription_factor		0	0
787	AT5G08330	TCP11	TCP domain protein 11	Transcription_factor,Circadian rhythm	Transcription_factor		0	0
788	AT3G57600	AT3G57600	0	Transcription_factor	Transcription_factor		0	0
789	AT2G45190	AFO	ABNORMAL FLORAL ORGANS	Transcription_factor	Transcription_factor		0	0
790	AT2G20880	ERF53	ERF domain 53				0	0
791	AT1G21970	LEC1	LEAFY COTYLEDON 1	abscisic acid	abscisic acid	abscisic acid	1	1
792	AT5G18560	PUCHI	0	auxin	auxin	auxin	3	1
793	AT5G18240	MYR1	myb-related protein 1	Transcription_factor	Transcription_factor		0	0
794	AT4G13640	UNE16	unfertilized embryo sac 16	Transcription_factor	Transcription_factor		0	0
795	AT1G68510	LBD42	LOB domain-containing protein 42				0	0
796	AT3G51180	AT3G51180	0				0	0
797	AT1G72210	bHLH096	0	Transcription_factor	Transcription_factor		0	0
798	AT3G27810	MYB21	myb domain protein 21	gibberellin,jasmonic acid	Multi		0	0
799	AT2G47700	RFI2	RED AND FAR-RED INSENSITIVE 2				0	0
800	AT5G41410	BEL1	BELL 1	Transcription_factor	Transcription_factor		0	0
801	AT5G44210	ERF9	erf domain protein 9	ethylene	ethylene	ethylene	9	1
802	AT1G03800	ERF10	ERF domain protein 10	ethylene	ethylene	ethylene	9	1
803	AT1G28370	ERF11	ERF domain protein 11	ethylene	ethylene	ethylene	9	1
804	AT2G30340	LBD13	LOB domain-containing protein 13				0	0
805	AT1G31320	LBD4	LOB domain-containing protein 4				0	0
806	AT3G13960	GRF5	growth-regulating factor 5	Transcription_factor	Transcription_factor		0	0
807	AT5G47790	AT5G47790	0				0	0
808	AT4G18710	BIN2	BRASSINOSTEROID-INSENSITIVE 2	auxin,brassinosteroid	brassinosteroid	brassinosteroid	4	1
809	AT3G58630	AT3G58630	0				0	0
810	AT4G17880	MYC4	0	Transcription_factor	Transcription_factor		0	0
811	AT5G41315	GL3	GLABROUS 3	Transcription_factor	Transcription_factor		0	0
812	AT2G27110	FRS3	FAR1-related sequence 3	Abiotic_biotic_stimulus	Multi		0	0
813	AT3G17860	JAZ3	jasmonate-zim-domain protein 3	jasmonic acid	jasmonic acid	jasmonic acid	12	1
814	AT2G34600	JAZ7	jasmonate-zim-domain protein 7	jasmonic acid	jasmonic acid	jasmonic acid	12	1
815	AT1G02450	NIMIN1	NIM1-interacting 1	Stress,Abiotic_biotic_stimulus	multi		0	0
816	AT1G24230	AT1G24230	0				0	0
817	AT3G25882	NIMIN-2	NIM1-interacting 2				0	0
818	AT1G09415	NIMIN-3	NIM1-interacting 3				0	0
819	AT2G31720	AT2G31720	0				0	0
820	AT4G29080	PAP2	phytochrome-associated protein 2	auxin,Valine, leucine and isoleucine degradation	auxin	auxin	3	1
821	AT1G80390	IAA15	indole-3-acetic acid inducible 15	auxin	auxin	auxin	3	1
822	AT5G60142	AT5G60142	0				0	0
823	AT5G09250	KIWI	0				0	0
824	AT5G65670	IAA9	indole-3-acetic acid inducible 9	Auxin	Auxin	auxin	3	1
825	AT2G01200	IAA32	indole-3-acetic acid inducible 32	auxin	auxin	auxin	3	1
826	AT3G23250	MYB15	myb domain protein 15	auxin,ethylene,jasmonic acid	Multi		0	0
827	AT3G50890	HB28	homeobox protein 28	Transcription_factor	Transcription_factor		0	0
828	AT3G28917	MIF2	mini zinc finger 2				0	0
829	AT5G57420	IAA33	indole-3-acetic acid inducible 33	Auxin	Auxin	auxin	3	1
830	AT1G75340	AT1G75340	0	RNA transport	RNA transport	rna processing	16	1
831	AT4G32280	IAA29	indole-3-acetic acid inducible 29	auxin	auxin	auxin	3	1
832	AT1G35240	ARF20	auxin response factor 20	Transcription_factor	Transcription_factor		0	0
833	AT3G21330	AT3G21330	0	Transcription_factor	Transcription_factor		0	0
834	AT5G66350	SHI	SHORT INTERNODES	Gibberellin	Gibberellin	gibberellin	11	1
835	AT1G19700	BEL10	BEL1-like homeodomain 10	Transcription_factor	Transcription_factor		0	0
836	AT3G47620	TCP14	TEOSINTE BRANCHED, cycloidea and PCF (TCP) 14	Abscisic_acid,Gibberellin	multi		0	0
837	AT5G16560	KAN	KANADI	Transcription_factor	Transcription_factor		0	0
838	AT2G46735	AT2G46735	0				0	0
839	AT1G66350	RGL1	RGA-like 1	abscisic acid,ethylene,gibberellin,jasmonic acid,salicylic acid	gibberellin	gibberellin	11	1
840	AT1G76900	TLP1	tubby like protein 1	Transcription_factor	Transcription_factor		0	0
841	AT2G36990	SIGF	RNApolymerase sigma-subunit F				0	0
842	AT5G50570	NA	NA	Transcription_factor	Transcription_factor		0	0
843	AT5G25220	KNAT3	KNOTTED1-like homeobox gene 3	Cytokinin	Cytokinin	cytokinin	6	1
844	AT5G50670	SPL13B	SQUAMOSA PROMOTER-BINDING PROTEIN LIKE 13B				0	0
845	AT5G54070	HSFA9	heat shock transcription factor A9	Transcription_factor	Transcription_factor		0	0
846	AT2G26800	AT2G26800	0	Valine, leucine and isoleucine degradation,Peroxisome	Valine, leucine and isoleucine degradation,Peroxisome	fatty acid metabolism	10	1
847	AT3G29270	AT3G29270	0				0	0
848	AT3G49580	LSU1	RESPONSE TO LOW SULFUR 1				0	0
849	AT5G02150	Fes1C	Fes1C	Protein processing in endoplasmic reticulum	Protein processing in endoplasmic reticulum	protein processing	15	1
850	AT4G22250	AT4G22250	0	Transcription_factor	Transcription_factor		0	0
851	AT3G51630	WNK5	with no lysine (K) kinase 5	Abiotic_biotic_stimulus	multi		0	0
852	AT4G26455	WIP1	WPP domain interacting protein 1				0	0
853	AT5G51440	AT5G51440	0	Protein processing in endoplasmic reticulum,Stress,Abiotic_biotic_stimulus	multi		0	0
854	AT1G72770	HAB1	HYPERSENSITIVE TO ABA1	abscisic acid,MAPK signaling pathway	abscisic acid	abscisic acid	1	1
855	AT4G23050	AT4G23050	0				0	0
856	AT1G72340	AT1G72340	0	RNA transport	RNA transport	rna processing	16	1
857	AT2G31070	TCP10	TCP domain protein 10	Transcription_factor	Transcription_factor		0	0
858	AT3G07740	ADA2A	homolog of yeast ADA2 2A	stress,Abiotic_biotic_stimulus	multi		0	0
859	AT3G58030	AT3G58030	0	Transcription_factor,Protein processing in endoplasmic reticulum	Transcription_factor		0	0
860	AT3G50060	MYB77	myb domain protein 77	auxin,ethylene,salicylic acid	auxin	auxin	3	1
861	AT5G49330	MYB111	myb domain protein 111	Transcription_factor	Transcription_factor		0	0
862	AT3G18550	BRC1	BRANCHED 1	Transcription_factor	Transcription_factor		0	0
863	AT4G22070	WRKY31	WRKY DNA-binding protein 31	Transcription_factor	Transcription_factor		0	0
864	AT1G12980	ESR1	ENHANCER OF SHOOT REGENERATION 1	auxin,brassinosteroid,cytokinin	Multi		0	0
865	AT2G30470	HSI2	high-level expression of sugar-inducible gene 2	abscisic acid	abscisic acid	abscisic acid	1	1
866	AT4G29120	AT4G29120	0	Valine, leucine and isoleucine degradation	Valine, leucine and isoleucine degradation	fatty acid metabolism	10	1
867	AT5G02810	PRR7	pseudo-response regulator 7	Abiotic_biotic_stimulus,Circadian rhythm	multi		0	0
868	AT4G20930	AT4G20930	0	Valine, leucine and isoleucine degradation	Valine, leucine and isoleucine degradation	fatty acid metabolism	10	1
869	AT2G44680	CKB4	casein kinase II beta subunit 4	Abiotic_biotic_stimulus,Circadian rhythm	multi		0	0
870	AT1G69850	NRT1:2	nitrate transporter 1:2	Transporter,Abiotic_biotic_stimulus	multi		0	0
871	AT5G45870	PYL12	PYR1-like 12	abscisic acid,MAPK signaling pathway	abscisic acid	abscisic acid	1	1
872	AT5G46590	NAC096	NAC domain containing protein 96	Transcription_factor	Transcription_factor		0	0
873	AT2G42490	AT2G42490	0				0	0
874	AT5G05330	AT5G05330	0				0	0
875	AT1G33050	AT1G33050	0				0	0
876	AT5G13810	AT5G13810	0				0	0
877	AT1G24280	G6PD3	glucose-6-phosphate dehydrogenase 3				0	0
878	AT2G46550	AT2G46550	0				0	0
879	AT5G28900	AT5G28900	0				0	0
880	AT1G06510	AT1G06510	0				0	0
881	AT4G17870	PYR1	PYRABACTIN RESISTANCE 1	abscisic acid,MAPK signaling pathway	abscisic acid	abscisic acid	1	1
882	AT5G46790	PYL1	PYR1-like 1	abscisic acid,MAPK signaling pathway	abscisic acid	abscisic acid	1	1
883	AT1G73000	PYL3	PYR1-like 3	abscisic acid,MAPK signaling pathway	abscisic acid	abscisic acid	1	1
884	AT2G26040	PYL2	PYR1-like 2	abscisic acid,MAPK signaling pathway	abscisic acid	abscisic acid	1	1
885	AT5G45110	NPR3	NPR1-like protein 3	Stress,Abiotic_biotic_stimulus	multi		0	0
886	AT5G58800	AT5G58800	0				0	0
887	AT1G15750	TPL	TOPLESS	auxin	auxin	auxin	3	1
888	AT4G19660	NPR4	NPR1-like protein 4	Plant hormone signal transduction	multi		0	0
889	AT1G12810	AT1G12810	0				0	0
890	AT3G08530	AtCHC2	0	Endocytosis	Endocytosis	protein processing	15	1
891	AT2G19080	AT2G19080	0				0	0
892	AT5G06320	NHL3	NDR1/HIN1-like 3	stress,Abiotic_biotic_stimulus	multi		0	0
893	AT5G22270	SIED1	0				0	0
894	AT4G24840	AT4G24840	0				0	0
895	AT4G27070	TSB2	tryptophan synthase beta-subunit 2				0	0
896	AT3G05120	GID1A	GA INSENSITIVE DWARF1A	gibberellin	gibberellin	gibberellin	11	1
897	AT3G10870	MES17	methyl esterase 17				0	0
898	AT5G27320	GID1C	GA INSENSITIVE DWARF1C	gibberellin	gibberellin	gibberellin	11	1
899	AT1G20950	AT1G20950	0	Fructose and mannose metabolism,Glycolysis/Gluconeogenesis	Fructose and mannose metabolism	dna rna metabolism	8	1
900	AT1G30120	PDH-E1 BETA	pyruvate dehydrogenase E1 beta	Citrate cycle,Pyruvate metabolism,Glycolysis/Gluconeogenesis	Citrate cycle,Pyruvate metabolism,Glycolysis/Gluconeogenesis	metabolism	13	1
901	AT3G02700	AT3G02700	0				0	0
902	AT4G16447	AT4G16447	0				0	0
903	AT2G42620	MAX2	MORE AXILLARY BRANCHES 2	auxin	auxin	auxin	3	1
904	AT5G42190	ASK2	0	Protein processing in endoplasmic reticulum,Ubiquitin mediated proteolysis	Protein processing in endoplasmic reticulum,Ubiquitin mediated proteolysis	protein processing	15	1
905	AT2G37410	TIM17-2	translocase inner membrane subunit 17-2	Transporter	multi		0	0
906	AT4G03415	PP2C52	2C-type protein phosphatase 52				0	0
907	AT4G26660	AT4G26660	0				0	0
908	AT4G38580	FP6	farnesylated protein 6	stress,Abiotic_biotic_stimulus	multi		0	0
909	AT3G44110	J3	0	Protein processing in endoplasmic reticulum	Protein processing in endoplasmic reticulum	protein processing	15	1
910	AT1G09270	IMPA-4	importin alpha isoform 4				0	0
911	AT1G48930	GH9C1	glycosyl hydrolase 9C1				0	0
912	AT5G09480	AT5G09480	0				0	0
913	AT3G25800	PP2AA2	protein phosphatase 2A subunit A2				0	0
914	AT3G01090	KIN10	SNF1 kinase homolog 10	Stress	multi		0	0
915	AT1G02816	AT1G02816	0				0	0
916	AT2G43610	AT2G43610	0	Amino sugar and nucleotide sugar metabolism	Amino sugar and nucleotide sugar metabolism	dna rna metabolism	8	1
917	AT4G00060	MEE44	maternal effect embryo arrest 44				0	0
918	AT3G47820	PUB39	PLANT U-BOX 39				0	0
919	AT1G72800	AT1G72800	0				0	0
920	AT3G03990	D14	0				0	0
921	AT3G62980	TIR1	TRANSPORT INHIBITOR RESPONSE 1	auxin	auxin	auxin	3	1
922	AT4G29700	AT4G29700	0				0	0
923	AT1G12820	AFB3	auxin signaling F-box 3	auxin	auxin	auxin	3	1
924	AT4G24390	AFB4	auxin signaling F-box 4				0	0
