# Supplementary material for: Inferring functional communities from partially observed biological networks exploiting geometric topology and side information
Source: Sci Rep. 2022 Jun 27;12:10883. doi: 10.1038/s41598-022-14631-x (PMC9237089; doi:10.1038/s41598-022-14631-x)
Supplement: Supplementary file 4 — Supplementary Table 3. [file 41598_2022_14631_MOESM4_ESM.xlsx]

## Sheet: Supp_Table_3
Id	Label	Symbol	Full.Name	NodeAnno_DB	NodeAnno_Filtered	SideInfo_Label	pathwayid	known
270	AT1G01010	NAC DOMAIN CONTAINING PROTEIN 1 (NAC001)	NAC DOMAIN CONTAINING PROTEIN 1 (ANAC001); (NTL10);NAC DOMAIN CONTAINING PROTEIN 1 (NAC001)	Transcription_factor	Transcription_factor	Transcription_factor	0	0
181	AT1G01050	PYROPHOSPHORYLASE 1 (PPa1)	PYROPHOSPHORYLASE 1 (PPa1);PYROPHOSPHORYLASE 1 (AtPPa1)	Inositol phosphate metabolism			0	0
1847	AT1G01090	PYRUVATE DEHYDROGENASE E1 ALPHA (PDH-E1 ALPHA)	PYRUVATE DEHYDROGENASE E1 ALPHA (PDH-E1 ALPHA)	Glycolysis / Gluconeogenesis			0	0
1299	AT1G01100	60S ACIDIC RIBOSOMAL PROTEIN P1-1 (RPP1A)	60S ACIDIC RIBOSOMAL PROTEIN P1-1 (RPP1A);RPP1 CO-ORTHOLOGOUS GENE 1 (RPP1.1)	protein processing			0	0
666	AT1G01140	CBL-INTERACTING PROTEIN KINASE 9 (CIPK9)	PROTEIN KINASE 6 (PKS6);CBL-INTERACTING PROTEIN KINASE 9 (CIPK9)	calcium signaling	Unknown	Unknown	0	0
2053	AT1G01160	GRF1-INTERACTING FACTOR 2 (GIF2)	GRF1-INTERACTING FACTOR 2 (GIF2)				0	0
2575	AT1G01200	RAB GTPASE HOMOLOG A3 (RABA3)	RAB GTPASE HOMOLOG A3 (ATRABA3);RAB GTPASE HOMOLOG A3 (RABA3);ARABIDOPSIS RAB GTPASE HOMOLOG A3 (ATRAB-A3)	protein transport			0	0
89	AT1G01210			RNA polymerase	RNA polymerase	RNA polymerase	16	1
922	AT1G01230	(ATORM1)	OROSOMUCOID-LIKE 1 (ORM1); (ATORM1)	Steroid biosynthesis			0	0
688	AT1G01240						0	0
836	AT1G01260	JASMONATE ASSOCIATED MYC2 LIKE 2 (JAM2)	(BHLH13);JASMONATE ASSOCIATED MYC2 LIKE 2 (JAM2); (BHLH013)	Transcription_factor/jasmonic acid	Transcription_factor	Transcription_factor	0	0
1262	AT1G01440						0	0
418	AT1G01470	LATE EMBRYOGENESIS ABUNDANT 14 (LEA14)	(LEA1);LIGHT STRESS-REGULATED 3 (LSR3);LATE EMBRYOGENESIS ABUNDANT 14 (LEA14);ARABIDOPSIS THALIANA LATE EMBRYOGENESIS ABUNDANT 14 (ATLEA14)	Auxin			0	0
2439	AT1G01500						0	0
1014	AT1G01510	ANGUSTIFOLIA (AN)	DETORQUEO (DOQ);ANGUSTIFOLIA (AN)	circadian rhythm			0	0
2641	AT1G01520	ALTERED SEED GERMINATION 4 (ASG4)	REVEILLE 3 (REV3);ALTERED SEED GERMINATION 4 (ASG4)	Transcription_factor/circadian rhythm	Transcription_factor	Transcription_factor	0	0
405	AT1G01620	PLASMA MEMBRANE INTRINSIC PROTEIN 1C (PIP1C)	PLASMA MEMBRANE INTRINSIC PROTEIN 1C (PIP1C); (TMP-B);PLASMA MEMBRANE INTRINSIC PROTEIN 1;3 (PIP1;3)	Protein transport			0	0
1024	AT1G01630						0	0
2115	AT1G01640						0	0
1700	AT1G01800						0	0
62	AT1G01910	GUIDED ENTRY OF TAIL-ANCHORED PROTEIN 3A (GET3A)	GUIDED ENTRY OF TAIL-ANCHORED PROTEIN 3A (GET3A);GUIDED ENTRY OF TAIL-ANCHORED PROTEIN 3A (ATGET3A)				0	0
1454	AT1G02090	FUSCA 5 (FUS5)	FUSCA 5 (FUS5);ARABIDOPSIS THALIANA COP9 SIGNALOSOME SUBUNIT 7 (ATCSN7);CONSTITUTIVE PHOTOMORPHOGENIC 15 (COP15);COP9 SIGNALOSOME SUBUNIT 7 (CSN7)				0	0
227	AT1G02140	MAGO NASHI (MAGO)	MATERNAL EFFECT EMBRYO ARREST 63 (MEE63);HAPLESS 1 (HAP1);MAGO NASHI (MAGO)	Spliceosome,RNA transport	Spliceosome,RNA transport	Spliceosome,RNA transport	16	1
1997	AT1G02160						0	0
2534	AT1G02410	CYTOCHROME C OXIDASE 11 (COX11)	CYTOCHROME C OXIDASE 11 (COX11)				0	0
1646	AT1G02450	NIM1-INTERACTING 1 (NIMIN1)	(NIMIN-1);NIM1-INTERACTING 1 (NIMIN1)	Stress,Abiotic_biotic_stimulus/salicylic acid	Stress,Abiotic_biotic_stimulus	multi	0	0
2553	AT1G02680	TBP-ASSOCIATED FACTOR 13 (TAF13)	TBP-ASSOCIATED FACTOR 13 (TAF13)	gene regulation			0	0
596	AT1G02690	IMPORTIN ALPHA ISOFORM 6 (IMPA-6)	IMPORTIN ALPHA ISOFORM 6 (IMPA-6)				0	0
2516	AT1G02870						0	0
893	AT1G02920	GLUTATHIONE S-TRANSFERASE 7 (GSTF7)	GLUTATHIONE S-TRANSFERASE 11 (GST11); (ATGSTF7); (ATGSTF8);ARABIDOPSIS GLUTATHIONE S-TRANSFERASE 11 (ATGST11);GLUTATHIONE S-TRANSFERASE 7 (GSTF7)	glutathione transferase			0	0
894	AT1G02930	GLUTATHIONE S-TRANSFERASE 6 (GSTF6)	GLUTATHIONE S-TRANSFERASE 6 (GSTF6);ARABIDOPSIS GLUTATHIONE S-TRANSFERASE 1 (ATGST1);GLUTATHIONE S-TRANSFERASE (ATGSTF6);GLUTATHIONE S-TRANSFERASE 1 (GST1);EARLY RESPONSIVE TO DEHYDRATION 11 (ERD11);ARABIDOPSIS THALIANA GLUATIONE S-TRANSFERASE F3 (ATGSTF3)	glutathione transferase			0	0
129	AT1G03040			Transcription_factor	Transcription_factor	Transcription_factor	0	0
354	AT1G03130	PHOTOSYSTEM I SUBUNIT D-2 (PSAD-2)	PHOTOSYSTEM I SUBUNIT D-2 (PSAD-2)	photosynthesis	photosynthesis	photosynthesis	0	0
1405	AT1G03140	PRE-MRNA PROCESSING FACTOR 18A (PRP18A)	PRE-MRNA PROCESSING FACTOR 18A (PRP18A)	RNA processing	RNA processing	RNA processing	16	1
1965	AT1G03250			RNA processing	RNA processing	RNA processing	16	1
2606	AT1G03360	RIBOSOMAL RNA PROCESSING 4 (RRP4)	RIBOSOMAL RNA PROCESSING 4 (RRP4);RIBOSOMAL RNA PROCESSING 4 (ATRRP4);SUPPRESSOR OF PAS2 2 (SOP2)	RNA processing	RNA processing	RNA processing	16	1
1228	AT1G03457	BRUNO-LIKE 2 (BRN2)	(ATBRN2);BRUNO-LIKE 2 (BRN2)	RNA processing	RNA processing	RNA processing	16	1
221	AT1G03600	(PSB27)	(PSB27)	chloroplast,light-dependent			0	0
1648	AT1G03630	PROTOCHLOROPHYLLIDE OXIDOREDUCTASE C (POR C)	PROTOCHLOROPHYLLIDE OXIDOREDUCTASE C (POR C); (PORC)				0	0
2320	AT1G03680	THIOREDOXIN M-TYPE 1 (THM1)	THIOREDOXIN M-TYPE 1 (THM1);ARABIDOPSIS THIOREDOXIN M-TYPE 1 (ATM1);THIOREDOXIN M-TYPE 1 (TRX-M1);ABC TRANSPORTER OF THE MITOCHONDRION 1 (ATM1);THIOREDOXIN M-TYPE 1 (ATHM1)	chloroplast			0	0
709	AT1G03900	ATP-BINDING CASSETTE I18 (ABCI18)	NON-INTRINSIC ABC PROTEIN 4 (ATNAP4);ATP-BINDING CASSETTE I18 (ABCI18);NON-INTRINSIC ABC PROTEIN 4 (NAP4)	Transporter	Transporter	Transporter	0	0
142	AT1G04100	INDOLEACETIC ACID-INDUCED PROTEIN 10 (IAA10)	INDOLEACETIC ACID-INDUCED PROTEIN 10 (IAA10)	auxin	auxin	auxin	3	1
904	AT1G04240	SHORT HYPOCOTYL 2 (SHY2)	INDOLE-3-ACETIC ACID INDUCIBLE 3 (IAA3);SHORT HYPOCOTYL 2 (SHY2)	auxin	auxin	auxin	3	1
1581	AT1G04290						0	0
209	AT1G04330	(PH2)	(PH2)	stress/sigal transduction	stress	multi	0	0
1446	AT1G04340			stress	stress	multi	0	0
429	AT1G04430						0	0
476	AT1G04930						0	0
1659	AT1G05020	ANTH PROTEIN 180 (AP180)	(PICALM6);ANTH PROTEIN 180 (AP180)				0	0
1753	AT1G05070						0	0
0	AT1G05410			calcium-dependent			0	0
2206	AT1G05510	OIL BODY-ASSOCIATED PROTEIN 1A (OBAP1A)	OIL BODY-ASSOCIATED PROTEIN 1A (OBAP1A)	abscisic acid	abscisic acid	abscisic acid	1	1
85	AT1G05575						0	0
2086	AT1G05680	URIDINE DIPHOSPHATE GLYCOSYLTRANSFERASE 74E2 (UGT74E2)	URIDINE DIPHOSPHATE GLYCOSYLTRANSFERASE 74E2 (UGT74E2)	auxin	auxin	auxin	3	1
840	AT1G05710			Transcription_factor/auxin	Transcription_factor/auxin	Transcription_factor	0	0
1085	AT1G05785			protein transport	protein transport	protein transport	15	1
1222	AT1G05860						0	0
492	AT1G06110	SKP1/ASK-INTERACTING PROTEIN 16 (SKIP16)	SKP1/ASK-INTERACTING PROTEIN 16 (SKIP16)				0	0
2029	AT1G06130	GLYOXALASE 2-4 (GLX2-4)	GLYOXALASE 2-4 (GLX2-4)				0	0
2203	AT1G06270						0	0
2354	AT1G06290	ACYL-COA OXIDASE 3 (ACX3)	(ATACX3);ACYL-COA OXIDASE 3 (ACX3)	fatty acid metabolism	fatty acid metabolism	fatty acid metabolism	10	1
802	AT1G06390	GSK3/SHAGGY-LIKE PROTEIN KINASE 1 (GSK1)	GSK3/SHAGGY-LIKE PROTEIN KINASE 1 (GSK1); (ATGSK1);A. THALIANA SHAGGY-LIKE KINASE GROUP 2 3 (ATSK2-3);SHAGGY-LIKE PROTEIN KINASE 22 (SK22);BIN2-LIKE 2 (BIL2);SHAGGY-LIKE PROTEIN KINASE 22 (ATSK22)	abscisic acid	abscisic acid	abscisic acid	1	1
1246	AT1G06450	CCR4-ASSOCIATED FACTOR 1G (CAF1G)	CCR4-ASSOCIATED FACTOR 1G (CAF1G)				0	0
889	AT1G06460	ALPHA-CRYSTALLIN DOMAIN 32.1 (ACD32.1)	ALPHA-CRYSTALLIN DOMAIN 31.2 (ACD31.2);ALPHA-CRYSTALLIN DOMAIN 32.1 (ACD32.1)	Stress,Abiotic_biotic_stimulus	Stress,Abiotic_biotic_stimulus	multi	0	0
484	AT1G06510						0	0
2293	AT1G06790	NUCLEAR RNA POLYMERASE C, SUBUNIT 7 (NRPC7)	NUCLEAR RNA POLYMERASE C, SUBUNIT 7 (NRPC7)	RNA processing	RNA processing	RNA processing	16	1
1545	AT1G07000	EXOCYST SUBUNIT EXO70 FAMILY PROTEIN B2 (EXO70B2)	EXOCYST SUBUNIT EXO70 FAMILY PROTEIN B2 (EXO70B2);EXOCYST SUBUNIT EXO70 FAMILY PROTEIN B2 (ATEXO70B2)	protein processing	protein processing	protein processing	15	1
1217	AT1G07010	SHEWENELLA-LIKE PROTEIN PHOSPHATASE 1 (SLP1)	(ATSLP1);SHEWENELLA-LIKE PROTEIN PHOSPHATASE 1 (SLP1)				0	0
2374	AT1G07140	(SIRANBP)	(SIRANBP)				0	0
2161	AT1G07160						0	0
542	AT1G07310						0	0
655	AT1G07400	(HSP17.8)	(HSP17.8)				0	0
276	AT1G07430	HIGHLY ABA-INDUCED PP2C GENE 2 (HAI2)	HIGHLY ABA-INDUCED PP2C GENE 2 (HAI2);HONSU (KOREAN FOR ABNORMAL DROWSINESS) (HON); (ATAIP1);AKT1 INTERACTING PROTEIN PHOSPHATASE 1 (AIP1)	abscisic acid,MAPK signaling pathway	abscisic acid,MAPK signaling pathway	abscisic acid	1	1
158	AT1G07440						0	0
1478	AT1G07450						0	0
2527	AT1G07740						0	0
1426	AT1G07840						0	0
1308	AT1G07860						0	0
2278	AT1G07890	ASCORBATE PEROXIDASE 1 (APX1)	(ATAPX1); (ATAPX01);ASCORBATE PEROXIDASE 1 (APX1);MATERNAL EFFECT EMBRYO ARREST 6 (MEE6); (CS1)	Ascorbate and aldarate metabolism			0	0
358	AT1G07930			protein biosynthesis			0	0
1863	AT1G07980	NUCLEAR FACTOR Y, SUBUNIT C10 (NF-YC10)	NUCLEAR FACTOR Y, SUBUNIT C10 (NF-YC10)	transcription factor,gene regulation			0	0
1418	AT1G08060	MORPHEUS MOLECULE 1 (MOM1)	MORPHEUS MOLECULE (MOM);MORPHEUS MOLECULE 1 (MOM1);MAINTENANCE OF METHYLATION (MOM)	transcriptional silencer, gene regulation, plant immune			0	0
1467	AT1G08480	SUCCINATE DEHYDROGENASE 6 (SDH6)	SUCCINATE DEHYDROGENASE 6 (SDH6)	respiratory chain			0	0
1409	AT1G08530						0	0
1983	AT1G08580						0	0
2163	AT1G08830	COPPER/ZINC SUPEROXIDE DISMUTASE 1 (CSD1)	COPPER/ZINC SUPEROXIDE DISMUTASE 1 (CSD1);SUPEROXIDE DISMUTASE 1 (SOD1);SUPEROXIDE DISMUTASE 1 (ATSOD1)	Stress,Abiotic_biotic_stimulus,ROS			0	0
672	AT1G09100	26S PROTEASOME AAA-ATPASE SUBUNIT RPT5B (RPT5B)	26S PROTEASOME AAA-ATPASE SUBUNIT RPT5B (RPT5B)	protein processing			0	0
935	AT1G09140	SERINE/ARGININE-RICH PROTEIN SPLICING FACTOR 30 (SR30)	SERINE-ARGININE PROTEIN 30 (ATSRP30);SERINE/ARGININE-RICH PROTEIN SPLICING FACTOR 30 (At-SR30);SERINE/ARGININE-RICH PROTEIN SPLICING FACTOR 30 (SR30)	RNA processing			0	0
1844	AT1G09180	SECRETION-ASSOCIATED RAS SUPER FAMILY 1 (SARA1A)	SECRETION-ASSOCIATED RAS 1 (ATSAR1); (SAR1A);SECRETION-ASSOCIATED RAS SUPER FAMILY 1 (SARA1A);SECRETION-ASSOCIATED RAS SUPER FAMILY 1 (ATSARA1A)	auxin	auxin	auxin	3	1
2145	AT1G09230	U11/U12-65K (U11/U12-65K)	U11/U12-65K (U11/U12-65K)	RNA processing	RNA processing	RNA processing	16	1
501	AT1G09270	IMPORTIN ALPHA ISOFORM 4 (IMPA-4)	IMPORTIN ALPHA ISOFORM 4 (IMPA-4)				0	0
619	AT1G09330	ECHIDNA (ECH)	ECHIDNA (ECH)	vesicular transport			0	0
892	AT1G09415	NIM1-INTERACTING 3 (NIMIN-3)	NIM1-INTERACTING 3 (NIMIN-3)	salicylic acid	salicylic acid	salicylic acid	17	1
905	AT1G09500						0	0
1613	AT1G09630	RAB GTPASE 11C (RAB11c)	RAB GTPASE 11C (ATRAB11C);ARABIDOPSIS RAB GTPASE A2A (ATRABA2A);RAB GTPASE 11C (RAB11c);RAB GTPASE A2A (RAB-A2A);ARABIDOPSIS RAB GTPASE A2A (ATRAB-A2A)				0	0
7	AT1G09660			RNA processing			0	0
710	AT1G09700	HYPONASTIC LEAVES 1 (HYL1)	HYPONASTIC LEAVES 1 (HYL1); (ATDRB1);DSRNA-BINDING PROTEIN 1 (DRB1)	abscisic acid,auxin,cytokinin	abscisic acid,auxin,cytokinin	abscisic acid	1	1
2020	AT1G09760	U2 SMALL NUCLEAR RIBONUCLEOPROTEIN A (U2A')	U2 SMALL NUCLEAR RIBONUCLEOPROTEIN A (U2A')	protein biosynthesis			0	0
628	AT1G09840	SHAGGY-LIKE PROTEIN KINASE 41 (SK41)	SHAGGY-LIKE PROTEIN KINASE 41 (ATSK41); (AtHIR1);HYPERSENSITIVE INDUCED REACTION 1 (HIR1);SHAGGY-LIKE PROTEIN KINASE 41 (SK41)				0	0
850	AT1G10030	HOMOLOG OF YEAST ERGOSTEROL28 (ERG28)	HOMOLOG OF YEAST ERGOSTEROL28 (ERG28)	Steroid biosynthesi			0	0
1742	AT1G10040						0	0
1407	AT1G10070	BRANCHED-CHAIN AMINO ACID TRANSAMINASE 2 (BCAT-2)	BRANCHED-CHAIN AMINO ACID TRANSAMINASE 2 (ATBCAT-2);BRANCHED-CHAIN AMINO ACID TRANSFERASE 2 (BCAT2);BRANCHED-CHAIN AMINO ACID TRANSAMINASE 2 (BCAT-2)	cell wall development			0	0
771	AT1G10230	SKP1-LIKE 18 (SK18)	SKP1-LIKE 18 (SK18);SKP1-LIKE 18 (ASK18)	signal transduction	signal transduction	signal transduction	18	1
1257	AT1G10240	FAR1-RELATED SEQUENCE 11 (FRS11)	FAR1-RELATED SEQUENCE 11 (FRS11)				0	0
2353	AT1G10360	GLUTATHIONE S-TRANSFERASE TAU 18 (GSTU18)	GLUTATHIONE S-TRANSFERASE 29 (GST29);GLUTATHIONE S-TRANSFERASE TAU 18 (ATGSTU18);GLUTATHIONE S-TRANSFERASE TAU 18 (GSTU18)	Glutathione metabolism			0	0
2179	AT1G10430	PROTEIN PHOSPHATASE 2A-2 (PP2A-2)	PROTEIN PHOSPHATASE 2A-2 (PP2A-2)	chloroplast			0	0
1953	AT1G10510	EMBRYO DEFECTIVE 2004 (emb2004)	EMBRYO DEFECTIVE 2004 (emb2004)				0	0
368	AT1G10530						0	0
1637	AT1G10590						0	0
332	AT1G10940	SNF1-RELATED PROTEIN KINASE 2.4 (SNRK2.4)	ARABIDOPSIS SERINE/THREONINE KINASE 1 (ASK1); (SRK2A);SNF1-RELATED PROTEIN KINASE 2.4 (SNRK2.4);SUCROSE NONFERMENTING 1-RELATED PROTEIN KINASE 2-4 (SNRK2-4)	abscisic acid,auxin,MAPK signaling pathway	abscisic acid,auxin,MAPK signaling pathway	auxin	3	1
1892	AT1G10960	FERREDOXIN 1 (FD1)	FERREDOXIN 1 (FD1);FERREDOXIN 1 (ATFD1)				0	0
2514	AT1G10990						0	0
2444	AT1G11430	MULTIPLE ORGANELLAR RNA EDITING FACTOR 9 (MORF9)	(RIP9);MULTIPLE ORGANELLAR RNA EDITING FACTOR 9 (MORF9)	RNA processing	RNA processing	RNA processing	16	1
2369	AT1G11440						0	0
843	AT1G11650	(RBP45B)	(RBP45B); (ATRBP45B)	RNA processing	RNA processing	RNA processing	16	1
2128	AT1G11760	MEDIATOR 32 (MED32)	MEDIATOR 2 (MED2);MEDIATOR 32 (MED32)	calcium signaling			0	0
1946	AT1G11800						0	0
2646	AT1G11810	PATERNALLY EXPRESSED GENE 1 (PEG1)	PATERNALLY EXPRESSED GENE 1 (PEG1)				0	0
1605	AT1G11850						0	0
1957	AT1G12240	(ATBETAFRUCT4)	(ATBETAFRUCT4);VACUOLAR INVERTASE (VAC-INV);FRUCTOSIDASE 4 (FRUCT4);VACUOLAR INVERTASE 2 (VIN2);VACUOLAR INVERTASE 2 (VI2); (ATVI2); (ATFRUCT4)	protein transport			0	0
525	AT1G12310			Calcium			0	0
842	AT1G12390						0	0
1330	AT1G12410	CLP PROTEASE PROTEOLYTIC SUBUNIT 2 (CLP2)	(CLPR2);EMBRYO DEFECTIVE 3146 (EMB3146);CLP PROTEASE PROTEOLYTIC SUBUNIT 2 (CLP2);NUCLEAR-ENCODED CLP PROTEASE P2 (NCLPP2)				0	0
1032	AT1G12440						0	0
1434	AT1G12520	COPPER CHAPERONE FOR SOD1 (CCS)	COPPER CHAPERONE FOR SOD1 (ATCCS);HEAVY METAL ASSOCIATED PROTEIN 3 (ATHMP03);COPPER CHAPERONE FOR SOD1 (CCS)	Copper-zinc superoxide dismutase			0	0
2358	AT1G12620						0	0
1380	AT1G12650			RNA processing			0	0
1505	AT1G12750	RHOMBOID-LIKE PROTEIN 6 (RBL6)	RHOMBOID-LIKE PROTEIN 6 (RBL6);RHOMBOID-LIKE PROTEIN 6 (ATRBL6)				0	0
1003	AT1G12780	UDP-D-GLUCOSE/UDP-D-GALACTOSE 4-EPIMERASE 1 (UGE1)	A. THALIANA UDP-GLC 4-EPIMERASE 1 (ATUGE1);UDP-D-GLUCOSE/UDP-D-GALACTOSE 4-EPIMERASE 1 (UGE1)	dna rna metabolism			0	0
969	AT1G12810						0	0
199	AT1G12840	DE-ETIOLATED 3 (DET3)	ARABIDOPSIS THALIANA VACUOLAR ATP SYNTHASE SUBUNIT C (ATVHA-C);DE-ETIOLATED 3 (DET3)	Transporter,Stress,Abiotic_biotic_stimulus	Transporter,Stress,Abiotic_biotic_stimulus	multi	0	0
1237	AT1G12860	SCREAM 2 (SCRM2)	INDUCER OF CBF EXPRESSION 2 (ICE2);SCREAM 2 (SCRM2)	Transcription_factor	Transcription_factor	multi	0	0
448	AT1G12920	EUKARYOTIC RELEASE FACTOR 1-2 (ERF1-2)	EUKARYOTIC RELEASE FACTOR 1-2 (ERF1-2)				0	0
2215	AT1G13030	COILIN (COILIN)	(ATCOILIN);COILIN (COILIN)				0	0
1966	AT1G13320	PROTEIN PHOSPHATASE 2A SUBUNIT A3 (PP2AA3)	PROTEIN PHOSPHATASE 2A SUBUNIT A3 (PP2AA3)	protein processing			0	0
442	AT1G13520						0	0
1809	AT1G13560	AMINOALCOHOLPHOSPHOTRANSFERASE 1 (AAPT1)	(ATAAPT1);AMINOALCOHOLPHOSPHOTRANSFERASE 1 (AAPT1)				0	0
910	AT1G13730			RNA processing			0	0
946	AT1G13990						0	0
2344	AT1G14330						0	0
79	AT1G14340	BPA1-LIKE 3 (BPL3)	BPA1-LIKE 3 (BPL3)	ROS	ROS		0	0
106	AT1G14360	UDP-GALACTOSE TRANSPORTER 3 (UTR3)	(ATUTR3);UDP-GALACTOSE TRANSPORTER 3 (UTR3)	vesicular transport			0	0
1442	AT1G14510	ALFIN-LIKE 7 (AL7)	(ATAL7);ALFIN-LIKE 7 (AL7)	Histone modification			0	0
929	AT1G14620	DECOY (DECOY)	DECOY (DECOY)				0	0
315	AT1G14687	HOMEOBOX PROTEIN 32 (HB32)	HOMEOBOX PROTEIN 32 (AtHB32);ZINC FINGER HOMEODOMAIN 14 (ZHD14);HOMEOBOX PROTEIN 32 (HB32)	Transcription_factor	Transcription_factor	Transcription_factor	0	0
2568	AT1G14730						0	0
1761	AT1G14740	TITANIA 1 (TTA1)	(OBE3);TITANIA 1 (TTA1)				0	0
443	AT1G14830	DYNAMIN-LIKE 1C (DL1C)	DYNAMIN-LIKE 1C (ADL1C);DYNAMIN-LIKE 1C (DL1C);DYNAMIN RELATED PROTEIN 1C (DRP1C);ARABIDOPSIS DYNAMIN-LIKE PROTEIN 5 (ADL5)	root tip			0	0
493	AT1G14920	GIBBERELLIC ACID INSENSITIVE (GAI)	GIBBERELLIC ACID INSENSITIVE (GAI);RESTORATION ON GROWTH ON AMMONIA 2 (RGA2)	abscisic acid,ethylene,gibberellin,jasmonic acid,salicylic acid	abscisic acid,ethylene,gibberellin,jasmonic acid,salicylic acid	gibberellin	11	1
721	AT1G14950			protein transport			0	0
2266	AT1G14960		BRASSIKIN1 (BKN1)				0	0
1123	AT1G15080	LIPID PHOSPHATE PHOSPHATASE 2 (LPP2)	PHOSPHATIDIC ACID PHOSPHATASE 2 (ATPAP2);LIPID PHOSPHATE PHOSPHATASE 2 (LPP2);LIPID PHOSPHATE PHOSPHATASE 2 (ATLPP2)	abscisic acid			0	0
811	AT1G15130	ALG-2 INTERACTING PROTEIN-X (ALIX)	ALG-2 INTERACTING PROTEIN-X (ALIX)	Protein processing	Protein processing	Protein processing	15	1
1843	AT1G15200			RNA transport	RNA transport	RNA transport	16	1
213	AT1G15260						0	0
2021	AT1G15280	(BTZ2)	(BTZ2)				0	0
2136	AT1G15350						0	0
355	AT1G15370	LONGIN-LIKE PROTEIN INTERACTING WITH TPLATE ADAPTOR (LOLITA)	LONGIN-LIKE PROTEIN INTERACTING WITH TPLATE ADAPTOR (LOLITA)				0	0
9	AT1G15385						0	0
2483	AT1G15550	GIBBERELLIN 3-OXIDASE 1 (GA3OX1)	GA REQUIRING 4 (GA4);GIBBERELLIN 3-OXIDASE 1 (GA3OX1);ARABIDOPSIS THALIANA GIBBERELLIN 3 BETA-HYDROXYLASE 1 (ATGA3OX1)	gibberellin	gibberellin	gibberellin	11	1
937	AT1G15570	CYCLIN A2;3 (CYCA2;3)	CYCLIN A2;3 (CYCA2;3)				0	0
195	AT1G15670	KISS ME DEADLY 2 (KMD2)	KELCH REPEAT F-BOX 1 (KFB01);KISS ME DEADLY 2 (KMD2)	cytokinin			0	0
2245	AT1G15700	(ATPC2)	(ATPC2)	ATP synthase			0	0
550	AT1G15710						0	0
559	AT1G15720	TRF-LIKE 5 (TRFL5)	TRF-LIKE 5 (TRFL5)	Transcription_factor	Transcription_factor	Transcription_factor	0	0
2192	AT1G15730						0	0
87	AT1G15750	TOPLESS (TPL)	TOPLESS (TPL);WUS-INTERACTING PROTEIN 1 (WSIP1)	auxin	auxin	auxin	3	1
388	AT1G15760						0	0
1402	AT1G15810			RNA processing			0	0
2272	AT1G15920	CCR4-ASSOCIATED FACTOR 1H (CAF1H)	CCR4-ASSOCIATED FACTOR 1H (CAF1H)				0	0
1428	AT1G16010	MAGNESIUM TRANSPORTER 2 (MGT2)	MAGNESIUM TRANSPORTER 2 (MGT2); (AtMRS2-1); (AtMGT2); (MRS2-1)	transporter	transporter	transporter	0	0
2197	AT1G16060	ARIA-INTERACTING DOUBLE AP2 DOMAIN PROTEIN (ADAP)	WRINKLED 3 (WRI3);ARIA-INTERACTING DOUBLE AP2 DOMAIN PROTEIN (ADAP)	abscisic acid	abscisic acid	abscisic acid	1	1
1116	AT1G16240	SYNTAXIN OF PLANTS 51 (SYP51)	(ATSYP51);SYNTAXIN OF PLANTS 51 (SYP51)				0	0
2435	AT1G16250						0	0
2551	AT1G16340	(ATKDSA2)	(ATKDO8PS); (ATKDSA2)				0	0
2410	AT1G16430						0	0
1182	AT1G16500			transporter	transporter	transporter	0	0
2602	AT1G16610	ARGININE/SERINE-RICH 45 (SR45)	ARGININE/SERINE-RICH 45 (SR45); (ATSR45)	RNA processing	RNA processing	RNA processing	16	1
786	AT1G16790			Ribosomal	Ribosomal	Ribosomal	15	1
1560	AT1G16890	UBIQUITIN-CONJUGATING ENZYME 36 (UBC36)	UBIQUITIN-CONJUGATING ENZYME 36 (UBC36); (ATUBC36)	DNA repair	DNA repair	DNA repair	7	1
410	AT1G16900	EMS-MUTAGENIZED BRI1 SUPPRESSOR 3 (EBS3)	EMS-MUTAGENIZED BRI1 SUPPRESSOR 3 (EBS3)				0	0
918	AT1G16950						0	0
1118	AT1G17080			Ribosomal	Ribosomal	Ribosomal	15	1
2154	AT1G17090						0	0
1416	AT1G17180	GLUTATHIONE S-TRANSFERASE TAU 25 (GSTU25)	GLUTATHIONE S-TRANSFERASE TAU 25 (GSTU25);GLUTATHIONE S-TRANSFERASE TAU 25 (ATGSTU25)	Glutathione metabolism			0	0
720	AT1G17190	GLUTATHIONE S-TRANSFERASE TAU 26 (GSTU26)	GLUTATHIONE S-TRANSFERASE TAU 26 (GSTU26);GLUTATHIONE S-TRANSFERASE TAU 26 (ATGSTU26)	Glutathione metabolism			0	0
2395	AT1G17280	UBIQUITIN-CONJUGATING ENZYME 34 (UBC34)	UBIQUITIN-CONJUGATING ENZYME 34 (UBC34)	Protein processing	Protein processing	Protein processing	15	1
872	AT1G17285						0	0
587	AT1G17380	JASMONATE-ZIM-DOMAIN PROTEIN 5 (JAZ5)	(tify11a);JASMONATE-ZIM-DOMAIN PROTEIN 5 (JAZ5)	jasmonic acid	jasmonic acid	jasmonic acid	12	1
2648	AT1G17420	LIPOXYGENASE 3 (LOX3)	LIPOXYGENASE 3 (LOX3);ARABIDOPSIS THALIANA LIPOXYGENASE 3 (ATLOX3)	jasmonic acid	jasmonic acid	jasmonic acid	12	1
909	AT1G17440	ENHANCED ETHYLENE RESPONSE 4 (EER4)	CYTOKININ-HYPERSENSITIVE 1 (CKH1);TBP-ASSOCIATED FACTOR 12B (TAF12b);ENHANCED ETHYLENE RESPONSE 4 (EER4)	ethylene,transcription factor	ethylene,transcription factor	ethylene,transcription factor	9	1
1382	AT1G17650	GLYOXYLATE REDUCTASE 2 (GLYR2)	GLYOXYLATE REDUCTASE 2 (GLYR2); (ATGLYR2);GLYOXYLATE REDUCTASE 2 (GR2)				0	0
1904	AT1G17720	(ATB BETA)	(ATB BETA)				0	0
629	AT1G17860	ARABIDOPSIS THALIANA KUNITZ TRYPSIN INHIBITOR 5 (ATKTI5)	ARABIDOPSIS THALIANA KUNITZ TRYPSIN INHIBITOR 5 (ATKTI5)	stress	stress	multi	0	0
154	AT1G17970	(CTL15)	(CTL15)				0	0
1977	AT1G18040	CYCLIN-DEPENDENT KINASE D1;3 (CDKD1;3)	CYCLIN-DEPENDENT KINASE D1;3 (CDKD1;3); (CAK2AT);CYCLIN-DEPENDENT KINASE D1;3 (AT;CDCKD;3)				0	0
1506	AT1G18150	(ATMPK8)	(MPK8); (ATMPK8)	MAPK	MAPK	MAPK	18	1
681	AT1G18400	BR ENHANCED EXPRESSION 1 (BEE1)	BR ENHANCED EXPRESSION 1 (BEE1)	brassinosteroid	brassinosteroid	brassinosteroid	4	1
2457	AT1G18610			Calcium			0	0
2492	AT1G18630	RNA-BINDING GLYCINE-RICH PROTEIN A1 (RBGA1)	GLYCINE-RICH RNA-BINDING PROTEIN 6 (GR-RBP6);RNA-BINDING GLYCINE-RICH PROTEIN A1 (RBGA1)	RNA processing	RNA processing	RNA processing	16	1
1985	AT1G18640	3-PHOSPHOSERINE PHOSPHATASE (PSP)	PHOSPHOSERINE PHOSPHATASE 1 (PSP1);3-PHOSPHOSERINE PHOSPHATASE (PSP)				0	0
274	AT1G18660	IAN9-ASSOCIATED PROTEIN1 (IAP1)	IAN9-ASSOCIATED PROTEIN1 (IAP1)	abiotic_biotic_stress	abiotic_biotic_stress	multi	0	0
2106	AT1G18720			protein transport			0	0
2501	AT1G18800	NAP1-RELATED PROTEIN 2 (NRP2)	NAP1-RELATED PROTEIN 2 (NRP2)	cell cycle/chromatin remodel	cell cycle		0	0
2132	AT1G19000						0	0
1674	AT1G19010						0	0
1815	AT1G19040			Transcription_factor	Transcription_factor	Transcription_factor	0	0
110	AT1G19180	JASMONATE-ZIM-DOMAIN PROTEIN 1 (JAZ1)	JASMONATE-ZIM-DOMAIN PROTEIN 1 (JAZ1); (ATJAZ1); (TIFY10A)	jasmonic acid	auxin,jasmonic acid	Multi	0	0
1401	AT1G19310						0	0
1415	AT1G19450						0	0
2087	AT1G19570	(PMID:28381499).	DEHYDROASCORBATE REDUCTASE (DHAR1)	ROS			0	0
2637	AT1G19680						0	0
772	AT1G19700	BEL1-LIKE HOMEODOMAIN 10 (BEL10)	BEL1-LIKE HOMEODOMAIN 10 (BLH10);BEL1-LIKE HOMEODOMAIN 10 (BEL10)	Transcription_factor	Transcription_factor	Transcription_factor	0	0
470	AT1G19740	LON DOMAIN-CONTAINING PROTEIN 1 (LCP1)	LON DOMAIN-CONTAINING PROTEIN 1 (LCP1)				0	0
2230	AT1G19830	SMALL AUXIN UPREGULATED RNA 54 (SAUR54)	SMALL AUXIN UPREGULATED RNA 54 (SAUR54)	auxin	auxin	auxin	3	1
1616	AT1G19980						0	0
25	AT1G20140	SKP1-LIKE 4 (SK4)	SKP1-LIKE 4 (SK4);SKP1-LIKE 4 (ASK4)	Protein processing in endoplasmic reticulum,Ubiquitin mediated proteolysis	Protein processing in endoplasmic reticulum,Ubiquitin mediated proteolysis	Protein processing in endoplasmic reticulum,Ubiquitin mediated proteolysis	15	1
396	AT1G20630	CATALASE 1 (CAT1)	CATALASE 1 (CAT1)	ROS			0	0
338	AT1G20640	NIN-LIKE PROTEIN 4 (NLP4)	NIN-LIKE PROTEIN 4 (NLP4)	auxin/nitrogen			0	0
1052	AT1G20770						0	0
2063	AT1G20780	SENESCENCE-ASSOCIATED E3 UBIQUITIN LIGASE 1 (SAUL1)	PLANT U-BOX 44 (PUB44);SENESCENCE-ASSOCIATED E3 UBIQUITIN LIGASE 1 (SAUL1);ARABIDOPSIS THALIANA PLANT U-BOX 44 (ATPUB44)	abscisic acid	abscisic acid	abscisic acid	1	1
2362	AT1G20850	XYLEM CYSTEINE PEPTIDASE 2 (XCP2)	XYLEM CYSTEINE PEPTIDASE 2 (XCP2)				0	0
1466	AT1G20880			RNA processing	RNA processing	RNA processing	16	1
1141	AT1G20950			Fructose and mannose metabolism,Glycolysis/Gluconeogenesis	Fructose and mannose metabolism,Glycolysis/Gluconeogenesis	Fructose and mannose metabolism	8	1
2268	AT1G21000	(PLATZ1)	(PLATZ1)	transcription factor	transcription factor	transcription factor	0	0
2542	AT1G21010			Stress,Abiotic_biotic_stimulus			0	0
2292	AT1G21140	VACUOLAR IRON TRANSPORTER-LIKE 1 (VTL1)	(ATVTL1);VACUOLAR IRON TRANSPORTER-LIKE 1 (VTL1)	iron			0	0
1986	AT1G21200			transcription factor	transcription factor	transcription factor	0	0
2495	AT1G21280			retrotransposon			0	0
1203	AT1G21410	(SKP2A)	(SKP2A)	transcription factor			0	0
2031	AT1G21460	(SWEET1)	(AtSWEET1); (SWEET1)				0	0
2204	AT1G21690	EMBRYO DEFECTIVE 1968 (emb1968)	EMBRYO DEFECTIVE 1968 (emb1968);REPLICATION FACTOR C 4 (RFC4)	Mismatch repair,DNA replication,Nucleotide excision repair	Mismatch repair,DNA replication,Nucleotide excision repair	Mismatch repair,DNA replication,Nucleotide excision repair	7	1
1067	AT1G21790			Steroid biosynthesis			0	0
718	AT1G21810	VESICLE TETHERING 2 (VETH2)	VESICLE TETHERING 2 (VETH2)	protein transport			0	0
757	AT1G21840	UREASE ACCESSORY PROTEIN F (UREF)	UREASE ACCESSORY PROTEIN F (UREF)				0	0
2470	AT1G22050	MEMBRANE-ANCHORED UBIQUITIN-FOLD PROTEIN 6 PRECURSOR (MUB6)	MEMBRANE-ANCHORED UBIQUITIN-FOLD PROTEIN 6 PRECURSOR (MUB6)				0	0
670	AT1G22160						0	0
1296	AT1G22270	TRNA METHYLTRANSFERASE 112B (TRM112B)	(ATTRM112B);TRNA METHYLTRANSFERASE 112B (TRM112B)	cell cycle			0	0
2280	AT1G22310	METHYL-CPG-BINDING DOMAIN 8 (MBD8)	(ATMBD8);METHYL-CPG-BINDING DOMAIN 8 (MBD8)				0	0
91	AT1G22630						0	0
2346	AT1G22640	MYB DOMAIN PROTEIN 3 (MYB3)	MYB DOMAIN PROTEIN 3 (MYB3);ARABIDOPSIS THALIANA MYB DOMAIN PROTEIN 3 (ATMYB3)	abscisic acid,salicylic acid,transcription factor	abscisic acid,salicylic acid	Multi	0	0
938	AT1G22750						0	0
56	AT1G22760	POLY(A) BINDING PROTEIN 3 (PAB3)	POLY(A) BINDING PROTEIN 3 (PAB3)	RNA processing	RNA processing	RNA processing	16	1
1665	AT1G22790			ion transporter			0	0
2507	AT1G22800						0	0
19	AT1G22840	CYTOCHROME C-1 (CYTC-1)	CYTOCHROME C-A (ATCYTC-A);CYTOCHROME C-1 (CYTC-1)	gibberellin acid			0	0
46	AT1G22920	COP9 SIGNALOSOME 5A (CSN5A)	COP9 SIGNALOSOME 5A (CSN5A); (JAB1);ARABIDOPSIS JAB1 HOMOLOG 1 (AJH1)	auxin	auxin	auxin	3	1
439	AT1G22990	HEAVY METAL ASSOCIATED ISOPRENYLATED PLANT PROTEIN 22 (HIPP22)	HEAVY METAL ASSOCIATED PROTEIN 4 (ATHMP04);HEAVY METAL ASSOCIATED ISOPRENYLATED PLANT PROTEIN 22 (HIPP22)	ion transporter			0	0
2459	AT1G23100						0	0
1733	AT1G23260	MMS ZWEI HOMOLOGUE 1 (MMZ1)	UBIQUITIN E2 VARIANT 1A (UEV1A);MMS ZWEI HOMOLOGUE 1 (MMZ1)	DNA repair	DNA repair	DNA repair	7	1
2651	AT1G23290	(RPL27AB)	RIBOSOMAL PROTEIN L27A (RPL27A); (RPL27AB)	ribosomal	ribosomal	ribosomal	15	1
2048	AT1G23390	KELCH DOMAIN-CONTAINING F-BOX PROTEIN (KFB)	KELCH DOMAIN-CONTAINING F-BOX PROTEIN (KFB)	Protein processing			0	0
2628	AT1G23420	INNER NO OUTER (INO)	INNER NO OUTER (INO)	Transcription_factor	Transcription_factor	Transcription_factor	0	0
225	AT1G23730	BETA CARBONIC ANHYDRASE 3 (BCA3)	BETA CARBONIC ANHYDRASE 3 (BCA3);BETA CARBONIC ANHYDRASE 3 (ATBCA3)				0	0
1664	AT1G23750						0	0
658	AT1G23850						0	0
157	AT1G23900	GAMMA-ADAPTIN 1 (GAMMA-ADAPTIN 1)	GAMMA-ADAPTIN (Gamma-ADR);GAMMA-ADAPTIN 1 (GAMMA-ADAPTIN 1)	Protein transport	Protein processing	Protein processing	15	1
27	AT1G24050			RNA processing	RNA processing	RNA processing	16	1
1277	AT1G24280	GLUCOSE-6-PHOSPHATE DEHYDROGENASE 3 (G6PD3)	GLUCOSE-6-PHOSPHATE DEHYDROGENASE 3 (G6PD3)	Pentose phosphate pathway			0	0
2326	AT1G24310	(NUP54)	(NUP54)				0	0
486	AT1G24510	CHAPERONIN CONTAINING T-COMPLEX POLYPEPTIDE-1 SUBUNIT 5 (CCT5)	CHAPERONIN CONTAINING T-COMPLEX POLYPEPTIDE-1 SUBUNIT 5 (CCT5)				0	0
1078	AT1G24625	ZINC FINGER PROTEIN 7 (ZFP7)	ZINC FINGER PROTEIN 7 (ZFP7)	Transcription factor	Transcription factor	Transcription factor	0	0
140	AT1G24764	MICROTUBULE-ASSOCIATED PROTEINS 70-2 (MAP70-2)	MICROTUBULE-ASSOCIATED PROTEINS 70-2 (MAP70-2);MICROTUBULE-ASSOCIATED PROTEINS 70-2 (ATMAP70-2)				0	0
2263	AT1G24996						0	0
982	AT1G25220	ANTHRANILATE SYNTHASE BETA SUBUNIT 1 (ASB1)	ANTHRANILATE SYNTHASE BETA SUBUNIT 1 (ASB1)	auxin			0	0
838	AT1G25275						0	0
1355	AT1G25420	IST1-LIKE 2 (ISTL2)	IST1-LIKE 2 (ISTL2)	Protein processing/protein transport	Protein processing	Protein processing	15	1
1258	AT1G25470	CYTOKININ RESPONSE FACTOR 12 (CRF12)	CYTOKININ RESPONSE FACTOR 12 (CRF12)	Transcription_factor,ethylene	Transcription_factor	Transcription_factor	0	0
1005	AT1G25490	ROOTS CURL IN NPA (RCN1)	ROOTS CURL IN NPA (RCN1);ENHANCED ETHYLENE RESPONSE 1 (EER1); (ATB BETA BETA); (REGA)	abscisic acid,auxin,ethylene	abscisic acid,auxin,ethylene	Multi	0	0
1698	AT1G25550	HRS1 HOMOLOG3 (HHO3)	NITRATE-INDUCIBLE, GARP-TYPE TRANSCRIPTIONAL REPRESSOR 1/HYPERSENSITIVE TO LOW PI-ELICITED PRIMARY ROOT SHORTENING 1.1 (NIGT1.1);HRS1 HOMOLOG3 (HHO3)	Transcription_factor,nutrient signaling for nitrogen and phosphrous	Transcription_factor	Transcription_factor	0	0
738	AT1G26110	DECAPPING 5 (DCP5)	DECAPPING 5 (DCP5)	RNA processing	RNA processing	RNA processing	16	1
1348	AT1G26460						0	0
2261	AT1G26480	GENERAL REGULATORY FACTOR 12 (GRF12)	(GF14 IOTA);GENERAL REGULATORY FACTOR 12 (GRF12)				0	0
870	AT1G26570	UDP-GLUCOSE DEHYDROGENASE 1 (UGD1)	UDP-GLUCOSE DEHYDROGENASE 1 (ATUGD1);UDP-GLUCOSE DEHYDROGENASE 1 (UGD1)	dna rna metabolism			0	0
223	AT1G26660						0	0
1975	AT1G26740			Ribosomal	Ribosomal	Ribosomal	15	1
398	AT1G26850						0	0
1739	AT1G26910	RIBOSOMAL PROTEIN L10 B (RPL10B)	RIBOSOMAL PROTEIN L10 B (RPL10B)	Ribosomal	Ribosomal	Ribosomal	15	1
1181	AT1G26930						0	0
1028	AT1G27020						0	0
2160	AT1G27030						0	0
1912	AT1G27040	NRT1/ PTR FAMILY 4.5 (NPF4.5)	(ATNPF4.5);NRT1/ PTR FAMILY 4.5 (NPF4.5)				0	0
913	AT1G27210						0	0
111	AT1G27300						0	0
468	AT1G27360	SQUAMOSA PROMOTER-LIKE 11 (SPL11)	SQUAMOSA PROMOTER-LIKE 11 (SPL11)	auxin			0	0
1970	AT1G27450	ADENINE PHOSPHORIBOSYL TRANSFERASE 1 (APT1)	ADENINE PHOSPHORIBOSYL TRANSFERASE 1 (APT1)	ATP,energy			0	0
1558	AT1G27690	BOUNDARY OF ROP DOMAIN3 (BDR3)	BOUNDARY OF ROP DOMAIN3 (BDR3)	lipid			0	0
1556	AT1G27700						0	0
2100	AT1G28120	OTU DOMAIN CONTAINING DUB 1 (OTU1)	OTU DOMAIN CONTAINING DUB 1 (OTU1)				0	0
326	AT1G28135						0	0
2184	AT1G28140						0	0
1691	AT1G28230	PURINE PERMEASE 1 (PUP1)	(ATPUP1);PURINE PERMEASE 1 (PUP1)	transporter,cytokinins	transporter	transporter	0	0
1082	AT1G28250						0	0
488	AT1G28360	ERF DOMAIN PROTEIN 12 (ERF12)	ERF DOMAIN PROTEIN 12 (ERF12);ETHYLENE RESPONSE FACTOR12 (ERF12);ERF DOMAIN PROTEIN 12 (ATERF12)	ethylene	ethylene	ethylene	9	1
239	AT1G28480	(GRX480)	(GRX480); (GRXC9); (roxy19)	jasmonic acid,salicylic acid	jasmonic acid,salicylic acid	Multi	0	0
1476	AT1G28490	SYNTAXIN OF PLANTS 61 (SYP61)	SYNTAXIN OF PLANTS 61 (SYP61); (OSM1); (ATSYP61)	Protein transport			0	0
1708	AT1G28710			dna rna metabolism			0	0
171	AT1G29120	UP9 (UP9)	UP9 (UP9)				0	0
1920	AT1G29195			Stress,Abiotic_biotic_stimulus			0	0
1450	AT1G29240			RNA processing	RNA processing	RNA processing	16	1
2258	AT1G29390	COLD REGULATED 314 THYLAKOID MEMBRANE 2 (COR314-TM2)	COLD REGULATED 314 INNER MEMBRANE 2 (COR413IM2);COLD REGULATED 314 THYLAKOID MEMBRANE 2 (COR314-TM2)				0	0
824	AT1G29640						0	0
2461	AT1G29680			histone modification	histone modification		0	0
1393	AT1G29800						0	0
1273	AT1G29810		CELLULOSE SYNTHASE LIKE B5 (F1N18.100)	transcription regulation			0	0
2210	AT1G29850	PROGRAMMED CELL DEATH PROTEIN 5 (PDCD5)	(ATPDCD5);PROGRAMMED CELL DEATH PROTEIN 5 (PDCD5)	DNA repair	DNA repair	DNA repair	7	1
1872	AT1G29900	CARBAMOYL PHOSPHATE SYNTHETASE B (CARB)	CARBAMOYL PHOSPHATE SYNTHETASE B (CARB);CELLULOSE SYNTHASE LIKE B6 (CLSB6);VENOSA 3 (VEN3)	amino acid metabolism			0	0
2235	AT1G29910	CHLOROPHYLL A/B BINDING PROTEIN 3 (CAB3)	LIGHT HARVESTING CHLOROPHYLL A/B BINDING PROTEIN 1.2 (LHCB1.2); (AB180);CHLOROPHYLL A/B BINDING PROTEIN 3 (CAB3);CELLULOSE SYNTHASE LIKE B3 (CSLB3)	Citrate cycle			0	0
2092	AT1G29980						0	0
120	AT1G29990	PREFOLDIN 6 (PFD6)	PREFOLDIN 6 (PFD6)	protein processing			0	0
1312	AT1G30070						0	0
883	AT1G30120	PYRUVATE DEHYDROGENASE E1 BETA (PDH-E1 BETA)	PYRUVATE DEHYDROGENASE E1 BETA (PDH-E1 BETA)	Citrate cycle,Pyruvate metabolism,Glycolysis/Gluconeogenesis	Citrate cycle,Pyruvate metabolism,Glycolysis/Gluconeogenesis	Citrate cycle,Pyruvate metabolism,Glycolysis/Gluconeogenesis	13	1
376	AT1G30135	JASMONATE-ZIM-DOMAIN PROTEIN 8 (JAZ8)	(tify5a);JASMONATE-ZIM-DOMAIN PROTEIN 8 (JAZ8)	jasmonic acid	jasmonic acid	jasmonic acid	12	1
2339	AT1G30200						0	0
1692	AT1G30260		AGAMOUS-LIKE 79 (AGL79)				0	0
1890	AT1G30270	CBL-INTERACTING PROTEIN KINASE 23 (CIPK23)	CBL-INTERACTING PROTEIN KINASE 23 (CIPK23);SNF1-RELATED PROTEIN KINASE 3.23 (SnRK3.23);SOS2-LIKE PROTEIN KINASE 17 (PKS17);LOW-K+-SENSITIVE 1 (LKS1); (ATCIPK23)	Stress,Abiotic_biotic_stimulus,calcium signaling	Stress,Abiotic_biotic_stimulus	multi	0	0
809	AT1G30475						0	0
2074	AT1G30480	DNA-DAMAGE-REPAIR/TOLERATION PROTEIN 111 (DRT111)	SPLICING FACTOR FOR PHYTOCHROME SIGNALING (SFPS);REQUIRED FOR SNC4-1D 2 (RSN2);DNA-DAMAGE-REPAIR/TOLERATION PROTEIN 111 (DRT111)	DNA repair	DNA repair	DNA repair	7	1
311	AT1G30500	NUCLEAR FACTOR Y, SUBUNIT A7 (NF-YA7)	NUCLEAR FACTOR Y, SUBUNIT A7 (NF-YA7)	Transcription_factor, gene regulation	Transcription_factor	Transcription_factor	0	0
2580	AT1G30730	(ATBBE11)	(ATBBE11)				0	0
1447	AT1G30840	PURINE PERMEASE 4 (PUP4)	PURINE PERMEASE 4 (PUP4);PURINE PERMEASE 4 (ATPUP4)	transporter,cytokinins			0	0
1106	AT1G30860						0	0
925	AT1G30880						0	0
447	AT1G31050			Transcription factor	Transcription factor	Transcription factor	0	0
1488	AT1G31160	HISTIDINE TRIAD NUCLEOTIDE-BINDING 2 (HINT 2)	HISTIDINE TRIAD NUCLEOTIDE-BINDING 2 (HINT 2)				0	0
530	AT1G31240			Transcription_factor	Transcription_factor	Transcription_factor	0	0
2489	AT1G31280	ARGONAUTE 2 (AGO2)	(ATAGO2);ARGONAUTE 2 (AGO2)	RNA processing	RNA processing	RNA processing	16	1
414	AT1G31320	LOB DOMAIN-CONTAINING PROTEIN 4 (LBD4)	LOB DOMAIN-CONTAINING PROTEIN 4 (LBD4)				0	0
723	AT1G31350	KAR-UP F-BOX 1 (KUF1)	KAR-UP F-BOX 1 (KUF1)				0	0
2190	AT1G31460						0	0
2546	AT1G31540			stress	stress	multi	0	0
356	AT1G31750	GLYCINE AND PROLINE RICH PROTEIN 1 (GPRP1)	GLYCINE AND PROLINE RICH PROTEIN 1 (GPRP1)				0	0
444	AT1G31780	CONSERVED OLIGOMERIC GOLGI COMPLEX 6 (COG6)	CONSERVED OLIGOMERIC GOLGI COMPLEX 6 (COG6);CONSERVED OLIGOMERIC GOLGI COMPLEX 7 (COG7)	protein processing,protein transport	protein processing	protein processing	15	1
1053	AT1G31870	BUD SITESELECTION PROTEIN 13 (BUD13)	BUD SITESELECTION PROTEIN 13 (BUD13)	RNA processing			0	0
90	AT1G31880	BREVIS RADIX (BRX)	NOD26-LIKE INTRINSIC PROTEIN 3;1 (NIP3;1);BREVIS RADIX (BRX); (NLM9)	abscisic acid,auxin,brassinosteroid,cytokinin,root	abscisic acid,auxin,brassinosteroid,cytokinin	Multi	0	0
1096	AT1G32100	PINORESINOL REDUCTASE 1 (PRR1)	PINORESINOL REDUCTASE 1 (PRR1); (ATPRR1);PSEUDO-RESPONSE REGULATOR 1 (PRR1)	lignan biosynthesis,secondary metabolites			0	0
287	AT1G32230	RADICAL-INDUCED CELL DEATH1 (RCD1)	RADICAL-INDUCED CELL DEATH1 (RCD1); (CEO);REDOX IMBALANCED 1 (RIMB1);ARABIDOPSIS THALIANA P8 (INTERACTING PROTEIN) (ATP8); (AtRCD1); (CEO1)	gene regulation			0	0
1254	AT1G32380	PHOSPHORIBOSYL PYROPHOSPHATE (PRPP) SYNTHASE 2 (PRS2)	PHOSPHORIBOSYL PYROPHOSPHATE (PRPP) SYNTHASE 2 (PRS2)	protein processing,Pentose phosphate pathway,signal transduction,			0	0
1508	AT1G32410			protein processing	protein processing	protein processing	15	1
489	AT1G32540	LSD ONE LIKE 1 (LOL1)	LSD ONE LIKE 1 (LOL1)	cell death			0	0
1539	AT1G32580	MULTIPLE ORGANELLAR RNA EDITING FACTOR 5 (MORF5)	MULTIPLE ORGANELLAR RNA EDITING FACTOR 5 (MORF5)	RNA processing	RNA processing	RNA processing	16	1
74	AT1G32700			Transcription factor	Transcription factor	Transcription factor	0	0
1773	AT1G33040	NASCENT POLYPEPTIDE-ASSOCIATED COMPLEX SUBUNIT ALPHA-LIKE PROTEIN 5 (NACA5)	NASCENT POLYPEPTIDE-ASSOCIATED COMPLEX SUBUNIT ALPHA-LIKE PROTEIN 5 (NACA5)	protein biosynthesis			0	0
477	AT1G33110			Protein export			0	0
1496	AT1G33230						0	0
1155	AT1G33470			RNA processing			0	0
1115	AT1G33800	GLUCURONOXYLAN METHYLTRANSFERASE 1 (GXMT1)	GLUCURONOXYLAN METHYLTRANSFERASE 1 (GXMT1);GLUCURONOXYLAN METHYLTRANSFERASE3 (GXM3);GLUCURONOXYLAN METHYLTRANSFERASE 1 (GXM1); (ATGXMT1)				0	0
1671	AT1G33810						0	0
1697	AT1G34000	ONE-HELIX PROTEIN 2 (OHP2)	ONE-HELIX PROTEIN 2 (OHP2)	light reponse			0	0
1533	AT1G34030			Ribosomal	Ribosomal	Ribosomal	15	1
1461	AT1G34320	PSK SIMULATOR 1 (PSI1)	PSK SIMULATOR 1 (PSI1)				0	0
317	AT1G34430	EMBRYO DEFECTIVE 3003 (EMB3003)	EMBRYO DEFECTIVE 3003 (EMB3003)				0	0
2084	AT1G34570						0	0
1435	AT1G34770	(NSE3)	(NSE3)	cell cycle,DNA repair			0	0
1804	AT1G35160	GF14 PROTEIN PHI CHAIN (GF14 PHI)	GF14 PROTEIN PHI CHAIN (GF14 PHI)	brassinosteroid	brassinosteroid	brassinosteroid	4	1
647	AT1G35210						0	0
2426	AT1G35230	ARABINOGALACTAN PROTEIN 5 (AGP5)	ARABINOGALACTAN PROTEIN 5 (AGP5)				0	0
2104	AT1G35430						0	0
1568	AT1G35580	CYTOSOLIC INVERTASE 1 (CINV1)	CYTOSOLIC INVERTASE 1 (CINV1);NEUTRAL INVERTASE 2 (NIN2);ALKALINE/NEUTRAL INVERTASE G (A/N-InvG)	Carbon fixation in photosynthetic organisms			0	0
1509	AT1G36980						0	0
1210	AT1G37130	NITRATE REDUCTASE 2 (NIA2)	NITRATE REDUCTASE (NR);NITRATE REDUCTASE 2 (NR2);ARABIDOPSIS NITRATE REDUCTASE 2 (ATNR2);CHLORATE RESISTANT 3 (CHL3); (B29); (NIA2-1);NITRATE REDUCTASE 2 (NIA2)	Nitrogen metabolism	salicylic acid	salicylic acid	17	1
1860	AT1G42970	GLYCERALDEHYDE-3-PHOSPHATE DEHYDROGENASE B SUBUNIT (GAPB)	GLYCERALDEHYDE-3-PHOSPHATE DEHYDROGENASE B SUBUNIT (GAPB)	Carbon fixation in photosynthetic organisms			0	0
2587	AT1G44414						0	0
2398	AT1G44750	PURINE PERMEASE 11 (PUP11)	PURINE PERMEASE 11 (ATPUP11);PURINE PERMEASE 11 (PUP11)	Protein export	transporter	transporter	0	0
2052	AT1G44800	SILIQUES ARE RED 1 (SIAR1)	USUALLY MULTIPLE ACIDS MOVE IN AND OUT TRANSPORTERS 18 (UMAMIT18);SILIQUES ARE RED 1 (SIAR1)	Protein export			0	0
673	AT1G45000						0	0
1054	AT1G45145	THIOREDOXIN H-TYPE 5 (TRX5)	THIOREDOXIN H-TYPE 5 (ATTRX5);THIOREDOXIN H-TYPE 5 (ATH5);THIOREDOXIN H-TYPE 5 (TRX-H5);THIOREDOXIN H-TYPE 5 (TRX5);LOCUS OF INSENSITIVITY TO VICTORIN 1 (LIV1)				0	0
1750	AT1G46480	WUSCHEL RELATED HOMEOBOX 4 (WOX4)	WUSCHEL RELATED HOMEOBOX 4 (WOX4)	vascular meristem organization,auxin			0	0
2199	AT1G47200	WPP DOMAIN PROTEIN 2 (WPP2)	WPP DOMAIN PROTEIN 2 (WPP2)	cell cycle			0	0
810	AT1G47250	20S PROTEASOME ALPHA SUBUNIT F2 (PAF2)	20S PROTEASOME ALPHA SUBUNIT F2 (PAF2)	protein processing			0	0
108	AT1G47260	GAMMA CARBONIC ANHYDRASE 2 (GAMMA CA2)	GAMMA CARBONIC ANHYDRASE 2 (GAMMA CA2); (APFI)	mitochondrial energy			0	0
1595	AT1G47290	3BETA-HYDROXYSTEROID-DEHYDROGENASE/DECARBOXYLASE ISOFORM 1 (3BETAHSD/D1)	3BETA-HYDROXYSTEROID-DEHYDROGENASE/DECARBOXYLASE ISOFORM 1 (AT3BETAHSD/D1);3BETA-HYDROXYSTEROID-DEHYDROGENASE/DECARBOXYLASE ISOFORM 1 (3BETAHSD/D1)				0	0
2611	AT1G47510	INOSITOL POLYPHOSPHATE 5-PHOSPHATASE 11 (5PTASE11)	ARABIDOPSIS THALIANA INOSITOL POLYPHOSPHATE 5-PHOSPHATASE 11 (AT5PTASE11);INOSITOL POLYPHOSPHATE 5-PHOSPHATASE 11 (5PTASE11)	auxin, ABA, JA			0	0
834	AT1G47530	(DTX33)	(DTX33)	Protein export			0	0
1737	AT1G47740						0	0
1244	AT1G48140	DOLICHOL PHOSPHATE MANNOSE SYNTHASE 3 (DPMS3)	DOLICHOL PHOSPHATE MANNOSE SYNTHASE 3 (DPMS3)	Steroid biosynthesis			0	0
729	AT1G48240	NOVEL PLANT SNARE 12 (NPSN12)	(ATNPSN12);NOVEL PLANT SNARE 12 (NPSN12)				0	0
102	AT1G48260	CBL-INTERACTING PROTEIN KINASE 17 (CIPK17)	SNF1-RELATED PROTEIN KINASE 3.21 (SnRK3.21);CBL-INTERACTING PROTEIN KINASE 17 (CIPK17)	protein processing,calcium signaling			0	0
479	AT1G48270	G-PROTEIN-COUPLED RECEPTOR 1 (GCR1)	(ATGCR1);G-PROTEIN-COUPLED RECEPTOR 1 (GCR1)	cytokinin			0	0
1090	AT1G48280	IPGA1-LIKE2 (IPGAL2)	IPGA1-LIKE2 (IPGAL2)				0	0
206	AT1G48320	DHNA-COA THIOESTERASE 1 (DHNAT1)	DHNA-COA THIOESTERASE 1 (DHNAT1)				0	0
360	AT1G48450			Selenocompound metabolism			0	0
2497	AT1G48470	GLUTAMINE SYNTHETASE 1;5 (GLN1;5)	GLUTAMINE SYNTHETASE 1;5 (GLN1;5)	Arginine biosynthesis			0	0
2120	AT1G48520	GLU-ADT SUBUNIT B (GATB)	GLU-ADT SUBUNIT B (GATB)	O-glycan biosynthesis			0	0
1600	AT1G48630	RECEPTOR FOR ACTIVATED C KINASE 1B (RACK1B_AT)	RECEPTOR FOR ACTIVATED C KINASE 1B (RACK1B);RECEPTOR FOR ACTIVATED C KINASE 1B (RACK1B_AT)	abscisic acid	abscisic acid	abscisic acid	1	1
800	AT1G49030						0	0
1265	AT1G49140			Oxidative phosphorylation,Biotin metabolism			0	0
1477	AT1G49410	TRANSLOCASE OF THE OUTER MITOCHONDRIAL MEMBRANE 6 (TOM6)	TRANSLOCASE OF THE OUTER MITOCHONDRIAL MEMBRANE 6 (TOM6)	mitochondrial transporter			0	0
2563	AT1G49580			Calcium			0	0
341	AT1G49590	ZINC-FINGER AND OCRE DOMAIN-CONTAINING PROTEIN 1 (ZOP1)	ZINC-FINGER AND OCRE DOMAIN-CONTAINING PROTEIN 1 (ZOP1)	RNA processing	RNA processing	RNA processing	16	1
1799	AT1G49760	POLY(A) BINDING PROTEIN 8 (PAB8)	POLY(A) BINDING PROTEIN 8 (PABP8);POLY(A) BINDING PROTEIN 8 (PAB8)	RNA processing			0	0
1069	AT1G49840	BOUNDARY OF ROP DOMAIN5 (BDR5)	BOUNDARY OF ROP DOMAIN5 (BDR5)	Arginine biosynthesis			0	0
564	AT1G49850			Transcription_factor	Transcription_factor	Transcription_factor	0	0
813	AT1G49860	GLUTATHIONE S-TRANSFERASE (CLASS PHI) 14 (GSTF14)	GLUTATHIONE S-TRANSFERASE (CLASS PHI) 14 (ATGSTF14);GLUTATHIONE S-TRANSFERASE (CLASS PHI) 14 (GSTF14)	Glutathione metabolism			0	0
1368	AT1G49950	TELOMERE REPEAT BINDING FACTOR 1 (TRB1)	TELOMERE REPEAT BINDING FACTOR 1 (ATTRB1);TELOMERE REPEAT BINDING FACTOR 1 (TRB1)	Transcription factor,gene regulation	Transcription factor	Transcription factor	0	0
2451	AT1G50170	SIROHYDROCHLORIN FERROCHELATASE B (SIRB)	SIROHYDROCHLORIN FERROCHELATASE B (SIRB);SIROHYDROCHLORIN FERROCHELATASE B (ATSIRB)	Propanoate metabolism	Stress	multi	0	0
1297	AT1G50280	BTB/POZ PROTEIN HYPERSENSITIVE TO ABA 1 (BPH1)	BTB/POZ PROTEIN HYPERSENSITIVE TO ABA 1 (BPH1)	Abscisic acid			0	0
882	AT1G50300	TBP-ASSOCIATED FACTOR 15 (TAF15)	TBP-ASSOCIATED FACTOR 15 (TAF15)				0	0
2605	AT1G50370	FLOWER- SPECIFIC, PHYTOCHROME-ASSOCIATED PROTEIN PHOSPHATASE 1 (FYPP1)	FLOWER- SPECIFIC, PHYTOCHROME-ASSOCIATED PROTEIN PHOSPHATASE 1 (FYPP1); (AtFYPP1)				0	0
1345	AT1G50420	SCARECROW-LIKE 3 (SCL3)	SCARECROW-LIKE 3 (SCL-3);SCARECROW-LIKE 3 (SCL3)	Transcription_factor	Transcription_factor	Transcription_factor	0	0
472	AT1G50430	DWARF 5 (DWF5)	DWARF 5 (DWF5);PARVA (PA);DELTA5,7-STEROL DELTA7 REDUCTASE (7RED);STEROL DELTA7 REDUCTASE (ST7R);LEPIDA (LE)	Brassinosteroid	Brassinosteroid	Brassinosteroid	4	1
249	AT1G50575						0	0
188	AT1G50900	GRANA DEFICIENT CHLOROPLAST 1 (GDC1)	LHCP TRANSLOCATION DEFECT (LTD);GRANA DEFICIENT CHLOROPLAST 1 (GDC1)	chloroplast thylakoid grana formation			0	0
597	AT1G51355	(SMR9)	(SMR9)				0	0
147	AT1G51560	ONEIRIC2 (ONE2)	ONEIRIC2 (ONE2)				0	0
345	AT1G51580			RNA processing			0	0
1385	AT1G51600	ZIM-LIKE 2 (ZML2)	ZIM-LIKE 2 (ZML2);GATA TRANSCRIPTION FACTOR 28 (GATA28); (TIFY2A)	Transcription_factor	Transcription_factor	Transcription_factor	0	0
1408	AT1G51660	MITOGEN-ACTIVATED PROTEIN KINASE KINASE 4 (MKK4)	ARABIDOPSIS THALIANA MITOGEN-ACTIVATED PROTEIN KINASE KINASE 4 (ATMKK4);ARABIDOPSIS THALIANA MITOGEN-ACTIVATED PROTEIN KINASE KINASE 4 (ATMEK4);MITOGEN-ACTIVATED PROTEIN KINASE KINASE 4 (MKK4)	Plant hormone signal transduction,Plant-pathogen interaction,MAPK signaling pathway	Plant hormone signal transduction,Plant-pathogen interaction,MAPK signaling pathway	multi	0	0
481	AT1G51950	INDOLE-3-ACETIC ACID INDUCIBLE 18 (IAA18)	INDOLE-3-ACETIC ACID INDUCIBLE 18 (IAA18)	auxin	auxin	auxin	3	1
1917	AT1G51980			cytokinin			0	0
1640	AT1G52100						0	0
2214	AT1G52220	CURVATURE THYLAKOID 1C (CURT1C)	CURVATURE THYLAKOID 1C (CURT1C)	chloroplast thylakoid grana formation			0	0
1911	AT1G52280	RAB GTPASE HOMOLOG G3D (RABG3d)	RAB GTPASE HOMOLOG G3D (RABG3d);RAB GTPASE HOMOLOG G3D (AtRABG3d)	vesicular transport			0	0
1976	AT1G52340	ABA DEFICIENT 2 (ABA2)	ABA DEFICIENT 2 (ABA2);SUGAR-INSENSITIVE 4 (SIS4);GLUCOSE INSENSITIVE 1 (GIN1);SHORT-CHAIN DEHYDROGENASE REDUCTASE 1 (SDR1);SHORT-CHAIN DEHYDROGENASE/REDUCTASE 1 (ATSDR1);SALT RESISTANT 1 (SRE1);ARABIDOPSIS THALIANA ABA DEFICIENT 2 (ATABA2);IMPAIRED SUCROSE INDUCTION 4 (ISI4)	abscisic acid	abscisic acid	abscisic acid	1	1
1634	AT1G52380						0	0
1880	AT1G52510						0	0
926	AT1G52540						0	0
1374	AT1G52560	(HSP26.5)	(HSP26.5)				0	0
735	AT1G52695						0	0
1440	AT1G52770			Carbon fixation in photosynthetic organisms			0	0
144	AT1G52830	INDOLE-3-ACETIC ACID 6 (IAA6)	INDOLE-3-ACETIC ACID 6 (IAA6);SHORT HYPOCOTYL 1 (SHY1)	auxin	auxin	auxin	3	1
1307	AT1G52870			Phagosome			0	0
2337	AT1G53000	CMP-KDO SYNTHETASE (CKS)	(KDSB); (AtCKS);CMP-KDO SYNTHETASE (CKS)	Propanoate metabolism			0	0
1174	AT1G53020	UBIQUITIN-CONJUGATING ENZYME 26 (UBC26)	PHO2 FAMILY UBIQUITIN CONJUGATION ENZYME 3 (PFU3);UBIQUITIN-CONJUGATING ENZYME 26 (UBC26)				0	0
362	AT1G53510	MITOGEN-ACTIVATED PROTEIN KINASE 18 (MPK18)	MITOGEN-ACTIVATED PROTEIN KINASE 18 (MPK18);ARABIDOPSIS THALIANA MAP KINASE 18 (ATMPK18)	MAPK	MAPK	MAPK	18	1
867	AT1G53560			Ribosome	Ribosome	Ribosome	15	1
1140	AT1G53800						0	0
743	AT1G53910	RELATED TO AP2 12 (RAP2.12)	ETHYLENE RESPONSE FACTOR 74 (ERF74);RELATED TO AP2 12 (RAP2.12)	Transcription_factor,ethylene,ROS	Transcription_factor	Transcription_factor	0	0
409	AT1G54030	MODIFIED VACUOLE PHENOTYPE 1 (MVP1)	GOLGI DEFECTS 36 (GOLD36);MODIFIED VACUOLE PHENOTYPE 1 (MVP1);NUCLEAR CAGE (NUC);ENDOPLASMIC RETICULUM MORPHOLOGY 3 (ERMO3)	protein transport	protein transport	protein transport	15	1
1139	AT1G54060	6B-INTERACTING PROTEIN 1-LIKE 1 (ASIL1)	6B-INTERACTING PROTEIN 1-LIKE 1 (ASIL1)	Transcription_factor,seed germination,seed development	Transcription_factor	Transcription_factor	0	0
798	AT1G54120						0	0
536	AT1G54170	CTC-INTERACTING DOMAIN 3 (CID3)	CTC-INTERACTING DOMAIN 3 (CID3)				0	0
1921	AT1G54320						0	0
1663	AT1G54770			RNA processing	RNA processing	RNA processing	16	1
2411	AT1G54830	NUCLEAR FACTOR Y, SUBUNIT C3 (NF-YC3)	NUCLEAR FACTOR Y, SUBUNIT C3 (NF-YC3)	Transcription_factor,Gibberellic acid,Abscisic acid	Transcription_factor	Transcription_factor	0	0
2267	AT1G54840	INCREASED DNA METHYLATION 2 (IDM2)	(ROS5);INCREASED DNA METHYLATION 2 (IDM2)	histone modification	histone modification		0	0
1990	AT1G55000			protein processing			0	0
2570	AT1G55090						0	0
2274	AT1G55160						0	0
482	AT1G55190	(PRA7)	(PRA7);PRENYLATED RAB ACCEPTOR 1.F2 (PRA1.F2)	terpenoids,protein transport			0	0
2082	AT1G55270	SMALL AND GLOSSY LEAVES1 (SAGL1)	SMALL AND GLOSSY LEAVES1 (SAGL1)	anthocyanin,phenylpropanoid biosynthesis	anthocyanin		0	0
1703	AT1G55290	(F6'H2)	(F6'H2)				0	0
2080	AT1G55460	(KIN17)	(ATKIN17); (KIN17)	RNA processing			0	0
706	AT1G55490	CHAPERONIN 60 BETA (CPN60B)	CHAPERONIN 60 BETA (CPN60B); (CPNB1);CHAPERONIN-60BETA1 (CPN60BETA1);LESION INITIATION 1 (LEN1)	Autophagy,salicylic acid			0	0
2598	AT1G55535						0	0
1159	AT1G55740	SEED IMBIBITION 1 (SIP1)	RAFFINOSE SYNTHASE 1 (RS1);SEED IMBIBITION 1 (SIP1);SEED IMBIBITION 1 (AtSIP1)				0	0
1869	AT1G55880			amino acid metabolism			0	0
2596	AT1G55890	RIBOSOMAL PENTATRICOPEPTIDE REPEAT PROTEIN 3A (RPPR3A)	RIBOSOMAL PENTATRICOPEPTIDE REPEAT PROTEIN 3A (RPPR3A)	Ribosome			0	0
1823	AT1G55910	ZINC TRANSPORTER 11 PRECURSOR (ZIP11)	ZINC TRANSPORTER 11 PRECURSOR (ZIP11)	transporter,Protein export	transporter	transporter	0	0
537	AT1G56090						0	0
1389	AT1G56150	SMALL AUXIN UPREGULATED 71 (SAUR71)	SMALL AUXIN UPREGULATED 71 (SAUR71)	auxin	auxin	auxin	3	1
1292	AT1G56250	PHLOEM PROTEIN 2-B14 (PP2-B14)	PHLOEM PROTEIN 2-B14 (AtPP2-B14);VIP1-BINDING F-BOX PROTEIN (VBF);PHLOEM PROTEIN 2-B14 (PP2-B14)				0	0
897	AT1G56330	SECRETION-ASSOCIATED RAS 1B (SAR1B)	SECRETION-ASSOCIATED RAS 1 (SAR1);SECRETION-ASSOCIATED RAS 1 (ATSAR1);SECRETION-ASSOCIATED RAS 1B (SAR1B);SECRETION-ASSOCIATED RAS 1B (ATSAR1B);ARABIDOPSIS THALIANA SECRETION-ASSOCIATED RAS 1B (ATSARA1B)	protein transport			0	0
2265	AT1G56430	NICOTIANAMINE SYNTHASE 4 (NAS4)	ARABIDOPSIS THALIANA NICOTIANAMINE SYNTHASE 4 (ATNAS4);NICOTIANAMINE SYNTHASE 4 (NAS4)	secondary metabolites			0	0
2334	AT1G56590	ZIG SUPPRESSOR 4 (ZIP4)	ADAPTOR PROTEIN-3 MU-ADAPTIN (AP3M);ZIG SUPPRESSOR 4 (ZIP4)	protein transport	Abiotic_biotic_stimulus	multi	0	0
2421	AT1G56680						0	0
2452	AT1G57620	CYTOPLASMIC BODIES (CYB)	CYTOPLASMIC BODIES (CYB)				0	0
997	AT1G57720			protein biosynthesis	protein biosynthesis	protein biosynthesis	15	1
958	AT1G57790	FBOX/DUF295-RELATED 1 (ATFDR1)	FBOX/DUF295-RELATED 1 (ATFDR1)				0	0
622	AT1G58070	WALLIN (WAL)	WALLIN (WAL)				0	0
1677	AT1G58110			Transcription factor	Transcription factor	Transcription factor	0	0
1587	AT1G58290	(HEMA1)	GLUTAMYL-TRNA REDUCTASE (GLUTR);ARABIDOPSIS THALIANA HEMA 1 (AtHEMA1); (HEMA1)	chlorophyll biosynthesis			0	0
878	AT1G58330	(ZW2)	(ZW2)	Transcription factor	Transcription factor	Transcription factor	0	0
506	AT1G58470	RNA-BINDING PROTEIN 1 (RBP1)	RNA-BINDING PROTEIN 1 (ATRBP1);RNA-BINDING PROTEIN 1 (RBP1)	RNA processing	RNA processing	RNA processing	16	1
1827	AT1G58983			Ribosome	Ribosome	Ribosome	15	1
1906	AT1G59520	(CW7)	(CW7)	Steroid biosynthesis			0	0
2539	AT1G59610	DYNAMIN-LIKE 3 (DL3)	DYNAMIN-LIKE 3 (DL3);DYNAMIN-LIKE 3 (ADL3);DYNAMIN RELATED PROTEIN 2B (DRP2B)	endocytosis,protein transport			0	0
2182	AT1G59640	BIG PETAL P (BPEP)	(ZCW32);BIG PETAL (BPE);BIG PETAL P (BPEP)	RNA processing			0	0
2276	AT1G59710			Actin			0	0
1239	AT1G59900	PYRUVATE DEHYDROGENASE COMPLEX E1 ALPHA SUBUNIT (E1 ALPHA)	PYRUVATE DEHYDROGENASE COMPLEX E1 ALPHA SUBUNIT (AT-E1 ALPHA);IAR4-LIKE (IAR4L);PYRUVATE DEHYDROGENASE COMPLEX E1 ALPHA SUBUNIT (E1 ALPHA)	Glycolysis / Gluconeogenesis			0	0
1448	AT1G60010			Stress,Abiotic_biotic_stimulus			0	0
568	AT1G60080			RNA processing			0	0
2241	AT1G60420	NUCLEOREDOXIN 1 (NRX1)	NUCLEOREDOXIN 1 (NRX1); (ATNRX1)				0	0
390	AT1G60440	PANTOTHENATE KINASE 1 (PANK1)	PANTOTHENATE KINASE 1 (ATPANK1);PANTOTHENATE KINASE 1 (PANK1); (ATCOAA)	signal transduction			0	0
53	AT1G60600	ABERRANT CHLOROPLAST DEVELOPMENT 4 (ABC4)	ABERRANT CHLOROPLAST DEVELOPMENT 4 (ABC4)	photosynthesis			0	0
851	AT1G60650	RNA-BINDING GLYCINE-RICH PROTEIN B1 (RBGB1)	ATRZ-1B (AtRZ-1b);RNA-BINDING GLYCINE-RICH PROTEIN B1 (RBGB1);RZ-1B (RZ-1b)	RNA processing			0	0
1649	AT1G60660	CYTOCHROME B5-LIKE PROTEIN (CB5LP)	(B5 #5);CYTOCHROME B5-LIKE PROTEIN (CB5LP);ARABIDOPSIS CYTOCHROME B5-LIKE PROTEIN (ATCB5LP)				0	0
80	AT1G60670						0	0
1838	AT1G60940	SNF1-RELATED PROTEIN KINASE 2.10 (SNRK2.10)	SUCROSE NONFERMENTING 1-RELATED PROTEIN KINASE 2-10 (SNRK2-10);SNF1-RELATED KINASE 2B (SRK2B);SNF1-RELATED PROTEIN KINASE 2.10 (SNRK2.10)	osmotic stress			0	0
2060	AT1G61150						0	0
2231	AT1G61340	F-BOX STRESS INDUCED 1 (FBS1)	F-BOX STRESS INDUCED 1 (FBS1); (ATFBS1)	Stress,Abiotic_biotic_stimulus			0	0
1445	AT1G61590	PBS1-LIKE 15 (PBL15)	SCHENGEN1 (SGN1);PBS1-LIKE 15 (PBL15)				0	0
2113	AT1G61690						0	0
1926	AT1G62520						0	0
1929	AT1G62560	FLAVIN-MONOOXYGENASE GLUCOSINOLATE S-OXYGENASE 3 (FMO GS-OX3)	FLAVIN-MONOOXYGENASE GLUCOSINOLATE S-OXYGENASE 3 (FMO GS-OX3)	glucosinolates,secondary metabolites			0	0
1486	AT1G62880						0	0
538	AT1G62990	KNOTTED-LIKE HOMEOBOX OF ARABIDOPSIS THALIANA 7 (KNAT7)	IRREGULAR XYLEM 11 (IRX11);KNOTTED-LIKE HOMEOBOX OF ARABIDOPSIS THALIANA 7 (KNAT7)	Transcription factor,secondary cell wall	Transcription factor	Transcription factor	0	0
760	AT1G63000	NUCLEOTIDE-RHAMNOSE SYNTHASE/EPIMERASE-REDUCTASE (NRS/ER)	UDP-4-KETO-6-DEOXY-D-GLUCOSE-3,5-EPIMERASE-4-REDUCTASE 1 (UER1);NUCLEOTIDE-RHAMNOSE SYNTHASE/EPIMERASE-REDUCTASE (NRS/ER)				0	0
1470	AT1G63120	RHOMBOID-LIKE 2 (RBL2)	RHOMBOID-LIKE 2 (RBL2);RHOMBOID-LIKE 2 (ATRBL2)	protein processing			0	0
11	AT1G63130	RNA PROCESSING FACTOR 6 (RPF6)	RNA PROCESSING FACTOR 6 (RPF6)	RNA processing			0	0
1131	AT1G63470	AT-HOOK MOTIF NUCLEAR LOCALIZED PROTEIN 5 (AHL5)	AT-HOOK MOTIF NUCLEAR LOCALIZED PROTEIN 5 (AHL5)	AT hook motif	AT hook motif	AT hook motif	0	0
2348	AT1G63480	AT-HOOK MOTIF NUCLEAR LOCALIZED PROTEIN 12 (AHL12)	AT-HOOK MOTIF NUCLEAR LOCALIZED PROTEIN 12 (AHL12)	AT hook motif	AT hook motif	AT hook motif	0	0
2234	AT1G63800	UBIQUITIN-CONJUGATING ENZYME 5 (UBC5)	UBIQUITIN-CONJUGATING ENZYME 5 (UBC5)	protein processing			0	0
2635	AT1G63930	FROM THE CZECH 'ROH' MEANING 'CORNER' (ROH1)	FROM THE CZECH 'ROH' MEANING 'CORNER' (ROH1)				0	0
2296	AT1G63940	MONODEHYDROASCORBATE REDUCTASE 6 (MDAR6)	MONODEHYDROASCORBATE REDUCTASE 6 (MDAR6)				0	0
1638	AT1G63970	ISOPRENOID F (ISPF)	ISOPRENOID F (ISPF);2C-METHYL-D-ERYTHRITOL 2,4-CYCLODIPHOSPHATE SYNTHASE (MECPS)				0	0
826	AT1G64150	PHOTOSYNTHESIS AFFECTED MUTANT71 (PAM71)	CA(2+)/H(+) ANTIPORTER1 (CCHA1);PHOTOSYNTHESIS AFFECTED MUTANT71 (PAM71)				0	0
104	AT1G64180			protein transport			0	0
324	AT1G64280	NONEXPRESSER OF PR GENES 1 (NPR1)	NONEXPRESSER OF PR GENES 1 (NPR1);ARABIDOPSIS NONEXPRESSER OF PR GENES 1 (ATNPR1);NON-INDUCIBLE IMMUNITY 1 (NIM1);SALICYLIC ACID INSENSITIVE 1 (SAI1)	jasmonic acid,salicylic acid	jasmonic acid,salicylic acid	salicylic acid	17	1
1338	AT1G64460	(PI4K&#947;2)	(PI4K&#947;2)				0	0
2304	AT1G64520	REGULATORY PARTICLE NON-ATPASE 12A (RPN12a)	REGULATORY PARTICLE NON-ATPASE 12A (RPN12a)	auxin,cytokinin	auxin,cytokinin	cytokinin	6	1
715	AT1G64530	NIN-LIKE PROTEIN 6 (NLP6)	NIN-LIKE PROTEIN 6 (NLP6)				0	0
1812	AT1G64590						0	0
2455	AT1G64630	WITH NO LYSINE (K) KINASE 10 (WNK10)	WITH NO LYSINE (K) KINASE 10 (WNK10);WITH NO LYSINE KINASE 10 (ATWNK10)				0	0
617	AT1G65000						0	0
2363	AT1G65150						0	0
1718	AT1G65480	FLOWERING LOCUS T (FT)	REDUCED STEM BRANCHING 8 (RSB8);FLOWERING LOCUS T (FT)	circadian rhythm			0	0
163	AT1G65620	ASYMMETRIC LEAVES 2 (AS2)	ASYMMETRIC LEAVES 2 (AS2)	gibberellin	gibberellin	gibberellin	11	1
1916	AT1G66070			protein biosynthesis	protein biosynthesis	protein biosynthesis	15	1
551	AT1G66430	FRUCTOKINASE 3 (FRK3)	FRUCTOKINASE 3 (FRK3);FRUCTOKINASE 6 (FRK6)	Starch and sucrose metabolism			0	0
2355	AT1G66470	ROOT HAIR DEFECTIVE6 (RHD6)	(AtRHD6);ROOT HAIR DEFECTIVE6 (RHD6)	root			0	0
1498	AT1G66680	(AR401)	(AR401)				0	0
875	AT1G66820						0	0
2594	AT1G66870			Citrate cycle			0	0
2578	AT1G66980	SUPPRESSOR OF NPR1-1 CONSTITUTIVE 4 (SNC4)	GLYCEROPHOSPHODIESTER PHOSPHODIESTERASE (GDPD) LIKE 2 (GDPDL2);SUPPRESSOR OF NPR1-1 CONSTITUTIVE 4 (SNC4)				0	0
578	AT1G67170	FLX-LIKE 2 (FLL2)	FLX-LIKE 2 (FLL2)				0	0
1781	AT1G67360	LD-ASSOCIATED PROTEIN 1 (LDAP1)	SMALL RUBBER PARTICLE PROTEIN (SRP1);LD-ASSOCIATED PROTEIN 1 (LDAP1)	Cutin, suberine and wax biosynthesis			0	0
2140	AT1G67430			Ribosome	Ribosome	Ribosome	15	1
2211	AT1G67530	(PUB7)	(PUB7)				0	0
2028	AT1G67710	RESPONSE REGULATOR 11 (ARR11)	RESPONSE REGULATOR 11 (ARR11)	cytokinin,abscisic acid,jasmonic acid	cytokinin	cytokinin	6	1
41	AT1G67800	(RGLG5)	(RGLG5)	Calcium signaling			0	0
606	AT1G67860						0	0
93	AT1G67865						0	0
1991	AT1G68050	FLAVIN-BINDING, KELCH REPEAT, F BOX 1 (FKF1)	FLAVIN-BINDING, KELCH REPEAT, F BOX 1 (FKF1); (ADO3)	circadian rhythm			0	0
641	AT1G68060	MICROTUBULE-ASSOCIATED PROTEINS 70-1 (MAP70-1)	MICROTUBULE-ASSOCIATED PROTEINS 70-1 (MAP70-1);MICROTUBULE-ASSOCIATED PROTEINS 70-1 (ATMAP70-1)				0	0
381	AT1G68140						0	0
1947	AT1G68300						0	0
1263	AT1G68450	PIGMENT DEFECTIVE 337 (PDE337)	PIGMENT DEFECTIVE 337 (PDE337)	signal transduction, gene regulation			0	0
1341	AT1G68490						0	0
799	AT1G68520	B-BOX DOMAIN PROTEIN 14 (BBX14)	B-BOX DOMAIN PROTEIN 14 (BBX14)				0	0
1814	AT1G68560	ALPHA-XYLOSIDASE 1 (XYL1)	ALPHA-XYLOSIDASE 1 (ATXYL1);ALPHA-XYLOSIDASE 1 (XYL1); (GH31); (TRG1);ALTERED XYLOGLUCAN 3 (AXY3);THERMOINHIBITION RESISTANT GERMINATION 1 (TRG1)	metabolism			0	0
2446	AT1G68590	PLASTID-SPECI&#64257;C RIBOSOMAL PROTEIN 3/1 (PSRP3/1)	PLASTID-SPECI&#64257;C RIBOSOMAL PROTEIN 3/1 (PSRP3/1)	Ribosome	Ribosome	Ribosome	15	1
307	AT1G68670	(HHO2)	NITRATE-INDUCIBLE, GARP-TYPE TRANSCRIPTIONAL REPRESSOR 1/HYPERSENSITIVE TO LOW PI-ELICITED PRIMARY ROOT SHORTENING 1.2 (NIGT1.2); (HHO2)	Transcription_factor,nutrient signaling for nitrogen and phosphrous	Transcription_factor	Transcription_factor	0	0
2383	AT1G69010	BES1-INTERACTING MYC-LIKE PROTEIN 2 (BIM2)	BES1-INTERACTING MYC-LIKE PROTEIN 2 (BIM2)	brassinosteroid	brassinosteroid	brassinosteroid	4	1
1897	AT1G69120	APETALA1 (AP1)	APETALA1 (AP1); (ATAP1);AGAMOUS-LIKE 7 (AGL7)	floral meristem,auxin,gibberellin acid,cytokinin			0	0
2530	AT1G69170	SQUAMOSA PROMOTER BINDING PROTEIN (SBP)-DOMAIN TRANSCRIPTION FACTOR 6 (SPL6)	(ATSPL6);SQUAMOSA PROMOTER BINDING PROTEIN (SBP)-DOMAIN TRANSCRIPTION FACTOR 6 (SPL6)	signal transduction,rna processing,			0	0
1936	AT1G69340						0	0
69	AT1G69690	TEOSINTE BRANCHED1/CYCLOIDEA/PCF 15 (TCP15)	(AtTCP15);TEOSINTE BRANCHED1/CYCLOIDEA/PCF 15 (TCP15)	Transcription_factor,gibberellin acid	Transcription_factor	Transcription_factor	0	0
43	AT1G69810	WRKY DNA-BINDING PROTEIN 36 (WRKY36)	(AtWRKY36);WRKY DNA-BINDING PROTEIN 36 (WRKY36)	Transcription_factor	Transcription_factor	Transcription_factor	0	0
609	AT1G69850	NRT1/ PTR FAMILY 4.6 (NPF4.6)	NITRATE TRANSPORTER 1:2 (ATNRT1:2); (NTL1);NITRATE TRANSPORTER 1:2 (NRT1:2); (ATNPF4.6); (NRT1.2);NRT1/ PTR FAMILY 4.6 (NPF4.6);ABA-IMPORTING TRANSPORTER 1 (AIT1)	Transporter,Abiotic_biotic_stimulus,Abscisic acid	Transporter,Abiotic_biotic_stimulus	multi	0	0
1598	AT1G70100						0	0
2533	AT1G70320	UBIQUITIN-PROTEIN LIGASE 2 (UPL2)	UBIQUITIN-PROTEIN LIGASE 2 (UPL2)	protein processing			0	0
884	AT1G70340	CORTICAL MICROTUBULE DISORDERING5 (CORD5)	CORTICAL MICROTUBULE DISORDERING5 (CORD5)				0	0
2555	AT1G70350						0	0
226	AT1G70410	BETA CARBONIC ANHYDRASE 4 (BCA4)	BETA CARBONIC ANHYDRASE 4 (BCA4);BETA CARBONIC ANHYDRASE 4 (ATBCA4)	Carbon fixation in photosynthetic organisms			0	0
2390	AT1G70590						0	0
1602	AT1G70660	MMS ZWEI HOMOLOGUE 2 (MMZ2)	UBIQUITIN E2 VARIANT 1B (UEV1B);MMS ZWEI HOMOLOGUE 2 (MMZ2)	DNA repair	DNA repair	DNA repair	7	1
385	AT1G70700	(TIFY7)	(TIFY7);JASMONATE-ZIM-DOMAIN PROTEIN 9 (JAZ9)	jasmonic acid	jasmonic acid	jasmonic acid	12	1
2312	AT1G70780						0	0
2645	AT1G70910	DESPIERTO (DEP)	DESPIERTO (DEP)	abscisic acid	abscisic acid	abscisic acid	1	1
2288	AT1G71020	PLANT U-BOX PROTEIN10 (PUB10)	PLANT U-BOX PROTEIN10 (PUB10)	jasmonic acid	jasmonic acid	jasmonic acid	12	1
928	AT1G71050	HEAVY METAL ASSOCIATED ISOPRENYLATED PLANT PROTEIN 20 (HIPP20)	HEAVY METAL ASSOCIATED ISOPRENYLATED PLANT PROTEIN 20 (HIPP20);HEAVY METAL ASSOCIATED PROTEIN 15 (ATHMP15)	transporter			0	0
1710	AT1G71090	PIN-LIKES 2 (PILS2)	PIN-LIKES 2 (PILS2)	auxin	auxin	auxin	3	1
1845	AT1G71230	COP9-SIGNALOSOME 5B (CSN5B)	COP9-SIGNALOSOME 5B (CSN5B); (AJH2); (CSN5)	auxin	auxin	auxin	3	1
852	AT1G71480			transporter	transporter	transporter	0	0
1974	AT1G71820	(SEC6)	(SEC6)	protein transport	protein transport	protein transport	15	1
1740	AT1G71840						0	0
1230	AT1G71865						0	0
1364	AT1G71950	SUBTILISIN PROPEPTIDE-LIKE INHIBITOR 1 (SPI-1)	SUBTILISIN PROPEPTIDE-LIKE INHIBITOR 1 (SPI-1)				0	0
1161	AT1G71970						0	0
1241	AT1G72030	GCN5&#8208;RELATED N&#8208;ACETYLTRANSFERASE 10 (GNAT10)	GCN5&#8208;RELATED N&#8208;ACETYLTRANSFERASE 10 (GNAT10)				0	0
2110	AT1G72050	TRANSCRIPTION FACTOR IIIA (TFIIIA)	TRANSCRIPTION FACTOR IIIA (TFIIIA)	Transcription factor,RNA processing	Transcription factor	Transcription factor	0	0
2143	AT1G72150	PATELLIN 1 (PATL1)	PATELLIN 1 (PATL1)	protein transport			0	0
1987	AT1G72170						0	0
2631	AT1G72200	ARABIDOPSIS T??XICOS EN LEVADURA 11 (ATL11)	ARABIDOPSIS T??XICOS EN LEVADURA 11 (ATL11)				0	0
2342	AT1G72360	ETHYLENE RESPONSE FACTOR 73 (ERF73)	HYPOXIA RESPONSIVE ERF (ETHYLENE RESPONSE FACTOR) 1 (HRE1); (AtERF73);ETHYLENE RESPONSE FACTOR 73 (ERF73)	ethylene	ethylene	ethylene	9	1
554	AT1G72370	40S RIBOSOMAL PROTEIN SA (P40)	40S RIBOSOMAL PROTEIN SA (P40); (RPSAA); (RP40); (AP40)	Ribosome	Ribosome	Ribosome	15	1
1661	AT1G72630	ELF4-LIKE 2 (ELF4-L2)	ELF4-LIKE 2 (ELF4-L2)				0	0
1366	AT1G72710	CASEIN KINASE 1-LIKE PROTEIN 2 (CKL2)	CASEIN KINASE 1-LIKE PROTEIN 2 (CKL2)				0	0
1221	AT1G72730			RNA processing			0	0
1754	AT1G72770	HYPERSENSITIVE TO ABA1 (HAB1)	HYPERSENSITIVE TO ABA1 (HAB1); (ATHAB1)	abscisic acid,MAPK signaling pathway	abscisic acid,MAPK signaling pathway	abscisic acid	1	1
1271	AT1G72830	NUCLEAR FACTOR Y, SUBUNIT A3 (NF-YA3)	(HAP2C);"NUCLEAR FACTOR Y, SUBUNIT A3" (NF-YA3); (ATHAP2C)				0	0
2144	AT1G73030	(VPS46.2)	CHARGED MULTIVESICULAR BODY PROTEIN/CHROMATIN MODIFYING PROTEIN1A (CHMP1A); (VPS46.2)	auxin,protein processing			0	0
2026	AT1G73100	SU(VAR)3-9 HOMOLOG 3 (SUVH3)	SET DOMAIN PROTEIN 19 (SDG19);SU(VAR)3-9 HOMOLOG 3 (SUVH3)	histone modification	histone modification		0	0
1808	AT1G73190	(TIP3;1)	(TIP3;1);ALPHA-TONOPLAST INTRINSIC PROTEIN (ALPHA-TIP)	Protein export			0	0
841	AT1G73210						0	0
77	AT1G73360	HOMEODOMAIN GLABROUS 11 (HDG11)	HOMEODOMAIN GLABROUS 11 (HDG11); (ATEDT1);HOMEODOMAIN GLABROUS 11 (ATHDG11);ENHANCED DROUGHT TOLERANCE 1 (EDT1)	Transcription factor,Glyoxylate and dicarboxylate metabolism			0	0
788	AT1G73500	MAP KINASE KINASE 9 (MKK9)	MAP KINASE KINASE 9 (MKK9); (ATMKK9)	MAPK,signal transduction	MAPK	MAPK	18	1
1386	AT1G73720	SUPPRESSORS OF MEC-8 AND UNC-52 1 (SMU1)	SUPPRESSORS OF MEC-8 AND UNC-52 1 (SMU1)	RNA processing	RNA processing	RNA processing	16	1
1542	AT1G73790	GCP3-INTERACTING PROTEIN 2 (GIP2)	GCP3-INTERACTING PROTEIN 1B (GIP1B); (ATGIP2);GCP3-INTERACTING PROTEIN 2 (GIP2)	cell cycle			0	0
1886	AT1G73870	B-BOX DOMAIN PROTEIN 16 (BBX16)	CONSTANS-LIKE 7 (COL7);B-BOX DOMAIN PROTEIN 16 (BBX16)				0	0
717	AT1G74500	ACTIVATION-TAGGED BRI1(BRASSINOSTEROID-INSENSITIVE 1)-SUPPRESSOR 1 (BS1)	ACTIVATION-TAGGED BRI1(BRASSINOSTEROID-INSENSITIVE 1)-SUPPRESSOR 1 (ATBS1);PACLOBUTRAZOL RESISTANCE 3 (PRE3);ACTIVATION-TAGGED BRI1(BRASSINOSTEROID-INSENSITIVE 1)-SUPPRESSOR 1 (BS1);TARGET OF MONOPTEROS 7 (TMO7);BASIC HELIX-LOOP-HELIX PROTEIN 135 (BHLH135)	Transcription factor, root development	Transcription factor	Transcription factor	0	0
2474	AT1G74520	HVA22 HOMOLOGUE A (HVA22A)	HVA22 HOMOLOGUE A (ATHVA22A);HVA22 HOMOLOGUE A (HVA22A)	abscisic acid			0	0
2500	AT1G74560	NAP1-RELATED PROTEIN 1 (NRP1)	NAP1-RELATED PROTEIN 1 (NRP1)	cell cycle	cell cycle		0	0
1251	AT1G74690	IQ-DOMAIN 31 (IQD31)	IQ-DOMAIN 31 (IQD31)				0	0
1519	AT1G74840						0	0
633	AT1G74910	KONJAC 1 (KJC1)	KONJAC 1 (KJC1)	ethylene,Fructose and mannose metabolism,Amino sugar and nucleotide sugar metabolism,dna rna metabolism	ethylene,Fructose and mannose metabolism,Amino sugar and nucleotide sugar metabolism	ethylene	9	1
1994	AT1G74940						0	0
693	AT1G75020	LYSOPHOSPHATIDYL ACYLTRANSFERASE 4 (LPAT4)	LYSOPHOSPHATIDYL ACYLTRANSFERASE 4 (LPAT4)				0	0
1381	AT1G75110	REDUCED RESIDUAL ARABINOSE 2 (RRA2)	REDUCED RESIDUAL ARABINOSE 2 (RRA2)				0	0
1553	AT1G75220	ERD6-LIKE 6 (ERDL6)	(ATERDL6);ERD6-LIKE 6 (ERDL6)	glucose exporter,vesicular transport			0	0
509	AT1G75400						0	0
1952	AT1G75440	UBIQUITIN-CONJUGATING ENZYME 16 (UBC16)	UBIQUITIN-CONJUGATING ENZYME 16 (UBC16)	protein processing			0	0
1066	AT1G75500	WALLS ARE THIN 1 (WAT1)	WALLS ARE THIN 1 (WAT1);USUALLY MULTIPLE ACIDS MOVE IN AND OUT TRANSPORTERS 5 (UMAMIT5)	vesicular transport			0	0
1089	AT1G75630	VACUOLAR H+-PUMPING ATPASE 16 KDA PROTEOLIPID SUBUNIT 4 (AVA-P4)	VACUOLAR H+-PUMPING ATPASE 16 KDA PROTEOLIPID SUBUNIT 4 (AVA-P4)	vesicular transport			0	0
1137	AT1G75690	LOW QUANTUM YIELD OF PHOTOSYSTEM II 1 (LQY1)	LOW QUANTUM YIELD OF PHOTOSYSTEM II 1 (LQY1)				0	0
516	AT1G75750	GAST1 PROTEIN HOMOLOG 1 (GASA1)	GAST1 PROTEIN HOMOLOG 1 (GASA1)	gibberellin,brassinosteroid	gibberellin,brassinosteroid	gibberellin,brassinosteroid	0	0
1594	AT1G75880						0	0
254	AT1G75950	S PHASE KINASE-ASSOCIATED PROTEIN 1 (SKP1)	S PHASE KINASE-ASSOCIATED PROTEIN 1 (SKP1);ARABIDOPSIS SKP1 HOMOLOGUE 1 (ASK1); (ATSKP1); (SKP1A);UFO INTERACTING PROTEIN 1 (UIP1)	Protein processing in endoplasmic reticulum,Ubiquitin mediated proteolysis	Protein processing in endoplasmic reticulum,Ubiquitin mediated proteolysis	Protein processing in endoplasmic reticulum,Ubiquitin mediated proteolysis	15	1
1676	AT1G75990						0	0
1959	AT1G76110						0	0
2003	AT1G76230						0	0
1643	AT1G76405						0	0
698	AT1G76520	PIN-LIKES 3 (PILS3)	PIN-LIKES 3 (PILS3)	auxin	auxin	auxin	3	1
2302	AT1G76540	CYCLIN-DEPENDENT KINASE B2;1 (CDKB2;1)	CYCLIN-DEPENDENT KINASE B2;1 (CDKB2;1)	cell cycle	cell cycle		0	0
2327	AT1G76600			Phenylalanine, tyrosine and tryptophan biosynthesis			0	0
1510	AT1G76670	UDP-RHA/UDP-GAL TRANSPORTER 1 (URGT1)	UDP-RHA/UDP-GAL TRANSPORTER 1 (URGT1)	transporter,Phosphonate and phosphinate metabolism	transporter	transporter	0	0
748	AT1G76760	THIOREDOXIN Y1 (TY1)	THIOREDOXIN Y1 (ATY1);THIOREDOXIN Y1 (TY1);THIOREDOXIN Y1 (TRX-Y1)				0	0
1392	AT1G76850	EXOCYST COMPLEX COMPONENT SEC5 (SEC5A)	EXOCYST COMPLEX COMPONENT SEC5 (SEC5A)	protein transport	protein transport	protein transport	15	1
2394	AT1G76900	TUBBY LIKE PROTEIN 1 (TLP1)	TUBBY LIKE PROTEIN 1 (AtTLP1);TUBBY LIKE PROTEIN 1 (TLP1)	protein transport	Transcription_factor	Transcription_factor	0	0
2520	AT1G76920						0	0
1282	AT1G77080	MADS AFFECTING FLOWERING 1 (MAF1)	AGAMOUS-LIKE 27 (AGL27);FLOWERING LOCUS M (FLM);MADS AFFECTING FLOWERING 1 (MAF1)	a negative regulator of flowering			0	0
298	AT1G77130	PLANT GLYCOGENIN-LIKE STARCH INITIATION PROTEIN 2 (PGSIP2)	GLUCURONIC ACID SUBSTITUTION OF XYLAN 3 (GUX3);PLANT GLYCOGENIN-LIKE STARCH INITIATION PROTEIN 2 (PGSIP2)	Glycerolipid metabolism			0	0
2487	AT1G77210	SUGAR TRANSPORT PROTEIN 14 (STP14)	SUGAR TRANSPORT PROTEIN 14 (AtSTP14);SUGAR TRANSPORT PROTEIN 14 (STP14)	transporter,Phosphonate and phosphinate metabolism	transporter	transporter	0	0
1117	AT1G77350						0	0
1941	AT1G77380	AMINO ACID PERMEASE 3 (AAP3)	(ATAAP3);AMINO ACID PERMEASE 3 (AAP3)	transporter,Protein export	transporter	transporter	0	0
1279	AT1G77400						0	0
1896	AT1G77440	20S PROTEASOME BETA SUBUNIT C2 (PBC2)	20S PROTEASOME BETA SUBUNIT C2 (PBC2)	protein degradation			0	0
359	AT1G77550						0	0
1788	AT1G77610			transporter,protein transport			0	0
667	AT1G77710	CONSERVED IN CILIATED SPECIES AND IN THE LAND PLANTS 2 (CCP2)	(ATCCP2);CONSERVED IN CILIATED SPECIES AND IN THE LAND PLANTS 2 (CCP2)	protein processing			0	0
200	AT1G77760	NITRATE REDUCTASE 1 (NIA1)	NITRATE REDUCTASE 1 (NIA1);NITRATE REDUCTASE 1 (NR1); (GNR1)	Nitrogen metabolism			0	0
98	AT1G77950	AGAMOUS-LIKE 67 (AGL67)	AGAMOUS-LIKE 67 (AGL67)	Transcription_factor	Transcription_factor	Transcription_factor	0	0
1769	AT1G78020	FCS LIKE ZINC FINGER 6 (FLZ6)	FCS LIKE ZINC FINGER 6 (FLZ6)	TOR signaling			0	0
752	AT1G78070						0	0
31	AT1G78100	AUXIN UP-REGULATED F-BOX PROTEIN 1 (AUF1)	AUXIN UP-REGULATED F-BOX PROTEIN 1 (AUF1)				0	0
1224	AT1G78140						0	0
433	AT1G78300	GENERAL REGULATORY FACTOR 2 (GRF2)	GENERAL REGULATORY FACTOR 2 (GRF2); (GF14 OMEGA);14-3-3 PROTEIN G-BOX FACTOR14 OMEGA (14-3-3OMEGA)				0	0
67	AT1G78310	VQ MOTIF-CONTAINING PROTEIN 9 (VQ9)	VQ MOTIF-CONTAINING PROTEIN 9 (VQ9)	signal transduction, gene regulation			0	0
1734	AT1G78340	GLUTATHIONE S-TRANSFERASE TAU 22 (GSTU22)	GLUTATHIONE S-TRANSFERASE TAU 22 (GSTU22);GLUTATHIONE S-TRANSFERASE TAU 22 (ATGSTU22)	Glutathione metabolism			0	0
394	AT1G78380	GLUTATHIONE S-TRANSFERASE TAU 19 (GSTU19)	A. THALIANA GLUTATHIONE S-TRANSFERASE TAU 19 (ATGSTU19);GLUTATHIONE S-TRANSFERASE TAU 19 (GSTU19);GLUTATHIONE TRANSFERASE 8 (GST8)	Glutathione metabolism			0	0
386	AT1G78570	RHAMNOSE BIOSYNTHESIS 1 (RHM1)	RHAMNOSE BIOSYNTHESIS 1 (RHM1);ARABIDOPSIS THALIANA RHAMNOSE BIOSYNTHESIS 1 (ATRHM1);REPRESSOR OF LRX1 1 (ROL1)	pectin			0	0
2014	AT1G78680	GAMMA-GLUTAMYL HYDROLASE 2 (GGH2)	GAMMA-GLUTAMYL HYDROLASE 2 (ATGGH2);GAMMA-GLUTAMYL HYDROLASE 2 (GGH2)	tetrahydrofolate metabolism			0	0
2442	AT1G79020			Transcription factor, histone modification	Transcription factor	Transcription factor	0	0
1833	AT1G79040	PHOTOSYSTEM II SUBUNIT R (PSBR)	PHOTOSYSTEM II SUBUNIT R (PSBR)	photosystem II	photosystem II		0	0
431	AT1G79070						0	0
1528	AT1G79130	SMALL AUXIN UPREGULATED 40 (SAUR40)	SMALL AUXIN UPREGULATED 40 (SAUR40)	auxin	auxin	auxin	3	1
1797	AT1G79270	EVOLUTIONARILY CONSERVED C-TERMINAL REGION 8 (ECT8)	EVOLUTIONARILY CONSERVED C-TERMINAL REGION 8 (ECT8)				0	0
2069	AT1G79390						0	0
1424	AT1G79420	BOUNDARY OF ROP DOMAIN2 (BDR2)	BOUNDARY OF ROP DOMAIN2 (BDR2)				0	0
1148	AT1G79430	ALTERED PHLOEM DEVELOPMENT (APL)	WOODY (WDY);ALTERED PHLOEM DEVELOPMENT (APL)				0	0
294	AT1G79470						0	0
1792	AT1G79610	NA+/H+ ANTIPORTER 6 (NHX6)	NA+/H+ ANTIPORTER 6 (NHX6);ARABIDOPSIS NA+/H+ ANTIPORTER 6 (ATNHX6)				0	0
1227	AT1G79730	EARLY FLOWERING 7 (ELF7)	EARLY FLOWERING 7 (ELF7)	histone modification, flowering time			0	0
675	AT1G79750	NADP-MALIC ENZYME 4 (NADP-ME4)	ARABIDOPSIS THALIANA NADP-MALIC ENZYME 4 (ATNADP-ME4);NADP-MALIC ENZYME 4 (NADP-ME4)	Carbon fixation in photosynthetic organisms			0	0
2193	AT1G79810	REVERSAL OF THE DET PHENOTYPE 3 (TED3)	REVERSAL OF THE DET PHENOTYPE 3 (TED3);PEROXIN 2 (PEX2);ARABIDOPSIS PEROXIN 2 (ATPEX2)	peroxisome			0	0
700	AT1G79910	IST1-LIKE 8 (ISTL8)	IST1-LIKE 8 (ISTL8)	protein transport			0	0
719	AT1G80000	CASC3/BARENTSZ ELF4AIII-BINDING PROTEIN (BTZ1)	CASC3/BARENTSZ ELF4AIII-BINDING PROTEIN (BTZ1)				0	0
6	AT1G80040			Protein processing	Protein processing	Protein processing	15	1
1871	AT1G80050	ADENINE PHOSPHORIBOSYL TRANSFERASE 2 (APT2)	(ATAPT2); (PHT1.1);ADENINE PHOSPHORIBOSYL TRANSFERASE 2 (APT2)	cytokinins			0	0
2466	AT1G80150						0	0
1596	AT1G80170						0	0
373	AT1G80190	PARTNER OF SLD FIVE 1 (PSF1)	PARTNER OF SLD FIVE 1 (PSF1)	DNA replication			0	0
2186	AT1G80270	PENTATRICOPEPTIDE REPEAT 596 (PPR596)	PENTATRICOPEPTIDE REPEAT 596 (PPR596)				0	0
426	AT1G80560	ISOPROPYLMALATE DEHYDROGENASE 2 (IMD2)	ISOPROPYLMALATE DEHYDROGENASE 2 (IMD2);ARABIDOPSIS ISOPROPYLMALATE DEHYDROGENASE 2 (ATIMD2)	Valine, leucine and isoleucine biosynthesis			0	0
1903	AT1G80640						0	0
1266	AT1G80650	RNASE THREE-LIKE PROTEIN 1 (RTL1)	RNASE THREE-LIKE PROTEIN 1 (RTL1)	RNA processing			0	0
2008	AT1G80780	CCR4-ASSOCIATED FACTOR 1J (CAF1J)	CCR4-ASSOCIATED FACTOR 1J (CAF1J)	RNA degradation	RNA degradation	RNA degradation	16	1
548	AT1G80840	WRKY DNA-BINDING PROTEIN 40 (WRKY40)	(ATWRKY40);WRKY DNA-BINDING PROTEIN 40 (WRKY40)	salicylic acid	salicylic acid	salicylic acid	17	1
954	AT1G80890	OUTER ENVELOPE PROTEIN 9.2 (OEP9.2)	OUTER ENVELOPE PROTEIN 9.2 (OEP9.2)				0	0
2586	AT2G01120	ORIGIN RECOGNITION COMPLEX SUBUNIT 4 (ORC4)	ORIGIN RECOGNITION COMPLEX SUBUNIT 4 (ORC4)	DNA replication	DNA replication	DNA replication	7	1
101	AT2G01175						0	0
503	AT2G01190	PIGMENT DEFECTIVE 331 (PDE331)	PIGMENT DEFECTIVE 331 (PDE331)				0	0
2149	AT2G01250	(RPL7B)	(RPL7B)	ribosome			0	0
2107	AT2G01290	RIBOSE-5-PHOSPHATE ISOMERASE 2 (RPI2)	RIBOSE-5-PHOSPHATE ISOMERASE 2 (RPI2)				0	0
607	AT2G01530	MLP-LIKE PROTEIN 329 (MLP329)	(ZUSAMMEN-CA)-ENHANCED 2 (ZCE2);MLP-LIKE PROTEIN 329 (MLP329)				0	0
1199	AT2G01570	REPRESSOR OF GA1-3 1 (RGA1)	REPRESSOR OF GA1-3 1 (RGA1);REPRESSOR OF GA (RGA24);REPRESSOR OF GA (RGA)	abscisic acid,ethylene,gibberellin,jasmonic acid,salicylic acid	abscisic acid,ethylene,gibberellin,jasmonic acid,salicylic acid	gibberellin	11	1
2581	AT2G01580						0	0
1937	AT2G01620	MATERNAL EFFECT EMBRYO ARREST 11 (MEE11)	MATERNAL EFFECT EMBRYO ARREST 11 (MEE11)				0	0
1626	AT2G01710	SUVH1/3-INTERACTING DNAJ DOMAIN-CONTAINING PROTEIN 2 (SDJ2)	SUVH1/3-INTERACTING DNAJ DOMAIN-CONTAINING PROTEIN 2 (SDJ2); (DNAJ2)	DNA methylation, gene regulation			0	0
1252	AT2G01760	RESPONSE REGULATOR 14 (RR14)	RESPONSE REGULATOR 14 (RR14);RESPONSE REGULATOR 14 (ARR14)	cytokinin	cytokinin	cytokinin	6	1
47	AT2G01770	VACUOLAR IRON TRANSPORTER 1 (VIT1)	(ATVIT1);VACUOLAR IRON TRANSPORTER 1 (VIT1)	response to iron	response to iron		0	0
2309	AT2G02040	NRT1/ PTR FAMILY 8.3 (NPF8.3)	(ATNPF8.3); (ATPTR2-B);NITRATE TRANSPORTER 1 (NTR1);NRT1/ PTR FAMILY 8.3 (NPF8.3);PEPTIDE TRANSPORTER 2 (PTR2);ARABIDOPSIS THALIANA PEPTIDE TRANSPORTER 2 (ATPTR2); (PTR2-B)	transporter,Protein export	transporter	transporter	0	0
992	AT2G02050						0	0
1971	AT2G02090	(ETL1)	CHROMATIN REMODELING 19 (CHR19); (CHA19); (ETL1)				0	0
2434	AT2G02300	PHLOEM PROTEIN 2-B5 (PP2-B5)	PHLOEM PROTEIN 2-B5 (AtPP2-B5);PHLOEM PROTEIN 2-B5 (PP2-B5)				0	0
255	AT2G02360	PHLOEM PROTEIN 2-B10 (PP2-B10)	PHLOEM PROTEIN 2-B10 (AtPP2-B10);PHLOEM PROTEIN 2-B10 (PP2-B10)	salicylic acid			0	0
623	AT2G02410						0	0
1592	AT2G02470	ALFIN-LIKE 6 (AL6)	ALFIN-LIKE 6 (AL6)	histone modification, root hair development			0	0
532	AT2G02560	CULLIN-ASSOCIATED AND NEDDYLATION DISSOCIATED (CAND1)	CULLIN-ASSOCIATED AND NEDDYLATION DISSOCIATED (CAND1);HEMIVENATA (HVE); (TIP120);CULLIN-ASSOCIATED AND NEDDYLATION DISSOCIATED 1 (ATCAND1); (ETA2)	auxin	auxin	auxin	3	1
2414	AT2G02570	SPLICING FACTOR 30 (SPF30)	SPLICING FACTOR 30 (SPF30)	RNA processing, circadian rhythm			0	0
1588	AT2G02710	PAS/LOV PROTEIN B (PLPB)	PAS/LOV PROTEIN B (PLPB);PAS/LOV PROTEIN (PLP)	Blue light receptor			0	0
519	AT2G02810	UDP-GALACTOSE TRANSPORTER 1 (UTR1)	UDP-GALACTOSE TRANSPORTER 1 (UTR1);UDP-GALACTOSE TRANSPORTER 1 (ATUTR1)	transporter,Protein export,Phosphonate and phosphinate metabolism,	transporter	transporter	0	0
930	AT2G02870						0	0
1654	AT2G02950	PHYTOCHROME KINASE SUBSTRATE 1 (PKS1)	PHYTOCHROME KINASE SUBSTRATE 1 (PKS1)	auxin,phyB signalling	auxin	auxin	3	1
478	AT2G02990	RIBONUCLEASE 1 (RNS1)	RIBONUCLEASE 1 (ATRNS1);RIBONUCLEASE 1 (RNS1)	phosphate starvation			0	0
260	AT2G03120	SIGNAL PEPTIDE PEPTIDASE (SPP)	SIGNAL PEPTIDE PEPTIDASE (ATSPP);SIGNAL PEPTIDE PEPTIDASE (SPP)	pollen	pollen		0	0
829	AT2G03190	SKP1-LIKE 16 (SK16)	SKP1-LIKE 16 (SK16);SKP1-LIKE 16 (ASK16)				0	0
2402	AT2G03220	FUCOSYLTRANSFERASE 1 (FT1)	ARABIDOPSIS THALIANA FUCOSYLTRANSFERASE 1 (ATFUT1);FUCOSYLTRANSFERASE 1 (FT1);FUCOSYLTRANSFERASE 1 (FUT1);MURUS 2 (MUR2);ARABIDOPSIS THALIANA FUCOSYLTRANSFERASE 1 (ATFT1)				0	0
1944	AT2G03430						0	0
1105	AT2G03500	EARLY FLOWERING MYB PROTEIN (EFM)	HRS1 HOMOLOG4 (HHO4);EARLY FLOWERING MYB PROTEIN (EFM)	gibberellin,Transcription factor,circadian rhythm	gibberellin,Transcription factor	gibberellin	11	1
2610	AT2G03505						0	0
2467	AT2G03640			transporter, RNA processing	transporter	transporter	0	0
2228	AT2G03680	SPIRAL1 (SPR1)	SPIRAL1 (SPR1); (SKU6)	cell cycle			0	0
612	AT2G03870	EMBRYO DEFECTIVE 2816 (EMB2816)	SM-LIKE 7 (LSM7);EMBRYO DEFECTIVE 2816 (EMB2816)	RNA processing			0	0
676	AT2G04030	(CR88)	HEAT SHOCK PROTEIN 88.1 (Hsp88.1);HEAT SHOCK PROTEIN 90.5 (AtHsp90.5); (HSP90C);HEAT SHOCK PROTEIN 90.5 (HSP90.5);EMBRYO DEFECTIVE 1956 (emb1956); (CR88); (ATHSP90C)	red light			0	0
2517	AT2G04100			Protein export			0	0
947	AT2G04230						0	0
2123	AT2G04390	(DS17)	(DS17)	ribosome	ribosome	ribosome	15	1
1982	AT2G04550	INDOLE-3-BUTYRIC ACID RESPONSE 5 (IBR5)	DUAL SPECIFICITY PROTEIN PHOSPHATASE 1E (DSPTP1E);INDOLE-3-BUTYRIC ACID RESPONSE 5 (IBR5)	abscisic acid,auxin,ethylene	abscisic acid,auxin,ethylene	Multi	0	0
335	AT2G04630	(NRPB6B)	(NRPE6B); (NRPB6B)	RNA polymerase	RNA polymerase	RNA polymerase	16	1
634	AT2G04650	KONJAC 2 (KJC2)	KONJAC 2 (KJC2)	dna rna metabolism			0	0
1694	AT2G04690			Glycerolipid metabolism			0	0
2162	AT2G04800						0	0
782	AT2G04900						0	0
1031	AT2G05230			protein processing			0	0
203	AT2G05520	GLYCINE-RICH PROTEIN 3 (GRP-3)	GLYCINE-RICH PROTEIN 3 (GRP-3);ARABIDOPSIS GLYCINE RICH PROTEIN 3 (ATGRP3);GLYCINE-RICH PROTEIN 3 (GRP3);GLYCINE-RICH PROTEIN 3 (ATGRP-3)	abscisic acid,salicylic acid,ethylene	abscisic acid,salicylic acid,ethylene	multi	0	0
535	AT2G05630	(ATG8D)	(ATG8D)	autophagy	autophagy		0	0
868	AT2G05840	20S PROTEASOME SUBUNIT PAA2 (PAA2)	20S PROTEASOME SUBUNIT PAA2 (PAA2)	Protein processing	proteasome		0	0
2216	AT2G06050	OXOPHYTODIENOATE-REDUCTASE 3 (OPR3)	OXOPHYTODIENOATE-REDUCTASE 3 (OPR3); (AtOPR3)	jasmonic acid,fatty acid metabolism,	jasmonic acid	jasmonic acid	12	1
2588	AT2G07738						0	0
2623	AT2G11810	MONOGALACTOSYLDIACYLGLYCEROL SYNTHASE TYPE C (MGDC)	MONOGALACTOSYLDIACYLGLYCEROL SYNTHASE TYPE C (MGDC); (ATMGD3);MONOGALACTOSYL DIACYLGLYCEROL SYNTHASE 3 (MGD3)	galactolipid metabolism			0	0
2642	AT2G12290						0	0
1955	AT2G13360	ALANINE:GLYOXYLATE AMINOTRANSFERASE (AGT)	ALANINE:GLYOXYLATE AMINOTRANSFERASE (AGT);L-SERINE:GLYOXYLATE AMINOTRANSFERASE (SGAT);ALANINE:GLYOXYLATE AMINOTRANSFERASE 1 (AGT1)	photorespiration			0	0
1757	AT2G13570	NUCLEAR FACTOR Y, SUBUNIT B7 (NF-YB7)	NUCLEAR FACTOR Y, SUBUNIT B7 (NF-YB7)	transcription factor,gene regulation			0	0
1331	AT2G14835						0	0
953	AT2G14860			vesicular transport			0	0
1660	AT2G15270						0	0
2180	AT2G15310	ADP-RIBOSYLATION FACTOR B1A (ARFB1A)	ADP-RIBOSYLATION FACTOR B1A (ARFB1A);ADP-RIBOSYLATION FACTOR B1A (ATARFB1A)	signal transduction			0	0
2194	AT2G15430	(NRPB3)	(NRPB3); (RPB35.5A); (RBP36A); (NRPE3A); (NRPD3)	RNA processing			0	0
2297	AT2G15620	NITRITE REDUCTASE 1 (NIR1)	NITRITE REDUCTASE 1 (NIR1);ARABIDOPSIS THALIANA NITRITE REDUCTASE (ATHNIR);NITRITE REDUCTASE (NIR)	Nitrogen metabolism	nitrate assimilation		0	0
1494	AT2G16070	PLASTID DIVISION2 (PDV2)	PLASTID DIVISION2 (PDV2)	chloroplast division site			0	0
1462	AT2G16370	DIHYDROFOLATE REDUCTASE THYMIDYLATE SYNTHASE 1 (DHFR-TS-1)	THYMIDYLATE SYNTHASE 1 (THY-1);DIHYDROFOLATE REDUCTASE THYMIDYLATE SYNTHASE 1 (DHFR-TS-1); (ATDRTS1)				0	0
661	AT2G16400	BEL1-LIKE HOMEODOMAIN 7 (BLH7)	BEL1-LIKE HOMEODOMAIN 7 (BLH7)	Transcription_factor	Transcription_factor	Transcription_factor	0	0
1388	AT2G16710			Iron-sulfur cluster,dicarboxylate metabolism	Iron-sulfur cluster		0	0
1060	AT2G16740	UBIQUITIN-CONJUGATING ENZYME 29 (UBC29)	UBIQUITIN-CONJUGATING ENZYME 29 (UBC29)	Protein processing			0	0
1555	AT2G16800	CHLOROPLAST PROTEIN FOR GROWTH AND FERTILITY 2 (CGF2)	CHLOROPLAST PROTEIN FOR GROWTH AND FERTILITY 2 (CGF2)	nuclear-encoded chloroplast protein			0	0
621	AT2G16850	PLASMA MEMBRANE INTRINSIC PROTEIN 2;8 (PIP2;8)	PLASMA MEMBRANE INTRINSIC PROTEIN 2;8 (PIP2;8);PLASMA MEMBRANE INTRINSIC PROTEIN 3B (PIP3B)				0	0
1504	AT2G16880						0	0
1840	AT2G16890			DNA rna metabolism			0	0
1192	AT2G16900						0	0
2409	AT2G16930			ribosome	ribosome	ribosome	15	1
2352	AT2G17150	NIN-LIKE PROTEIN 1 (NLP1)	NIN-LIKE PROTEIN 1 (NLP1)				0	0
1108	AT2G17200	(DSK2B)	(DSK2); (DSK2B)	protein processing			0	0
1075	AT2G17350						0	0
1369	AT2G17540						0	0
1017	AT2G17670						0	0
1948	AT2G17760						0	0
1839	AT2G17770	BASIC REGION/LEUCINE ZIPPER MOTIF 27 (BZIP27)	BASIC REGION/LEUCINE ZIPPER MOTIF 27 (BZIP27)	Transcription factor,flowering time	Transcription factor	Transcription factor	0	0
1395	AT2G17880	DNA J PROTEIN C24 (DJC24)	DNA J PROTEIN C24 (DJC24)	protein processing			0	0
1384	AT2G17972						0	0
998	AT2G18110			protein biosynthesis	protein biosynthesis	protein biosynthesis	15	1
931	AT2G18240						0	0
458	AT2G18300	HOMOLOG OF BEE2 INTERACTING WITH IBH 1 (HBI1)	HOMOLOG OF BEE2 INTERACTING WITH IBH 1 (HBI1)	Transcription factor,growth	Transcription factor	Transcription factor	0	0
2025	AT2G18465	DNA J PROTEIN C72 (DJC72)	DNA J PROTEIN C72 (DJC72)	protein processing			0	0
762	AT2G18730	DIACYLGLYCEROL KINASE 3 (DGK3)	DIACYLGLYCEROL KINASE 3 (DGK3); (ATDGK3)	Phosphatidylinositol signaling system	Phosphatidylinositol signaling system	Phosphatidylinositol signaling system	18	1
593	AT2G18740	PORCUPINE (PCP)	SM PROTEIN E1 (SME1);PORCUPINE (PCP)	RNA processing			0	0
638	AT2G18876						0	0
1179	AT2G19080						0	0
1820	AT2G19430	DWD (DDB1-BINDING WD40 PROTEIN) HYPERSENSITIVE TO ABA 1 (DWA1)	DWD (DDB1-BINDING WD40 PROTEIN) HYPERSENSITIVE TO ABA 1 (DWA1); (AtTHO6); (THO6)	RNA processing,protein processing			0	0
2535	AT2G19450	TRIACYLGLYCEROL BIOSYNTHESIS DEFECT 1 (TAG1)	TRIACYLGLYCEROL BIOSYNTHESIS DEFECT 1 (TAG1); (AS11); (ABX45); (ATDGAT1); (RDS1);ARABIDOPSIS THALIANA ACYL-COA:DIACYLGLYCEROL ACYLTRANSFERASE (ATDGAT);ACYL-COA:DIACYLGLYCEROL ACYLTRANSFERASE 1 (DGAT1)	fatty acid metabolism,Steroid biosynthesis	fatty acid metabolism		0	0
1818	AT2G19480	NUCLEOSOME ASSEMBLY PROTEIN 1;2 (NAP1;2)	NUCLEOSOME/CHROMATIN ASSEMBLY FACTOR GROUP A 02 (NFA02);NUCLEOSOME ASSEMBLY PROTEIN 1;2 (NAP1;2);NUCLEOSOME/CHROMATIN ASSEMBLY FACTOR GROUP A 2 (NFA2)	somatic homologous recombination			0	0
1968	AT2G19650						0	0
2333	AT2G19760	PROFILIN 1 (PRF1)	PROFILIN 1 (PRF1);PROFILIN 1 (PFN1)				0	0
1507	AT2G19830	(SNF7.2)	(VPS32); (SNF7.2)				0	0
761	AT2G19900	NADP-MALIC ENZYME 1 (NADP-ME1)	NADP-MALIC ENZYME 1 (NADP-ME1);ARABIDOPSIS THALIANA NADP-MALIC ENZYME 1 (ATNADP-ME1)				0	0
2373	AT2G20060			ribosome	ribosome	ribosome	15	1
39	AT2G20130	LIKE COV 1 (LCV1)	LIKE COV 1 (LCV1)				0	0
2253	AT2G20270	CHLOROPLAST GRX 12 (GRXS12)	CHLOROPLAST GRX 12 (GRXS12)				0	0
2209	AT2G20450			ribosome	ribosome	ribosome	15	1
125	AT2G20570	GBF'S PRO-RICH REGION-INTERACTING FACTOR 1 (GPRI1)	GBF'S PRO-RICH REGION-INTERACTING FACTOR 1 (GPRI1)	transcription factor,photosynthesis	transcription factor	transcription factor	0	0
1551	AT2G20580	26S PROTEASOME REGULATORY SUBUNIT S2 1A (RPN1A)	26S PROTEASOME REGULATORY SUBUNIT S2 1A (ATRPN1A);26S PROTEASOME REGULATORY SUBUNIT S2 1A (RPN1A)	Protein processing			0	0
1480	AT2G20585	NUCLEAR FUSION DEFECTIVE 6 (NFD6)	NUCLEAR FUSION DEFECTIVE 6 (NFD6)				0	0
1943	AT2G20740						0	0
1047	AT2G20820						0	0
2356	AT2G20900	DIACYLGLYCEROL KINASE 5 (DGK5)	DIACYLGLYCEROL KINASE 5 (DGK5); (ATDGK5)	Glycerophospholipid metabolism			0	0
1730	AT2G20920						0	0
1884	AT2G21185						0	0
2282	AT2G21230	BASIC LEUCINE-ZIPPER 30 (BZIP30)	BASIC LEUCINE-ZIPPER 30 (BZIP30);DRINK ME (DKM)	transcription factor,circadian rhythm	transcription factor	transcription factor	0	0
1834	AT2G21280	(SULA)	(SULA);GIANT CHLOROPLAST 1 (GC1); (ATSULA)				0	0
727	AT2G21380	KINESIN 7.2 (KIN7.2)	KINESIN 7.2 (KIN7.2)				0	0
1751	AT2G21385	CONSERVED IN THE GREEN LINEAGE AND DIATOMS 11 (CGLD11)	CONSERVED IN THE GREEN LINEAGE AND DIATOMS 11 (ATCGLD11);CONSERVED IN THE GREEN LINEAGE AND DIATOMS 11 (CGLD11);BIOGENESIS FACTORS REQUIRED FOR ATP SYNTHASE 3 (BFA3)	chloroplast ATP synthase complex			0	0
1898	AT2G21590	(APL4)	(APL4)	starch biosynthesis			0	0
81	AT2G21650	MATERNAL EFFECT EMBRYO ARREST 3 (MEE3)	MATERNAL EFFECT EMBRYO ARREST 3 (MEE3);RADIALIS-LIKE SANT/MYB 1 (RSM1);ARABIDOPSIS RAD-LIKE 2 (ATRL2)	transcription factor	transcription factor	transcription factor	0	0
258	AT2G21660	COLD, CIRCADIAN RHYTHM, AND RNA BINDING 2 (CCR2)	GLYCINE RICH PROTEIN 7 (ATGRP7);"COLD, CIRCADIAN RHYTHM, AND RNA BINDING 2" (CCR2);SMALL RNA-BINDING PROTEIN 1 (SRBP1);GLYCINE-RICH RNA-BINDING PROTEIN 7 (GRP7);RNA-BINDING GLYCINE-RICH PROTEIN A3 (RBGA3);GLYCINE-RICH RNA-BINDING PROTEIN 7 (GR-RBP7)				0	0
777	AT2G21830						0	0
1414	AT2G21860						0	0
2577	AT2G22125	CELLULOSE SYNTHASE-INTERACTIVE PROTEIN 1 (CSI1)	CELLULOSE SYNTHASE-INTERACTIVE PROTEIN 1 (CSI1);POM-POM 2 (POM2)	cell elongation			0	0
2569	AT2G22190	TREHALOSE-6-PHOSPHATE PHOSPHATASE E (TPPE)	TREHALOSE-6-PHOSPHATE PHOSPHATASE E (TPPE)				0	0
2378	AT2G22230						0	0
527	AT2G22240	MYO-INOSITOL-1-PHOSPHATE SYNTHASE 2 (MIPS2)	MYO-INOSITOL-1-PHOSPHATE SYNTHASE 1 (MIPS1);MYO-INOSITOL-1-PHOSPHATE SYNTHASE 1 (ATMIPS1);INOSITOL 3-PHOSPHATE SYNTHASE 2 (ATIPS2);MYO-INOSITOL-1-PHOSPHATE SYNTHASE 2 (MIPS2);MYO-INOSITOL-1-PHOSTPATE SYNTHASE 2 (ATMIPS2)				0	0
2430	AT2G22510						0	0
247	AT2G22640	BRICK1 (BRK1)	(HSPC300); (ATBRK1);BRICK1 (BRK1)	trichome			0	0
599	AT2G22670	INDOLEACETIC ACID-INDUCED PROTEIN 8 (IAA8)	INDOLEACETIC ACID-INDUCED PROTEIN 8 (IAA8)	auxin	auxin	auxin	3	1
766	AT2G22680	WAV3 HOMOLOG 1 (WAVH1)	WAV3 HOMOLOG 1 (WAVH1)				0	0
1036	AT2G22810	1-AMINOCYCLOPROPANE-1-CARBOXYLATE SYNTHASE 4 (ACS4)	1-AMINOCYCLOPROPANE-1-CARBOXYLATE SYNTHASE 4 (ACS4); (ATACS4);1-AMINOCYCLOPROPANE-1-CARBOXYLIC ACID SYNTHASE POLYPEPTIDE (ACC4)	ethylene	ethylene	ethylene	9	1
172	AT2G22880	(VQ12)	(VQ12)	signal transduction, gene regulation			0	0
1243	AT2G23050	NAKED PINS IN YUC MUTANTS 4 (NPY4)	MAB4/ENP/NPY1-LIKE 4 (MEL4);NAKED PINS IN YUC MUTANTS 4 (NPY4)	auxin			0	0
708	AT2G23070	CK2 ALPHA CP (CKA4)	CK2 ALPHA CP (CKA4);CASEIN KINASE 2 (PCK2); (CPCK2)	abscisic acid	abscisic acid	abscisic acid	1	1
1144	AT2G23290	MYB DOMAIN PROTEIN 70 (MYB70)	MYB DOMAIN PROTEIN 70 (MYB70);MYB DOMAIN PROTEIN 70 (AtMYB70)	Transcription_factor	Transcription_factor	Transcription_factor	0	0
1934	AT2G23310	(ATRER1C1)	(ATRER1C1)	Protein transport			0	0
1688	AT2G23350	POLY(A) BINDING PROTEIN 4 (PAB4)	POLY(A) BINDING PROTEIN 4 (PABP4);POLY(A) BINDING PROTEIN 4 (PAB4)	RNA processing			0	0
2070	AT2G23420	NICOTINATE PHOSPHORIBOSYLTRANSFERASE 2 (NAPRT2)	NICOTINATE PHOSPHORIBOSYLTRANSFERASE 2 (NAPRT2)	Nicotinate and nicotinamide metabolism			0	0
2482	AT2G23580	METHYL ESTERASE 4 (MES4)	ARABIDOPSIS THALIANA METHYL ESTERASE 4 (ATMES4);ALPHA/BETA FOLD HYDROLASE/ESTERASE 4 (ABE4);METHYL ESTERASE 4 (MES4)	salicylic acid			0	0
864	AT2G23600	ACETONE-CYANOHYDRIN LYASE (ACL)	ACETONE-CYANOHYDRIN LYASE (ACL);ARABIDOPSIS THALIANA METHYL ESTERASE 2 (ATMES2);METHYL ESTERASE 8 (ME8);ARABIDOPSIS METHYL ESTERASE 8 (ATME8);METHYL ESTERASE 2 (MES2)	jasmonic acid			0	0
2643	AT2G23910						0	0
292	AT2G24020	SUPPRESSOR OF TIC40 2 (STIC2)	SUPPRESSOR OF TIC40 2 (STIC2)				0	0
382	AT2G24030						0	0
1041	AT2G24040						0	0
469	AT2G24050	EUKARYOTIC TRANSLATION INITIATION FACTOR ISOFORM 4G2 (eIFiso4G2)	EUKARYOTIC TRANSLATION INITIATION FACTOR ISOFORM 4G2 (eIFiso4G2)	protein biosynthesis	protein biosynthesis	protein biosynthesis	15	1
2201	AT2G24090	PLASTID RIBOSOMAL PROTEIN L35 (PRPL35)	PLASTID RIBOSOMAL PROTEIN L35 (PRPL35)	Ribosome	Ribosome	Ribosome	15	1
2224	AT2G24100	ALTERED SEED GERMINATION 1 (ASG1)	ALTERED SEED GERMINATION 1 (ASG1)	DNA processing			0	0
253	AT2G24180	CYTOCHROME P450 71B6 (CYP71B6)	CYTOCHROME P450 71B6 (CYP71B6)	auxin	auxin	auxin	3	1
2504	AT2G24200	LEUCYL AMINOPEPTIDASE 1 (LAP1)	(ATLAP1);LEUCYL AMINOPEPTIDASE 1 (LAP1)	amino acid metabolism			0	0
2393	AT2G24250	F-BOX/DUF295 ANCESTRAL 14 (ATFDA14)	F-BOX/DUF295 ANCESTRAL 14 (ATFDA14)				0	0
1278	AT2G24270	ALDEHYDE DEHYDROGENASE 11A3 (ALDH11A3)	ALDEHYDE DEHYDROGENASE 11A3 (ALDH11A3)	Pentose phosphate pathway,			0	0
1421	AT2G24290			Protein processing			0	0
1318	AT2G24400	SMALL AUXIN UPREGULATED RNA 38 (SAUR38)	SMALL AUXIN UPREGULATED RNA 38 (SAUR38)	auxin	auxin	auxin	3	1
733	AT2G24500	(FZF)	(FZF);REI1-LIKE 2 (REIL2);SENSITIVE TO CHILLING 4 (STCH4)	RNA processing			0	0
703	AT2G24550			centromere autoantigen			0	0
803	AT2G24570	WRKY DNA-BINDING PROTEIN 17 (WRKY17)	(AtWRKY17);WRKY DNA-BINDING PROTEIN 17 (WRKY17)	Transcription_factor,Stress,Abiotic_biotic_stimulus,gene regulation	Transcription_factor,Stress,Abiotic_biotic_stimulus	Transcription_factor	0	0
1639	AT2G24580			Glycine, serine and threonine metabolism			0	0
1120	AT2G24590	RS-CONTAINING ZINC FINGER PROTEIN 22A (RSZ22a)	RS-CONTAINING ZINC FINGER PROTEIN 22A (At-RSZ22a);RS-CONTAINING ZINC FINGER PROTEIN 22A (RSZ22a)	Spliceosome	Spliceosome	Spliceosome	16	1
682	AT2G24693						0	0
977	AT2G24850	TYROSINE AMINOTRANSFERASE 3 (TAT3)	TYROSINE AMINOTRANSFERASE (TAT);TYROSINE AMINOTRANSFERASE 3 (TAT3)	metabolism, jasmonic acid			0	0
885	AT2G24860	EDS1 -INTERACTING J PROTEIN 1 (EIJ1)	EDS1 -INTERACTING J PROTEIN 1 (EIJ1)	defense			0	0
1076	AT2G25000	WRKY DNA-BINDING PROTEIN 60 (WRKY60)	(ATWRKY60);WRKY DNA-BINDING PROTEIN 60 (WRKY60)	salicylic acid	salicylic acid	salicylic acid	17	1
2377	AT2G25140	CASEIN LYTIC PROTEINASE B4 (CLPB4)	HEAT SHOCK PROTEIN 98.7 (HSP98.7);CASEIN LYTIC PROTEINASE B4 (CLPB4);CASEIN LYTIC PROTEINASE B-M (CLPB-M)	heat stress			0	0
1536	AT2G25280						0	0
310	AT2G25490	EIN3-BINDING F BOX PROTEIN 1 (EBF1)	(FBL6);EIN3-BINDING F BOX PROTEIN 1 (EBF1)	ethylene,MAPK signaling pathway,protein processing	ethylene,MAPK signaling pathway	ethylene	9	1
1332	AT2G25650	GEBP-LIKE PROTEIN 1 (GPL1)	GEBP-LIKE PROTEIN 1 (GPL1)	Transcription_factor,gene regulation	Transcription_factor	Transcription_factor	0	0
948	AT2G25700	SKP1-LIKE 3 (SK3)	SKP1-LIKE 3 (SK3);SKP1-LIKE 3 (ASK3)	protein processing			0	0
1170	AT2G25730						0	0
54	AT2G25810	TONOPLAST INTRINSIC PROTEIN 4;1 (TIP4;1)	TONOPLAST INTRINSIC PROTEIN 4;1 (TIP4;1)				0	0
1738	AT2G25890			Cutin, suberine and wax biosynthesis			0	0
2385	AT2G25980			Inositol phosphate metabolism			0	0
2202	AT2G26210						0	0
2036	AT2G26230	URATE OXIDASE (UOX)	URATE OXIDASE (UOX)				0	0
2585	AT2G26290	ROOT-SPECIFIC KINASE 1 (ARSK1)	PBS1-LIKE 12 (PBL12);ROOT-SPECIFIC KINASE 1 (ARSK1)				0	0
180	AT2G26560	PHOSPHOLIPASE A 2A (PLA2A)	(PLAII ALPHA);PHOSPHOLIPASE A 2A (PLP2);PHOSPHOLIPASE A 2A (PLA2A);PHOSPHOLIPASE A 2A (PLA IIA);PATATIN-LIKE PROTEIN 2 (PLP2)	Stress,Abiotic_biotic_stimulus	Stress,Abiotic_biotic_stimulus	multi	0	0
1572	AT2G26740	SOLUBLE EPOXIDE HYDROLASE (SEH)	SOLUBLE EPOXIDE HYDROLASE (SEH);SOLUBLE EPOXIDE HYDROLASE (ATSEH)	auxin,water stress			0	0
704	AT2G26770	STOMATAL CLOSURE-RELATED ACTIN BINDING PROTEIN 1 (SCAB1)	STOMATAL CLOSURE-RELATED ACTIN BINDING PROTEIN 1 (SCAB1)	actin, stomatal movement			0	0
514	AT2G26800	3-HYDROXY-3-METHYLGLUTARYL-COA (HMGCOA) LYASE (HGML)	3-HYDROXY-3-METHYLGLUTARYL-COA (HMGCOA) LYASE (HGML)	Valine, leucine and isoleucine degradation,Peroxisome	Valine, leucine and isoleucine degradation,Peroxisome	Valine, leucine and isoleucine degradation,Peroxisome	10	1
1885	AT2G26975	COPPER TRANSPORTER 6 (COPT6)	COPPER TRANSPORTER 6 (COPT6)	transporter,vesicular transport	transporter	transporter	0	0
1679	AT2G27080	NDR/HIN1-LIKE 13 (NHL13)	NDR/HIN1-LIKE 13 (NHL13)				0	0
1006	AT2G27110	FAR1-RELATED SEQUENCE 3 (FRS3)	FAR1-RELATED SEQUENCE 3 (FRS3)	Abiotic_biotic_stimulus	Abiotic_biotic_stimulus	Multi	0	0
2166	AT2G27480			calcium signaling			0	0
626	AT2G27580	STRESS ASSOCIATED PROTEIN3 (SAP3)	STRESS ASSOCIATED PROTEIN3 (SAP3)	heat shock			0	0
1367	AT2G27770						0	0
570	AT2G27940	ARABIDOPSIS T??XICOS EN LEVADURA 57 (ATL57)	ARABIDOPSIS T??XICOS EN LEVADURA 57 (ATL57)				0	0
2303	AT2G27960	CYCLIN-DEPENDENT KINASE-SUBUNIT 1 (CKS1)	(CKS1AT);CYCLIN-DEPENDENT KINASE-SUBUNIT 1 (CKS1)	cell cycle			0	0
1310	AT2G27990	BEL1-LIKE HOMEODOMAIN 8 (BLH8)	POUND-FOOLISH (PNF);BEL1-LIKE HOMEODOMAIN 8 (BLH8)	floral transition			0	0
51	AT2G28240						0	0
585	AT2G28550	RELATED TO AP2.7 (RAP2.7)	RELATED TO AP2.7 (RAP2.7)	transcription factor,plant immune, floral transition	transcription factor	transcription factor	0	0
2391	AT2G28880	EMBRYO DEFECTIVE 1997 (emb1997)	EMBRYO DEFECTIVE 1997 (emb1997);AMINODEOXYCHORISMATE SYNTHASE (ADCS)	folate biosynthesis			0	0
2005	AT2G28900	OUTER PLASTID ENVELOPE PROTEIN 16-1 (OEP16-1)	OUTER PLASTID ENVELOPE PROTEIN 16-L (ATOEP16-L);OUTER PLASTID ENVELOPE PROTEIN 16-1 (ATOEP16-1);OUTER PLASTID ENVELOPE PROTEIN 16-1 (OEP16-1);OUTER ENVELOPE PROTEIN 16 (OEP16)	vesicular transport			0	0
2004	AT2G29125	ROTUNDIFOLIA LIKE 2 (RTFL2)	ROTUNDIFOLIA LIKE 2 (RTFL2);DEVIL 13 (DVL13)				0	0
331	AT2G29210			RNA processing	RNA processing	RNA processing	16	1
159	AT2G29310						0	0
1163	AT2G29320						0	0
1225	AT2G29330	TROPINONE REDUCTASE (TRI)	TROPINONE REDUCTASE (TRI)				0	0
665	AT2G29350	SENESCENCE-ASSOCIATED GENE 13 (SAG13)	SENESCENCE-ASSOCIATED GENE 13 (SAG13)	plant-pathogen interaction	plant-pathogen interaction	plant-pathogen interaction	14	1
1772	AT2G29360						0	0
746	AT2G29380	HIGHLY ABA-INDUCED PP2C GENE 3 (HAI3)	HIGHLY ABA-INDUCED PP2C GENE 3 (HAI3)	Plant hormone signal transduction,MAPK signaling pathway,abscisic acid	Plant hormone signal transduction,MAPK signaling pathway	Multi	0	0
1684	AT2G29390	STEROL 4-ALPHA-METHYL-OXIDASE 2-2 (SMO2-2)	STEROL 4-ALPHA-METHYL-OXIDASE 2-2 (SMO2-2);ARABIDOPSIS THALIANA STEROL 4-ALPHA-METHYL-OXIDASE 2-2 (ATSMO2-2);STEROL 4-ALPHA-METHYL-OXIDASE 2 (ATSMO2)	Steroid biosynthesis			0	0
1314	AT2G29420	GLUTATHIONE S-TRANSFERASE TAU 7 (GSTU7)	GLUTATHIONE S-TRANSFERASE TAU 7 (ATGSTU7);GLUTATHIONE S-TRANSFERASE TAU 7 (GSTU7);GLUTATHIONE S-TRANSFERASE 25 (GST25)	Glutathione metabolism			0	0
1142	AT2G29480	GLUTATHIONE S-TRANSFERASE TAU 2 (GSTU2)	GLUTATHIONE S-TRANSFERASE 20 (GST20);GLUTATHIONE S-TRANSFERASE TAU 2 (ATGSTU2);GLUTATHIONE S-TRANSFERASE TAU 2 (GSTU2)	Glutathione metabolism			0	0
395	AT2G29490	GLUTATHIONE S-TRANSFERASE TAU 1 (GSTU1)	GLUTATHIONE S-TRANSFERASE 19 (GST19);GLUTATHIONE S-TRANSFERASE TAU 1 (ATGSTU1);GLUTATHIONE S-TRANSFERASE TAU 1 (GSTU1)	Glutathione metabolism			0	0
1518	AT2G29980	FATTY ACID DESATURASE 3 (FAD3)	(AtFAD3);FATTY ACID DESATURASE 3 (FAD3)	Steroid biosynthesis,Glycerolipid metabolism			0	0
1451	AT2G30050						0	0
1294	AT2G30110	UBIQUITIN-ACTIVATING ENZYME 1 (UBA1)	UBIQUITIN-ACTIVATING ENZYME 1 (UBA1);MODIFIER OF SNC1 5 (MOS5);UBIQUITIN-ACTIVATING ENZYME 1 (ATUBA1)	protein processing			0	0
895	AT2G30120	FLC EXPRESSOR (FLX)	FLC EXPRESSOR (FLX)	floral transition			0	0
365	AT2G30260	U2 SMALL NUCLEAR RIBONUCLEOPROTEIN B (U2B'')	U2 SMALL NUCLEAR RIBONUCLEOPROTEIN B (U2B'')	RNA processing			0	0
2525	AT2G30330	BLOC SUBUNIT 1 (BLOS1)	BLOC SUBUNIT 1 (BLOS1)	Protein transport			0	0
164	AT2G30340	LOB DOMAIN-CONTAINING PROTEIN 13 (LBD13)	LOB DOMAIN-CONTAINING PROTEIN 13 (LBD13)	lateral root formation			0	0
1286	AT2G30360	SOS3-INTERACTING PROTEIN 4 (SIP4)	CBL-INTERACTING PROTEIN KINASE 11 (CIPK11);SNF1-RELATED PROTEIN KINASE 3.22 (SNRK3.22);SOS3-INTERACTING PROTEIN 4 (SIP4);PROTEIN KINASE SOS2-LIKE 5 (PKS5)	Abiotic_biotic_stimulus,proton transporter,calcium signaling	Abiotic_biotic_stimulus	Multi	0	0
849	AT2G30390	FERROCHELATASE 2 (FC2)	FERROCHELATASE 2 (FC2)	photosynthesis			0	0
1337	AT2G30490	CINNAMATE-4-HYDROXYLASE (C4H)	REDUCED EPRDERMAL FLUORESCENCE 3 (REF3);CINNAMATE-4-HYDROXYLASE (C4H); (CYP73A5);CINNAMATE 4-HYDROXYLASE (ATC4H)	phenylpropanoid metabolism			0	0
1914	AT2G30520	ROOT PHOTOTROPISM 2 (RPT2)	ROOT PHOTOTROPISM 2 (RPT2)	phototropic response			0	0
1854	AT2G30530	(MADA4)	(MADA4)				0	0
1165	AT2G30540	(ROXY7)	(ROXY7)	gene regulation			0	0
1396	AT2G30580	DREB2A-INTERACTING PROTEIN 2 (DRIP2)	(BMI1A); (ATDRIP2);DREB2A-INTERACTING PROTEIN 2 (DRIP2)	gene regulation			0	0
58	AT2G30590	WRKY DNA-BINDING PROTEIN 21 (WRKY21)	WRKY DNA-BINDING PROTEIN 21 (WRKY21)	Transcription_factor	Transcription_factor	Transcription_factor	0	0
1173	AT2G30880	(SWAP70)	(ATSWAP70); (SWAP70)				0	0
1720	AT2G30920	COENZYME Q 3 (COQ3)	COENZYME Q 3 (ATCOQ3);COENZYME Q 3 (COQ3); (COQ3);EMBRYO DEFECTIVE 3002 (EMB3002)				0	0
891	AT2G30950	VARIEGATED 2 (VAR2)	(FTSH2);VARIEGATED 2 (VAR2)	photosynthesis			0	0
1016	AT2G30960						0	0
1909	AT2G31040	CONSERVED ONLY IN THE GREEN LINEAGE 160 (CGL160)	(ATCGL160);CONSERVED ONLY IN THE GREEN LINEAGE 160 (CGL160)	chloroplast ATPase			0	0
1563	AT2G31200	ACTIN DEPOLYMERIZING FACTOR 6 (ADF6)	ACTIN DEPOLYMERIZING FACTOR 6 (ADF6); (ATADF6)	actin			0	0
2650	AT2G31260	AUTOPHAGY 9 (APG9)	AUTOPHAGY 9 (APG9);AUTOPHAGY 9 (ATG9); (ATAPG9)	autophagy,Phagosome	autophagy		0	0
1803	AT2G31370	POSF21 (POSF21)	(ATBZIP59);POSF21 (POSF21)	transcription factor	transcription factor	transcription factor	0	0
1177	AT2G31410						0	0
1326	AT2G31490						0	0
2481	AT2G31610			ribosome	ribosome	ribosome	15	1
879	AT2G31790			Glutathione metabolism			0	0
459	AT2G31955	COFACTOR OF NITRATE REDUCTASE AND XANTHINE DEHYDROGENASE 2 (CNX2)	COFACTOR OF NITRATE REDUCTASE AND XANTHINE DEHYDROGENASE 2 (CNX2)				0	0
207	AT2G31985						0	0
377	AT2G32160						0	0
574	AT2G32380						0	0
2047	AT2G32450			calcium signaling			0	0
1541	AT2G32580						0	0
348	AT2G32650						0	0
1516	AT2G32700	LEUNIG_HOMOLOG (LUH)	MUCILAGE-MODIFIED 1 (MUM1);LEUNIG_HOMOLOG (LUH)	cell wall			0	0
1223	AT2G32840						0	0
2438	AT2G32960	PLANT AND FUNGI ATYPICAL DUAL-SPECI&#64257;CITY PHOSPHATASE 2 (PFA-DSP2)	(AtPFA-DSP2);PLANT AND FUNGI ATYPICAL DUAL-SPECI&#64257;CITY PHOSPHATASE 2 (PFA-DSP2)	Unknown	Unknown	Unknown	0	0
2262	AT2G32980	AUGMIN SUBUNIT 2 (AUG2)	AUGMIN SUBUNIT 2 (AUG2)				0	0
261	AT2G33120	SYNAPTOBREVIN-RELATED PROTEIN 1 (SAR1)	SYNAPTOBREVIN-RELATED PROTEIN 1 (SAR1);ARABIDOPSIS THALIANA VESICLE-ASSOCIATED MEMBRANE PROTEIN 722 (ATVAMP722); (VAMP722)	vesicular transport			0	0
2121	AT2G33150	PEROXISOMAL 3-KETOACYL-COA THIOLASE 3 (PKT3)	POTASSIUM CHANNEL IN ARABIDOPSIS THALIANA 2 (KAT2);3-KETOACYL-COA THIOLASE 2 (KAT2);PEROXISOME DEFECTIVE 1 (PED1);PEROXISOMAL 3-KETOACYL-COA THIOLASE 3 (PKT3)	abscisic acid,jasmonic acid,Biosynthesis of unsaturated fatty acids	abscisic acid,jasmonic acid,Biosynthesis of unsaturated fatty acids	Multi	0	0
245	AT2G33210	HEAT SHOCK PROTEIN 60-2 (HSP60-2)	(HSP60);HEAT SHOCK PROTEIN 60-2 (HSP60-2)	RNA processing	RNA processing	RNA processing	16	1
1525	AT2G33380	RESPONSIVE TO DESICCATION 20 (RD20)	RESPONSIVE TO DESICCATION 20 (RD20);CALEOSIN 3 (CLO-3);PEROXYGENASE 3 (PXG3);ARABIDOPSIS THALIANA CALEOSIN 3 (AtCLO3); (ATRD20);CALEOSIN 3 (CLO3)	abscisic acid,Cutin, suberine and wax biosynthesis	abscisic acid	abscisic acid	1	1
705	AT2G33390						0	0
632	AT2G33410	RNA-BINDING GLYCINE-RICH PROTEIN D2 (RBGD2)	RNA-BINDING GLYCINE-RICH PROTEIN D2 (RBGD2)	RNA processing			0	0
219	AT2G33450	PLASTID RIBOSOMAL PROTEIN L28 (PRPL28)	PLASTID RIBOSOMAL PROTEIN L28 (PRPL28)	ribosome	ribosome	ribosome	15	1
2189	AT2G33480	NAC DOMAIN CONTAINING PROTEIN 41 (NAC041)	NAC DOMAIN CONTAINING PROTEIN 41 (NAC041);NAC DOMAIN CONTAINING PROTEIN 41 (ANAC041)	transcription factor	transcription factor	transcription factor	0	0
1055	AT2G33500	B-BOX DOMAIN PROTEIN 12 (BBX12)	B-BOX DOMAIN PROTEIN 12 (BBX12)				0	0
949	AT2G33520	CYSTEINE-RICH TRANSMEMBRANE MODULE 7 (ATHCYSTM7)	CYSTEINE-RICH TRANSMEMBRANE MODULE 7 (ATHCYSTM7)				0	0
1647	AT2G33550	ARABIDOPSIS SH4-RELATED3 (ASR3)	ARABIDOPSIS SH4-RELATED3 (ASR3)				0	0
1215	AT2G33880	HOMEOBOX-3 (HB-3)	WUSCHEL-RELATED HOMEOBOX 9 (WOX9);WUSCHEL RELATED HOMEOBOX 9A (WOX9A);HOMEOBOX-3 (HB-3);STIMPY (STIP)	cytokinin			0	0
156	AT2G34040						0	0
2361	AT2G34050	(P11)	(P11)				0	0
168	AT2G34090	MATERNAL EFFECT EMBRYO ARREST 18 (MEE18)	MATERNAL EFFECT EMBRYO ARREST 18 (MEE18)				0	0
2425	AT2G34340						0	0
971	AT2G34380	SEIPIN3 (SEIPIN3)	SEIPIN3 (SEIPIN3)	Steroid biosynthesis,lipid			0	0
1706	AT2G34420	PHOTOSYSTEM II LIGHT HARVESTING COMPLEX GENE B1B2 (LHB1B2)	PHOTOSYSTEM II LIGHT HARVESTING COMPLEX GENE 1.5 (LHCB1.5);PHOTOSYSTEM II LIGHT HARVESTING COMPLEX GENE B1B2 (LHB1B2)	photosynthesis,Citrate cycle	photosynthesis		0	0
546	AT2G34460						0	0
940	AT2G34710	PHABULOSA (PHB)	(ATHB-14);ARABIDOPSIS THALIANA HOMEOBOX PROTEIN 14 (ATHB14);PHABULOSA (PHB);PHABULOSA 1D (PHB-1D)				0	0
1846	AT2G34720	NUCLEAR FACTOR Y, SUBUNIT A4 (NF-YA4)	NUCLEAR FACTOR Y, SUBUNIT A4 (NF-YA4)	transcription factor,gene regulation			0	0
588	AT2G34750			RNA polymerase, RNA processing	RNA polymerase	RNA polymerase	16	1
1763	AT2G34970						0	0
1351	AT2G35155						0	0
1867	AT2G35160	SU(VAR)3-9 HOMOLOG 5 (SUVH5)	SU(VAR)3-9 HOMOLOG 5 (SUVH5);SET DOMAIN-CONTAINING PROTEIN 9 (SGD9)	histone modification	histone modification		0	0
1371	AT2G35170			histone modification	histone modification		0	0
679	AT2G35240	MULTIPLE ORGANELLAR RNA EDITING FACTOR 6 (MORF6)	MULTIPLE ORGANELLAR RNA EDITING FACTOR 6 (MORF6)	RNA processing	RNA processing	RNA processing	16	1
428	AT2G35470			ribosome			0	0
1283	AT2G35500	SHIKIMATE KINASE-LIKE 2 (SKL2)	SHIKIMATE KINASE-LIKE 2 (SKL2)	metabolism			0	0
2240	AT2G35830						0	0
1546	AT2G35900						0	0
2484	AT2G35930	PLANT U-BOX 23 (PUB23)	(ATPUB23);PLANT U-BOX 23 (PUB23)	protein processing, defense response, water stress			0	0
275	AT2G35940	BEL1-LIKE HOMEODOMAIN 1 (BLH1)	EMBRYO SAC DEVELOPMENT ARREST 29 (EDA29);BEL1-LIKE HOMEODOMAIN 1 (BLH1)	Transcription_factor,Abiotic_biotic_stimulus	Transcription_factor,Abiotic_biotic_stimulus	Transcription_factor	0	0
1229	AT2G36100	CASPARIAN STRIP MEMBRANE DOMAIN PROTEIN 1 (CASP1)	CASPARIAN STRIP MEMBRANE DOMAIN PROTEIN 1 (CASP1)	protein export			0	0
2244	AT2G36145						0	0
1790	AT2G36250	(FTSZ2-1)	(ATFTSZ2-1); (FTSZ2-1)	chloroplast division			0	0
282	AT2G36410			transcription factor	transcription factor	transcription factor	0	0
1853	AT2G36485	NA	NA				0	0
1771	AT2G36580						0	0
1642	AT2G36680						0	0
1810	AT2G36830	GAMMA TONOPLAST INTRINSIC PROTEIN (GAMMA-TIP)	GAMMA TONOPLAST INTRINSIC PROTEIN (GAMMA-TIP);GAMMA TONOPLAST INTRINSIC PROTEIN 1 (GAMMA-TIP1);TONOPLAST INTRINSIC PROTEIN 1;1 (TIP1;1)	vesicular transport			0	0
2247	AT2G36840	ACT DOMAIN REPEATS 10 (ACR10)	ACT DOMAIN REPEATS 10 (ACR10)	amino acid metabolism			0	0
1615	AT2G36900	MEMBRIN 11 (MEMB11)	(ATMEMB11);MEMBRIN 11 (MEMB11)				0	0
1535	AT2G36930						0	0
1039	AT2G36960	TSL-KINASE INTERACTING PROTEIN 1 (TKI1)	TSL-KINASE INTERACTING PROTEIN 1 (TKI1)	transcription factor			0	0
1512	AT2G36990	RNAPOLYMERASE SIGMA-SUBUNIT F (SIGF)	RNAPOLYMERASE SIGMA-SUBUNIT F (SIGF); (SOLDAT8);SIGMA FACTOR 6 (ATSIG6);SIGMA FACTOR 6 (SIG6)	rna processing			0	0
189	AT2G37020						0	0
668	AT2G37040	PHE AMMONIA LYASE 1 (pal1)	(ATPAL1);PHE AMMONIA LYASE 1 (pal1)	Phenylpropanoid biosynthesis			0	0
57	AT2G37150	(CTL10)	(CTL10)				0	0
229	AT2G37180	RESPONSIVE TO DESICCATION 28 (RD28)	RESPONSIVE TO DESICCATION 28 (RD28);PLASMA MEMBRANE INTRINSIC PROTEIN 2C (PIP2C);PLASMA MEMBRANE INTRINSIC PROTEIN 2;3 (PIP2;3)	desiccation			0	0
1400	AT2G37190			ribosome	ribosome	ribosome	15	1
1682	AT2G37220			RNA processing			0	0
263	AT2G37340	ARGININE/SERINE-RICH ZINC KNUCKLE-CONTAINING PROTEIN 33 (RS2Z33)	ARGININE/SERINE-RICH ZINC KNUCKLE-CONTAINING PROTEIN 33 (RSZ33);ARGININE/SERINE-RICH ZINC KNUCKLE-CONTAINING PROTEIN 33 (AT-RS2Z33);ARGININE/SERINE-RICH ZINC KNUCKLE-CONTAINING PROTEIN 33 (RS2Z33);ARGININE/SERINE-RICH ZINC KNUCKLE-CONTAINING PROTEIN 33 (atRSZ33)	RNA processing			0	0
2062	AT2G37560	ORIGIN RECOGNITION COMPLEX SECOND LARGEST SUBUNIT 2 (ORC2)	ORIGIN RECOGNITION COMPLEX SECOND LARGEST SUBUNIT 2 (ORC2);ORIGIN RECOGNITION COMPLEX SECOND LARGEST SUBUNIT 2 (ATORC2)	DNA replication	DNA replication	DNA replication	7	1
23	AT2G37620	ACTIN 1 (ACT1)	ARABIDOPSIS ACTIN 1 (AAc1);ACTIN 1 (ACT1)	actin			0	0
2232	AT2G38000			protein processing			0	0
1711	AT2G38050	DE-ETIOLATED 2 (DET2)	DE-ETIOLATED 2 (DET2); (ATDET2);DWARF 6 (DWF6)	Steroid biosynthesis,brassinolide			0	0
1020	AT2G38140	PLASTID-SPECIFIC RIBOSOMAL PROTEIN 4 (PSRP4)	PLASTID-SPECIFIC RIBOSOMAL PROTEIN 4 (PSRP4)	ribosome,Carbon fixation in photosynthetic organisms	ribosome	ribosome	15	1
392	AT2G38185	ABERRANT POLLEN DEVELOPMENT 1 (APD1)	ABERRANT POLLEN DEVELOPMENT 1 (APD1)				0	0
1129	AT2G38270	CAX-INTERACTING PROTEIN 2 (CXIP2)	CAX-INTERACTING PROTEIN 2 (CXIP2);GLUTAREDOXIN 2 (ATGRX2);GLUTAREDOXIN 16 (ATGRXS16)	transporter,calcium transporter	transporter	transporter	0	0
1127	AT2G38300			transcription factor	transcription factor	transcription factor	0	0
1579	AT2G38330			Protein export			0	0
49	AT2G38360	PRENYLATED RAB ACCEPTOR 1.B4 (PRA1.B4)	PRENYLATED RAB ACCEPTOR 1.B4 (PRA1.B4)	protein transport			0	0
1354	AT2G38490	CBL-INTERACTING PROTEIN KINASE 22 (CIPK22)	SNF1-RELATED PROTEIN KINASE 3.19 (SnRK3.19);CBL-INTERACTING PROTEIN KINASE 22 (CIPK22)	calcium signaling	Unknown	Unknown	0	0
1993	AT2G38560	TRANSCRIPT ELONGATION FACTOR IIS (TFIIS)	TRANSCRIPT ELONGATION FACTOR IIS (TFIIS);REDUCED DORMANCY 2 (RDO2)	RNA polymerase, RNA processing	RNA polymerase	RNA polymerase	16	1
8	AT2G38610			RNA processing			0	0
794	AT2G38660			amino acid metabolism			0	0
1972	AT2G38750	ANNEXIN 4 (ANNAT4)	(ATANN4);ANNEXIN 4 (ANNAT4)	protein transport			0	0
2589	AT2G38830			protein processing			0	0
283	AT2G38860	(YLS5)	(YLS5); (DJ-1E); (DJ1E)				0	0
1087	AT2G38880	NUCLEAR FACTOR Y, SUBUNIT B1 (NF-YB1)	NUCLEAR FACTOR Y, SUBUNIT B1 (NF-YB1)	transcription factor, gene regulation	transcription factor	transcription factor	0	0
17	AT2G39010	PLASMA MEMBRANE INTRINSIC PROTEIN 2E (PIP2E)	PLASMA MEMBRANE INTRINSIC PROTEIN 2;6 (PIP2;6);PLASMA MEMBRANE INTRINSIC PROTEIN 2E (PIP2E)				0	0
1645	AT2G39020	(NATA2)	GCN5&#8208;RELATED N&#8208;ACETYLTRANSFERASE 8 (GNAT8); (NATA2)				0	0
2095	AT2G39090	ANAPHASE-PROMOTING COMPLEX 7 (APC7)	(AtAPC7);ANAPHASE-PROMOTING COMPLEX 7 (APC7)				0	0
556	AT2G39100			Transcription_factor	Transcription_factor	Transcription_factor	0	0
430	AT2G39250	SCHNARCHZAPFEN (SNZ)	SCHNARCHZAPFEN (SNZ)	Transcription_factor	Transcription_factor	Transcription_factor	0	0
1168	AT2G39450	(MTP11.00)	(ATMTP11); (MTP11)	transporter,vesicular transport	transporter	transporter	0	0
806	AT2G39510	USUALLY MULTIPLE ACIDS MOVE IN AND OUT TRANSPORTERS 14 (UMAMIT14)	USUALLY MULTIPLE ACIDS MOVE IN AND OUT TRANSPORTERS 14 (UMAMIT14)	transporter,vesicular transport	transporter	transporter	0	0
2453	AT2G39705	ROTUNDIFOLIA LIKE 8 (RTFL8)	ROTUNDIFOLIA LIKE 8 (RTFL8);DEVIL 11 (DVL11)				0	0
2599	AT2G39740	HEN1 SUPPRESSOR 1 (HESO1)	HEN1 SUPPRESSOR 1 (HESO1)	RNA processing	RNA processing	RNA processing	16	1
122	AT2G39760	(BPM3)	(BPM3); (ATBPM3)	ethylene	ethylene	ethylene	9	1
2331	AT2G39770	CYTOKINESIS DEFECTIVE 1 (CYT1)	CYTOKINESIS DEFECTIVE 1 (CYT1);VITAMIN C DEFECTIVE 1 (VTC1);GDP-MANNOSE PYROPHOSPHORYLASE 1 (GMP1);EMBRYO DEFECTIVE 101 (EMB101);SENSITIVE TO OZONE 1 (SOZ1)	Jasmonic_acid,Fructose and mannose metabolism,Amino sugar and nucleotide sugar metabolism	Jasmonic_acid,Fructose and mannose metabolism,Amino sugar and nucleotide sugar metabolism	Jasmonic_acid	12	1
1370	AT2G39800	DELTA1-PYRROLINE-5-CARBOXYLATE SYNTHASE 1 (P5CS1)	(ATP5CS);DELTA1-PYRROLINE-5-CARBOXYLATE SYNTHASE 1 (P5CS1)	proline, abscisic acid			0	0
2254	AT2G39900	WLIM2A (WLIM2a)	WLIM2A (WLIM2a)	actin,cytoskeleton			0	0
2287	AT2G39930	ISOAMYLASE 1 (ISA1)	ARABIDOPSIS THALIANA ISOAMYLASE 1 (ATISA1);ISOAMYLASE 1 (ISA1)	starch biosynthesis,phytoglycogens			0	0
899	AT2G39960			vesicular transport			0	0
1458	AT2G40010			ribosome	ribosome	ribosome	15	1
2159	AT2G40060	CLATHRIN LIGHT CHAIN 2 (CLC2)	CLATHRIN LIGHT CHAIN 2 (CLC2)	protein transport	protein transport	protein transport	15	1
1554	AT2G40160	TRICHOME BIREFRINGENCE-LIKE (TBL30)	TRICHOME BIREFRINGENCE-LIKE (TBL30)	vesicular transport			0	0
1232	AT2G40330	PYR1-LIKE 6 (PYL6)	PYR1-LIKE 6 (PYL6);REGULATORY COMPONENTS OF ABA RECEPTOR 9 (RCAR9)	abscisic acid,jasmonic acid,MAPK signaling pathway	abscisic acid,jasmonic acid,MAPK signaling pathway	abscisic acid	1	1
214	AT2G40380	PRENYLATED RAB ACCEPTOR 1.B2 (PRA1.B2)	PRENYLATED RAB ACCEPTOR 1.B2 (PRA1.B2)	protein transport			0	0
1910	AT2G40590			ribosome	ribosome	ribosome	15	1
1499	AT2G40765						0	0
2321	AT2G40880	CYSTATIN A (CYSA)	(FL3-27);CYSTATIN A (CYSA);CYSTATIN A (ATCYSA)	abiotic stress	abiotic stress	multi	0	0
1992	AT2G40930	UBIQUITIN-SPECIFIC PROTEASE 5 (UBP5)	UBIQUITIN-SPECIFIC PROTEASE 5 (UBP5);PIGMENT DEFECTIVE EMBRYO 323 (PDE323); (ATUBP5)	protein degradation	protein degradation	protein degradation	15	1
2541	AT2G41020						0	0
1805	AT2G41060			RNA processing			0	0
2328	AT2G41100	TOUCH 3 (TCH3)	TOUCH 3 (TCH3);ARABIDOPSIS THALIANA CALMODULIN LIKE 4 (ATCAL4);CALMODULIN-LIKE 12 (CML12)	Calcium signaling			0	0
2576	AT2G41120						0	0
1013	AT2G41280	(M10)	(ATM10); (M10)				0	0
507	AT2G41350	AUGMIN 1 (AUG1)	EMBRYO DEFECTIVE 2819 (EMB2819); (AtAUG1);AUGMIN 1 (AUG1)				0	0
1650	AT2G41370	BLADE ON PETIOLE2 (BOP2)	BLADE ON PETIOLE2 (BOP2)				0	0
2103	AT2G41430	EARLY RESPONSIVE TO DEHYDRATION 15 (ERD15)	EARLY RESPONSIVE TO DEHYDRATION 15 (ERD15);LIGHT STRESS RESPONSE DEFICIENT 1 (LSR1); (LSR1);CTC-INTERACTING DOMAIN 1 (CID1);LIGHT STRESS-REGULATED 1 (LSR1)	stress	stress	multi	0	0
361	AT2G41680	NADPH-DEPENDENT THIOREDOXIN REDUCTASE C (NTRC)	NADPH-DEPENDENT THIOREDOXIN REDUCTASE C (NTRC)	Stress,ROS	Stress	multi	0	0
1196	AT2G41700	ATP-BINDING CASSETTE A1 (ABCA1)	ATP-BINDING CASSETTE A1 (ABCA1);ARABIDOPSIS THALIANA ATP-BINDING CASSETTE A1 (AtABCA1)				0	0
2242	AT2G41720	EMBRYO DEFECTIVE 2654 (EMB2654)	EMBRYO DEFECTIVE 2654 (EMB2654)	RNA processing	RNA processing	RNA processing	16	1
318	AT2G41730						0	0
1681	AT2G41760	GLN-SPECIFIC AMINO-TERMINAL (NT)-AMIDASE (NTAQ1)	GLN-SPECIFIC AMINO-TERMINAL (NT)-AMIDASE (NTAQ1)	biotic stress,Phenylalanine, tyrosine and tryptophan biosynthesis	biotic stress	multi	0	0
1870	AT2G41840			Ribosome			0	0
135	AT2G41900	OXIDATIVE STRESS 2 (OXS2)	OXIDATIVE STRESS 2 (OXS2); (DEG9);TANDEM ZINC FINGER PROTEIN 7 (TZF7)	stress,Abiotic_biotic_stimulus			0	0
2571	AT2G41970	MARIS (MRI)	MARIS (MRI)				0	0
529	AT2G42260	UV-B-INSENSITIVE 4 (UVI4)	POLYCHOME (PYM);UV-B-INSENSITIVE 4 (UVI4)	Abiotic_biotic_stimulus	Abiotic_biotic_stimulus	Abiotic_biotic_stimulus	0	0
822	AT2G42395						0	0
787	AT2G42490	COPPER AMINE OXIDASE ZETA (CUAO&#950;-ZETA)	COPPER AMINE OXIDASE ZETA (CUAO&#950;-ZETA)	lateral root formation			0	0
406	AT2G42560	LATE EMBRYOGENESIS ABUNDANT 25 (LEA25)	LATE EMBRYOGENESIS ABUNDANT 25 (LEA25)				0	0
1146	AT2G42580	TETRATRICOPETIDE-REPEAT THIOREDOXIN-LIKE 3 (TTL3)	VHI-INTERACTING TPR CONTAINING PROTEIN (VIT);TETRATRICOPETIDE-REPEAT THIOREDOXIN-LIKE 3 (TTL3)	brassiosteroid,auxin	brassiosteroid,auxin	multi	0	0
2147	AT2G42780			RNA processing	RNA processing	RNA processing	16	1
446	AT2G42790	CITRATE SYNTHASE 3 (CSY3)	CITRATE SYNTHASE 3 (CSY3)	Citrate cycle			0	0
339	AT2G42810	PROTEIN PHOSPHATASE 5 (PP5)	PHYTOCHROME-ASSOCIATED PROTEIN PHOSPHATASE 5 (PAPP5);PROTEIN PHOSPHATASE 5 (PP5);ARABIDOPSIS THALIANA PROTEIN PHOSPHATASE 5 (AtPP5);PROTEIN PHOSPHATASE 5.2 (PP5.2)	photosynthesis,stress			0	0
321	AT2G42870	PHY RAPIDLY REGULATED 1 (PAR1)	HELIX-LOOP-HELIX 1 (HLH1);PHY RAPIDLY REGULATED 1 (PAR1)	auxin	auxin	auxin	3	1
1762	AT2G42910	PHOSPHORIBOSYL DIPHOSPHATE SYNTHASE 4 (PRS4)	(ATPRS4);PHOSPHORIBOSYL DIPHOSPHATE SYNTHASE 4 (PRS4)				0	0
1436	AT2G42940	AT-HOOK MOTIF NUCLEAR-LOCALIZED PROTEIN 16 (AHL16)	AT-HOOK MOTIF NUCLEAR-LOCALIZED PROTEIN 16 (AHL16);TRANSPOSABLE ELEMENT SILENCING VIA AT-HOOK (TEK)	AT-hook DNA binding motifs, TE silencor	AT-hook DNA binding motifs, TE silencor		0	0
423	AT2G43060	ILI1 BINDING BHLH 1 (IBH1)	(ATIBH1);ILI1 BINDING BHLH 1 (IBH1)	Transcription_factor	Transcription_factor	Transcription_factor	0	0
34	AT2G43370			RNA processing			0	0
1327	AT2G43410	(FPA)	(FPA)	chromatin remodeling			0	0
1046	AT2G43510	TRYPSIN INHIBITOR PROTEIN 1 (TI1)	TRYPSIN INHIBITOR PROTEIN 1 (TI1);TRYPSIN INHIBITOR PROTEIN 1 (ATTI1)	stress,Abiotic_biotic_stimulus			0	0
2428	AT2G43640			signal transduction			0	0
1011	AT2G43650	EMBRYO DEFECTIVE 2777 (EMB2777)	THALLO (THAL);EMBRYO DEFECTIVE 2777 (EMB2777); (EMB2796)				0	0
1635	AT2G43750	O-ACETYLSERINE (THIOL) LYASE B (OASB)	ARABIDOPSIS THALIANA CYSTEIN SYNTHASE-B (ATCS-B);O-ACETYLSERINE (THIOL) LYASE B (OASB);ARABIDOPSIS CYSTEINE SYNTHASE 1 (ACS1);CHLOROPLAST O-ACETYLSERINE SULFHYDRYLASE 1 (CPACS1)	Sulfur metabolism			0	0
1905	AT2G43760	COFACTOR OF NITRATE REDUCTASE AND XANTHINE DEHYDROGENASE 6 (CNX6)	COFACTOR OF NITRATE REDUCTASE AND XANTHINE DEHYDROGENASE 6 (CNX6)	Folate biosynthesis			0	0
210	AT2G43790	MAP KINASE 6 (MPK6)	MAP KINASE 6 (ATMPK6);MAP KINASE 6 (MPK6);MAP KINASE 6 (ATMAPK6);MAP KINASE 6 (MAPK6)	abscisic acid,ethylene,jasmonic acid,salicylic acid,Plant-pathogen interaction,MAPK signaling pathway	abscisic acid,ethylene,jasmonic acid,salicylic acid,Plant-pathogen interaction,MAPK signaling pathway	Multi	0	0
1444	AT2G43970	LA RELATED PROTEIN 6B (LARP6B)	(ATLARP6B);LA RELATED PROTEIN 6B (LARP6B)	RNA processing			0	0
741	AT2G44040						0	0
2295	AT2G44050	COI1 SUPPRESSOR1 (COS1)	CORONATINE INSENSITIVE1 SUPPRESSOR (COS1);COI1 SUPPRESSOR1 (COS1)	jasmonic acid	jasmonic acid	jasmonic acid	12	1
522	AT2G44080	ARGOS-LIKE (ARL)	ARGOS-LIKE (ARL)	brassinosteroid	brassinosteroid	brassinosteroid	4	1
2286	AT2G44090						0	0
1918	AT2G44100	GUANOSINE NUCLEOTIDE DIPHOSPHATE DISSOCIATION INHIBITOR 1 (GDI1)	GUANOSINE NUCLEOTIDE DIPHOSPHATE DISSOCIATION INHIBITOR 1 (ATGDI1);GUANOSINE NUCLEOTIDE DIPHOSPHATE DISSOCIATION INHIBITOR 1 (GDI1); (AT-GDI1)	vesicular transport			0	0
1151	AT2G44130	KISS ME DEADLY 3 (KMD3)	KELCH-DOMAIN-CONTAINING F-BOX PROTEIN 39 (KFB39);KISS ME DEADLY 3 (KMD3)	phenylpropanoid biosynthesis			0	0
903	AT2G44270	REPRESSOR OF LRX1 (ROL5)	REPRESSOR OF LRX1 (ROL5)	TOR signaling,ROS	TOR signaling,ROS		0	0
1670	AT2G44280						0	0
950	AT2G44360						0	0
1835	AT2G44620	MITOCHONDRIAL ACYL CARRIER PROTEIN 1 (MTACP-1)	MITOCHONDRIAL ACYL CARRIER PROTEIN 1 (MTACP1);MITOCHONDRIAL ACYL CARRIER PROTEIN 1 (MTACP-1)	fatty acid metabolism	fatty acid metabolism	fatty acid metabolism	10	1
1770	AT2G44670						0	0
1319	AT2G44710			RNA processing			0	0
141	AT2G44950	HISTONE MONO-UBIQUITINATION 1 (HUB1)	HISTONE MONO-UBIQUITINATION 1 (HUB1);REDUCED DORMANCY 4 (RDO4)	ethylene,salicylic acid,protein processing	ethylene,salicylic acid	Multi	0	0
996	AT2G44970						0	0
713	AT2G45000	EMBRYO DEFECTIVE 2766 (EMB2766)	EMBRYO DEFECTIVE 2766 (EMB2766); (ATNUP62);NUCLEOPORIN 62 (NUP62)	auxin	auxin	auxin	3	1
774	AT2G45010						0	0
407	AT2G45040						0	0
521	AT2G45070	SUPPRESSORS OF SECRETION-DEFECTIVE 61 BETA (SEC61 BETA)	SUPPRESSORS OF SECRETION-DEFECTIVE 61 BETA (SEC61 BETA)				0	0
2045	AT2G45190	ABNORMAL FLORAL ORGANS (AFO)	ABNORMAL FLORAL ORGANS (AFO);YABBY1 (YAB1);FILAMENTOUS FLOWER (FIL)	Transcription_factor	Transcription_factor	Transcription_factor	0	0
2456	AT2G45360						0	0
2437	AT2G45440	DIHYDRODIPICOLINATE SYNTHASE 2 (DHDPS2)	DIHYDRODIPICOLINATE SYNTHASE 2 (DHDPS2)	protein processing			0	0
1668	AT2G45640	SIN3 ASSOCIATED POLYPEPTIDE P18 (SAP18)	SIN3 ASSOCIATED POLYPEPTIDE 18 (ATSAP18);SIN3 ASSOCIATED POLYPEPTIDE P18 (SAP18)	Abscisic_acid,RNA transport,ethylene	Abscisic_acid,RNA transport	Abscisic_acid	1	1
663	AT2G45660	AGAMOUS-LIKE 20 (AGL20)	AGAMOUS-LIKE 20 (AGL20);SUPPRESSOR OF OVEREXPRESSION OF CO 1 (ATSOC1);SUPPRESSOR OF OVEREXPRESSION OF CO 1 (SOC1)	flower,gibberellin acid	flower		0	0
1842	AT2G45770	(CPFTSY)	(CPFTSY)	chloroplast			0	0
2006	AT2G45810	RNA HELICASE 6 (RH6)	RNA HELICASE 6 (RH6)	RNA processing			0	0
1604	AT2G45820	REMORIN 1.3 (Rem1.3)	REMORIN 1.3 (Rem1.3)	ethylene,plasma membrane	ethylene	ethylene	9	1
29	AT2G45850	AT-HOOK MOTIF NUCLEAR LOCALIZED PROTEIN 9 (AHL9)	AT-HOOK MOTIF NUCLEAR LOCALIZED PROTEIN 9 (AHL9)	AT hook motif DNA-binding	AT hook motif DNA-binding		0	0
235	AT2G45860						0	0
520	AT2G45920						0	0
756	AT2G45950	SKP1-LIKE 20 (SK20)	SKP1-LIKE 20 (ASK20);SKP1-LIKE 20 (SK20)				0	0
731	AT2G45960	PLASMA MEMBRANE INTRINSIC PROTEIN 1B (PIP1B)	TRANSMEMBRANE PROTEIN A (TMP-A);PLASMA MEMBRANE INTRINSIC PROTEIN 1B (PIP1B);NAMED PLASMA MEMBRANE INTRINSIC PROTEIN 1;2 (PIP1;2); (ATHH2)	Water transport			0	0
1967	AT2G46550						0	0
353	AT2G46690	SMALL AUXIN UPREGULATED RNA 32 (SAUR32)	SMALL AUXIN UPREGULATED RNA 32 (SAUR32)	auxin			0	0
88	AT2G46870	NGATHA1 (NGA1)	NGATHA1 (NGA1)	auxin	auxin	auxin	3	1
131	AT2G46890	(PNET3)	(PNET3)	Steroid biosynthesis			0	0
2290	AT2G46900			transcription factor	transcription factor	transcription factor	0	0
290	AT2G47030	(VGDH1)	(VGDH1)				0	0
643	AT2G47060	PTO-INTERACTING 1-4 (PTI1-4)	(CARK3);PTO-INTERACTING 1-4 (PTI1-4)	plant pathogen interaction			0	0
1175	AT2G47110	UBIQUITIN 6 (UBQ6)	UBIQUITIN 6 (UBQ6);RIBOSOMAL PROTEIN S27AB (RPS27AB);UBIQUITIN EXTENSION PROTEIN 6 (UBI6)	protein degradation	protein degradation	protein degradation	15	1
1377	AT2G47130	SHORT-CHAIN DEHYDROGENASE/REDUCTASE 3 (SDR3)	(ATSDR3);SHORT-CHAIN DEHYDROGENASE/REDUCTASE 3 (SDR3)	abscisic acid,salicylic acid			0	0
2208	AT2G47210	SWR1 COMPLEX 4 (SWC4)	SWR1 COMPLEX 4 (SWC4); (ATSWC4)	transcription factor	transcription factor	transcription factor	0	0
2592	AT2G47260	WRKY DNA-BINDING PROTEIN 23 (WRKY23)	WRKY DNA-BINDING PROTEIN 23 (ATWRKY23);WRKY DNA-BINDING PROTEIN 23 (WRKY23)	transcription factor,auxin	transcription factor	transcription factor	0	0
2236	AT2G47400	CP12 DOMAIN-CONTAINING PROTEIN 1 (CP12-1)	CP12 DOMAIN-CONTAINING PROTEIN 1 (CP12);CP12 DOMAIN-CONTAINING PROTEIN 1 (CP12-1)	Citrate cycle			0	0
1098	AT2G47450	CHAOS (CAO)	CHLOROPLAST SIGNAL RECOGNITION PARTICLE 43 (CPSRP43);CHAOS (CAO)	Abiotic_biotic_stimulus,chloroplast signal recognition	Abiotic_biotic_stimulus	multi	0	0
357	AT2G47580	SPLICEOSOMAL PROTEIN U1A (U1A)	SPLICEOSOMAL PROTEIN U1A (U1A)	RNA processing	RNA processing	RNA processing	16	1
2638	AT2G47590	PHOTOLYASE/BLUE-LIGHT RECEPTOR 2 (PHR2)	PHOTOLYASE/BLUE-LIGHT RECEPTOR 2 (PHR2)	light photoreceptor			0	0
1412	AT2G47610			Ribosome	Ribosome	Ribosome	15	1
2257	AT2G47620	SWITCH/SUCROSE NONFERMENTING 3A (SWI3A)	SWITCH/SUCROSE NONFERMENTING 3A (ATSWI3A);SWITCH/SUCROSE NONFERMENTING 3A (SWI3A); (CHB1)				0	0
1234	AT2G47700	RED AND FAR-RED INSENSITIVE 2 (RFI2)	RED AND FAR-RED INSENSITIVE 2 (RFI2)				0	0
115	AT2G47710						0	0
1766	AT2G47750	PUTATIVE INDOLE-3-ACETIC ACID-AMIDO SYNTHETASE GH3.9 (GH3.9)	PUTATIVE INDOLE-3-ACETIC ACID-AMIDO SYNTHETASE GH3.9 (GH3.9)	auxin	auxin	auxin	3	1
1491	AT2G47770	TSPO(OUTER MEMBRANE TRYPTOPHAN-RICH SENSORY PROTEIN)-RELATED (TSPO)	TSPO(OUTER MEMBRANE TRYPTOPHAN-RICH SENSORY PROTEIN)-RELATED (TSPO);TSPO(OUTER MEMBRANE TRYPTOPHAN-RICH SENSORY PROTEIN)-RELATED (ATTSPO)	Phagosome			0	0
1497	AT2G47840	TRANSLOCON AT THE INNER ENVELOPE MEMBRANE OF CHLOROPLASTS 20-II (Tic20-II)	TRANSLOCON AT THE INNER ENVELOPE MEMBRANE OF CHLOROPLASTS 20-II (AtTic20-II);TRANSLOCON AT THE INNER ENVELOPE MEMBRANE OF CHLOROPLASTS 20-II (Tic20-II)	Protein export			0	0
256	AT2G47880	CEP DOWNSTREAM 2 (CEPD2)	CEP DOWNSTREAM 2 (CEPD2); (ROXY9)	Nitrogen signaling	Unknown	Unknown	0	0
1721	AT2G47960	(TRAPPC13)	(TRAPPC13)	protein transport			0	0
1709	AT2G48070	RESISTANCE TO PHYTOPHTHORA 1 (RPH1)	RESISTANCE TO PHYTOPHTHORA 1 (RPH1)	defense			0	0
1752	AT2G48120	PALE CRESS (PAC)	PALE CRESS (PAC)	abscisic acid	abscisic acid	abscisic acid	1	1
1040	AT3G01050	MEMBRANE-ANCHORED UBIQUITIN-FOLD PROTEIN 1 PRECURSOR (MUB1)	MEMBRANE-ANCHORED UBIQUITIN-FOLD PROTEIN 1 PRECURSOR (MUB1)	Protein export			0	0
1410	AT3G01090	SNF1 KINASE HOMOLOG 10 (KIN10)	SNF1 KINASE HOMOLOG 10 (AKIN10);SNF1 KINASE HOMOLOG 10 (KIN10); (KIN10)	Stress,protein processing	Stress	multi	0	0
677	AT3G01180	STARCH SYNTHASE 2 (SS2)	STARCH SYNTHASE 2 (SS2);STARCH SYNTHASE 2 (AtSS2)	starch synthase			0	0
2030	AT3G01220	HOMEOBOX PROTEIN 20 (HB20)	HOMEOBOX PROTEIN 20 (HB20);HOMEOBOX PROTEIN 20 (ATHB20)	cytokinin,gibberellin acid			0	0
76	AT3G01300	PBS1-LIKE 35 (PBL35)	PBS1-LIKE 35 (PBL35)				0	0
686	AT3G01340						0	0
960	AT3G01370	CRM FAMILY MEMBER 2 (CFM2)	CRM FAMILY MEMBER 2 (CFM2);ARABIDOPSIS THALIANA CRM FAMILY MEMBER 2 (ATCFM2)	rna processing			0	0
2260	AT3G01400						0	0
2305	AT3G01410			DNA RNA metabolism			0	0
420	AT3G01435	MEDIATOR 11 (MED11)	MEDIATOR 11 (MED11)				0	0
1160	AT3G01440	PHOTOSYNTHETIC NDH SUBCOMPLEX L 3 (PnsL3)	PSBQ-LIKE 1 (PQL1);PHOTOSYNTHETIC NDH SUBCOMPLEX L 3 (PnsL3);PSBQ-LIKE 2 (PQL2)	chloroplast			0	0
1561	AT3G01500	CARBONIC ANHYDRASE 1 (CA1)	(DEG10);CARBONIC ANHYDRASE 1 (CA1)	carbon fixation in photosynthetic organisms			0	0
403	AT3G01550	PHOSPHOENOLPYRUVATE (PEP)/PHOSPHATE TRANSLOCATOR 2 (PPT2)	PHOSPHOENOLPYRUVATE (PEP)/PHOSPHATE TRANSLOCATOR 2 (PPT2);PHOSPHOENOLPYRUVATE (PEP)/PHOSPHATE TRANSLOCATOR 2 (ATPPT2)	Phosphonate and phosphinate metabolism,			0	0
2417	AT3G01570			Cutin, suberine and wax biosynthesis			0	0
55	AT3G01660						0	0
1070	AT3G01670	SIEVE ELEMENT OCCLUSION A (SEOA)	SIEVE ELEMENT OCCLUSION A (SEOA);SIEVE ELEMENT OCCLUSION-RELATED 2 (SEOR2);ARABIDOPSIS THALIANA SIEVE ELEMENT OCCLUSION-RELATED 2 (ATSEOR2)	phloem filament formation	Unknown	Unknown	0	0
347	AT3G01690			protein processing			0	0
2099	AT3G01770	BROMODOMAIN AND EXTRATERMINAL DOMAIN PROTEIN 10 (BET10)	BROMODOMAIN AND EXTRATERMINAL DOMAIN PROTEIN 10 (ATBET10);GLOBAL TRANSCRIPTION FACTOR GROUP E 11 (GTE11);BROMODOMAIN AND EXTRATERMINAL DOMAIN PROTEIN 10 (BET10)	abscisic acid	abscisic acid	abscisic acid	1	1
2341	AT3G01820			DNA RNA metabolism			0	0
1130	AT3G01860						0	0
1774	AT3G01910	SULFITE OXIDASE (SOX)	(AtSO); (AT-SO);SULFITE OXIDASE (SOX)	diarylheptanoid and gingerol biosynthesis			0	0
2301	AT3G01920						0	0
1242	AT3G01990	ACT DOMAIN REPEAT 6 (ACR6)	ACT DOMAIN REPEAT 6 (ACR6)	amino acid metabolism			0	0
651	AT3G02090	(MPPBETA)	(MPPBETA)	diarylheptanoid and gingerol biosynthesis			0	0
1071	AT3G02150	PLASTID TRANSCRIPTION FACTOR 1 (PTF1)	PLASTID TRANSCRIPTION FACTOR 1 (PTF1); (A-PTF-1); (BHLHB1); (TFPD)	Transcription_factor	Transcription_factor	Transcription_factor	0	0
901	AT3G02190			Ribosome	Ribosome	Ribosome	15	1
2458	AT3G02380	CONSTANS-LIKE 2 (COL2)	CONSTANS-LIKE 2 (COL2);B-BOX DOMAIN PROTEIN 3 (BBX3);CONSTANS-LIKE 2 (ATCOL2)				0	0
1825	AT3G02420						0	0
2039	AT3G02470	S-ADENOSYLMETHIONINE DECARBOXYLASE (SAMDC)	S-ADENOSYLMETHIONINE DECARBOXYLASE (SAMDC)	Arginine and proline metabolism			0	0
432	AT3G02520	GENERAL REGULATORY FACTOR 7 (GRF7)	(GF14 NU);GENERAL REGULATORY FACTOR 7 (GRF7)				0	0
1552	AT3G02540	RADIATION SENSITIVE23C (RAD23C)	RADIATION SENSITIVE23C (RAD23C);PUTATIVE DNA REPAIR PROTEIN RAD23-3 (RAD23-3)	cell cycle,protein processing	cell cycle		0	0
1590	AT3G02570	MATERNAL EFFECT EMBRYO ARREST 31 (MEE31)	PHOSPHOMANNOSE ISOMERASE 1 (PMI1);MATERNAL EFFECT EMBRYO ARREST 31 (MEE31)	Glyoxylate and dicarboxylate metabolism			0	0
1150	AT3G02690			transporter,DNA RNA metabolism,vesicular transport	transporter	transporter	0	0
2300	AT3G02780	ISOPENTENYL PYROPHOSPHATE:DIMETHYLALLYL PYROPHOSPHATE ISOMERASE 2 (IPP2)	ISOPENTENYL PYROPHOSPHATE:DIMETHYLALLYL PYROPHOSPHATE ISOMERASE 2 (IPP2);ATISOPENTENYL DIPHOSPHE ISOMERASE 2 (IDI2); (IPIAT1)	terpenoids,Synthesis and degradation of ketone bodies	terpenoids		0	0
1249	AT3G02885	GAST1 PROTEIN HOMOLOG 5 (GASA5)	GAST1 PROTEIN HOMOLOG 5 (GASA5)	Sulfur metabolism			0	0
95	AT3G03000			Calmodulin			0	0
1413	AT3G03030						0	0
2372	AT3G03630	CYSTEINE SYNTHASE 26 (CS26)	CYSTEINE SYNTHASE 26 (CS26)				0	0
103	AT3G03950	EVOLUTIONARILY CONSERVED C-TERMINAL REGION 1 (ECT1)	EVOLUTIONARILY CONSERVED C-TERMINAL REGION 1 (ECT1)	calcium signaling			0	0
152	AT3G03960	CHAPERONIN CONTAINING T-COMPLEX POLYPEPTIDE-1 SUBUNIT 8 (CCT8)	CHAPERONIN CONTAINING T-COMPLEX POLYPEPTIDE-1 SUBUNIT 8 (CCT8)				0	0
2219	AT3G04000	CHLOROPLAST ALDEHYDE REDUCTASE (CHLADR)	CHLOROPLAST ALDEHYDE REDUCTASE (CHLADR)	Fatty acid biosynthesis			0	0
460	AT3G04240	SECRET AGENT (SEC)	SECRET AGENT (SEC)	Carbon fixation in photosynthetic organisms,Other types of O-glycan biosynthesis,Glyoxylate and dicarboxylate metabolism	Unknown	Unknown	0	0
288	AT3G04710	TETRATRICOPEPTIDE REPEAT 10 (TPR10)	TETRATRICOPEPTIDE REPEAT 10 (TPR10)				0	0
145	AT3G04730	INDOLEACETIC ACID-INDUCED PROTEIN 16 (IAA16)	INDOLEACETIC ACID-INDUCED PROTEIN 16 (IAA16)	auxin	auxin	auxin	3	1
1669	AT3G04860						0	0
1007	AT3G04940	CYSTEINE SYNTHASE D1 (CYSD1)	CYSTEINE SYNTHASE D1 (ATCYSD1);CYSTEINE SYNTHASE D1 (CYSD1)	amino acid metabolism			0	0
2170	AT3G05100						0	0
694	AT3G05210	(ERCC1)	UV REPAIR DEFICIENT 7 (UVR7); (ERCC1)	DNA repair	DNA repair	DNA repair	7	1
2271	AT3G05250						0	0
1526	AT3G05280			Protein export			0	0
1068	AT3G05420	ACYL-COA BINDING PROTEIN 4 (ACBP4)	(ATACBP4);ACYL-COA BINDING PROTEIN 4 (ACBP4)	ethylene,jasmonic acid,Pentose phosphate pathway,Glycolysis / Gluconeogenesis	ethylene,jasmonic acid	ethylene	9	1
308	AT3G05530	REGULATORY PARTICLE TRIPLE-A ATPASE 5A (RPT5A)	(ATS6A.2);REGULATORY PARTICLE TRIPLE-A ATPASE 5A (RPT5A)				0	0
366	AT3G05580	TYPE ONE PROTEIN PHOSPHATASE 9 (TOPP9)	ATUNIS1 (AUN1);TYPE ONE PROTEIN PHOSPHATASE 9 (TOPP9)				0	0
820	AT3G05625						0	0
2191	AT3G05640	E GROWTH-REGULATING 1 (EGR1)	E GROWTH-REGULATING 1 (EGR1)	stress,Abiotic_biotic_stimulus	stress,Abiotic_biotic_stimulus	multi	0	0
515	AT3G05935						0	0
1213	AT3G06030	NPK1-RELATED PROTEIN KINASE 3 (NP3)	NPK1-RELATED PROTEIN KINASE 3 (ANP3); (AtANP3);NPK1-RELATED PROTEIN KINASE 3 (NP3); (MAPKKK12)				0	0
1924	AT3G06190	BTB-POZ AND MATH DOMAIN 2 (BPM2)	BTB-POZ AND MATH DOMAIN 2 (BPM2);BTB-POZ AND MATH DOMAIN 2 (ATBPM2)	transcription factor,Proteasome,protein processing	transcription factor	transcription factor	0	0
856	AT3G06430	PENTATRICOPEPTIDE REPEAT 2 (PPR2)	EMBRYO DEFECTIVE 2750 (EMB2750);PENTATRICOPEPTIDE REPEAT PROTEIN 2 (PPR2); (AtPPR2);PENTATRICOPEPTIDE REPEAT 2 (PPR2)				0	0
1197	AT3G06530						0	0
695	AT3G06540	RAB ESCORT PROTEIN (REP)	(AthREP);RAB ESCORT PROTEIN (REP)	protein transport			0	0
1743	AT3G06590	ATBS1 INTERACTING FACTOR 2 (AIF2)	RSA1 INTERACTING TRANSCRIPTION FACTOR 1 (RITF1);ATBS1 INTERACTING FACTOR 2 (AIF2)	Transcription_factor,ROS	Transcription_factor	Transcription_factor	0	0
277	AT3G06610	(PYK)	(PYK)	signal transduction			0	0
724	AT3G06720	IMPORTIN ALPHA ISOFORM 1 (IMPA-1)	(AT-IMP); (ATKAP ALPHA);IMPORTIN ALPHA ISOFORM 1 (IMPA1);IMPORTIN ALPHA ISOFORM 1 (IMPA-1);IMPORTIN ALPHA (AIMP ALPHA)				0	0
2022	AT3G06790	MULTIPLE ORGANELLAR RNA EDITING FACTOR 3 (MORF3)	MULTIPLE ORGANELLAR RNA EDITING FACTOR 3 (MORF3)	RNA processing	RNA processing	RNA processing	16	1
2510	AT3G06810	IBA-RESPONSE 3 (IBR3)	IBA-RESPONSE 3 (IBR3)	auxin			0	0
1212	AT3G06930	PROTEIN ARGININE METHYLTRANSFERASE 4B (PRMT4B)	PROTEIN ARGININE METHYLTRANSFERASE 4B (PRMT4B);ARABIDOPSIS THALIANA PROTEIN ARGININE METHYLTRANSFERASE 4B (ATPRMT4B)				0	0
1830	AT3G06980			RNA processing			0	0
1768	AT3G07090			protein processing			0	0
1881	AT3G07120						0	0
1362	AT3G07170	INVOLVED IN RRNA PROCESSING 1 (IRP1)	INVOLVED IN RRNA PROCESSING 1 (IRP1)				0	0
1569	AT3G07210						0	0
817	AT3G07270						0	0
218	AT3G07310						0	0
1502	AT3G07330	CELLULOSE-SYNTHASE-LIKE C6 (CSLC6)	(ATCSLC06);CELLULOSE-SYNTHASE-LIKE C6 (CSLC6);CELLULOSE-SYNTHASE-LIKE C6 (ATCSLC6);CELLULOSE-SYNTHASE LIKE C6 (CSLC06)				0	0
1958	AT3G07350						0	0
696	AT3G07410	RAB GTPASE HOMOLOG A5B (RABA5b)	RAB GTPASE HOMOLOG A5B (RABA5b);RAB GTPASE HOMOLOG A5B (AtRABA5b)	protein transport			0	0
1248	AT3G07440						0	0
384	AT3G07480						0	0
1868	AT3G07500	FAR1-RELATED SEQUENCES-RELATED FACTOR2 (FRF2)	FAR1-RELATED SEQUENCES-RELATED FACTOR2 (FRF2)				0	0
2522	AT3G07550						0	0
1511	AT3G07670			protein processing			0	0
517	AT3G07750	RIBOSOMAL RNA PROCESSING 42 (RRP42)	RIBOSOMAL RNA PROCESSING 42 (RRP42)	RNA processing			0	0
4	AT3G07780	OBERON1 (OBE1)	OBERON1 (OBE1)	RNA processing	RNA processing	RNA processing	16	1
1500	AT3G07800	THYMIDINE KINASE 1A (TK1A)	THYMIDINE KINASE 1A (TK1A); (TK1); (ATTK1A)	DNA RNA metabolism			0	0
848	AT3G07950						0	0
13	AT3G08530	CLATHRIN HEAVY CHAIN 2 (CHC2)	(ATCHC2);CLATHRIN HEAVY CHAIN 2 (CHC2)	Endocytosis, protein transport	Endocytosis	Endocytosis	15	1
1513	AT3G08690	UBIQUITIN-CONJUGATING ENZYME 11 (UBC11)	(ATUBC11);UBIQUITIN-CONJUGATING ENZYME 11 (UBC11)	protein degradation	protein degradation	protein degradation	15	1
2040	AT3G08710	THIOREDOXIN H-TYPE 9 (TH9)	THIOREDOXIN H-TYPE 9 (ATH9); (TRXH9);THIOREDOXIN H-TYPE 9 (TH9);THIOREDOXIN TYPE H 9 (TRX H9)				0	0
2243	AT3G08740			protein processing			0	0
1111	AT3G08780						0	0
955	AT3G08850	(RAPTOR1)	(RAPTOR1B); (RAPTOR1); (ATRAPTOR1B)	TOR signaling,ROS	TOR signaling,ROS		0	0
2318	AT3G08880	MERISTEMS UNSTRUCTURED (MUN)	(MUN1);MERISTEMS UNSTRUCTURED (MUN)	cell cycle	cell cycle		0	0
2213	AT3G08950	HOMOLOGUE OF THE COPPER CHAPERONE SCO1 (HCC1)	HOMOLOGUE OF THE COPPER CHAPERONE SCO1 (HCC1)				0	0
1042	AT3G09085						0	0
600	AT3G09250			transporter	transporter	transporter	0	0
1852	AT3G09320						0	0
1019	AT3G09370	MYB DOMAIN PROTEIN 3R-3 (MYB3R-3)	MYB DOMAIN PROTEIN 3R-3 (MYB3R-3)	auxin,ethylene,jasmonic acid,salicylic acid, DNA repair	auxin,ethylene,jasmonic acid,salicylic acid	Multi	0	0
134	AT3G09630	SUPPRESSOR OF ACAULIS 56 (SAC56)	SUPPRESSOR OF ACAULIS 56 (SAC56)	Ribosome	Ribosome	Ribosome	15	1
445	AT3G09690						0	0
2653	AT3G09710	IQ-DOMAIN 1 (IQD1)	IQ-DOMAIN 1 (IQD1)	glucosinolate metabolism,plant pathogen interaction, signal transduction	glucosinolate metabolism		0	0
1907	AT3G09980	ACETYLATED INTERACTING PROTEIN 1 (ACIP1)	ACETYLATED INTERACTING PROTEIN 1 (ACIP1)	plant immune			0	0
1	AT3G10140	RECA HOMOLOG 3 (RECA3)	RECA HOMOLOG 3 (RECA3)	mitochondrial genome stability			0	0
82	AT3G10260	RETICULON-LIKE B 8 (RTNLB8)	RETICULON-LIKE B 8 (RTNLB8)				0	0
669	AT3G10340	PHENYLALANINE AMMONIA-LYASE 4 (PAL4)	PHENYLALANINE AMMONIA-LYASE 4 (PAL4)	Phenylpropanoid biosynthesis			0	0
586	AT3G10480	NAC DOMAIN CONTAINING PROTEIN 50 (NAC050)	(NAC50);NAC DOMAIN CONTAINING PROTEIN 50 (NAC050);NAC DOMAIN CONTAINING PROTEIN 50 (ANAC050)	transcription factor, histone modification	transcription factor	transcription factor	0	0
434	AT3G10572	ABERRANT PEROXISOME MORPHOLOGY 9 (APEM9)	ABERRANT PEROXISOME MORPHOLOGY 9 (APEM9); (DAYU); (PEX26); (DAU)	Phenylpropanoid biosynthesis			0	0
1103	AT3G10970						0	0
2463	AT3G11150						0	0
1443	AT3G11200	ALFIN-LIKE 2 (AL2)	ALFIN-LIKE 2 (AL2)	histone modification	histone modification		0	0
1104	AT3G11400	EUKARYOTIC TRANSLATION INITIATION FACTOR 3G1 (EIF3G1)	(ATEIF3G1);EUKARYOTIC TRANSLATION INITIATION FACTOR 3G1 (EIF3G1)	RNA transport	RNA transport	RNA transport	16	1
2221	AT3G11530			protein transport	protein transport	protein transport	15	1
251	AT3G11590			protein transport	protein transport	protein transport	15	1
2124	AT3G11630	2-CYS PEROXIREDOXIN A (2CPA)	2-CYS PEROXIREDOXIN A (2CPA)				0	0
314	AT3G11730	(ATFP8)	(ATFP8);RAB GTPASE HOMOLOG D1 (RABD1);ARABIDOPSIS THALIANA RAB GTPASE HOMOLOG D1 (ATRABD1)				0	0
2401	AT3G11820	SYNTAXIN OF PLANTS 121 (SYP121)	SYNTAXIN OF PLANTS 121 (SYP121); (AT-SYR1); (ATSYP121);SYNTAXIN RELATED PROTEIN 1 (SYR1);PENETRATION1 (PEN1);SYNTAXIN RELATED PROTEIN 1 (ATSYR1)	abscisic acid	abscisic acid	abscisic acid	1	1
153	AT3G11830	CHAPERONIN CONTAINING T-COMPLEX POLYPEPTIDE-1 SUBUNIT 7 (CCT7)	CHAPERONIN CONTAINING T-COMPLEX POLYPEPTIDE-1 SUBUNIT 7 (CCT7)				0	0
2058	AT3G11850	(MYOB8)	(MYOB8)				0	0
116	AT3G11930			tyrosine and tryptophan biosynthesis,			0	0
268	AT3G12110	ACTIN-11 (ACT11)	ACTIN-11 (ACT11)	actin			0	0
2549	AT3G12170			protein processing			0	0
169	AT3G12200	NIMA-RELATED KINASE 7 (Nek7)	NIMA-RELATED KINASE 7 (Nek7)	cell cycle			0	0
2319	AT3G12280	RETINOBLASTOMA-RELATED 1 (RBR1)	RETINOBLASTOMA-RELATED 1 (RBR1);RETINOBLASTOMA-RELATED (RBR);RETINOBLASTOMA 1 (RB1);RETINOBLASTOMA-RELATED PROTEIN 1 (ATRBR1); (RB)	cell cycle			0	0
608	AT3G12390			transcription factor			0	0
976	AT3G12470			RNA processing	RNA processing	RNA processing	16	1
1298	AT3G12480	NUCLEAR FACTOR Y, SUBUNIT C11 (NF-YC11)	NUCLEAR FACTOR Y, SUBUNIT C11 (NF-YC11)	transcription factor,gene regulation			0	0
2614	AT3G12510			transcription factor,gene regulation,floral organ			0	0
2554	AT3G12530	(PSF2)	(PSF2)				0	0
1022	AT3G12620	D-CLADE TYPE 2C PROTEIN PHOSPHATASE 3 (PP2C.D3)	D-CLADE TYPE 2C PROTEIN PHOSPHATASE 3 (PP2C.D3)	protein processing			0	0
566	AT3G12720	MYB DOMAIN PROTEIN 67 (MYB67)	(ATY53);MYB DOMAIN PROTEIN 67 (MYB67); (MYB67);MYB DOMAIN PROTEIN 67 (ATMYB67)	Transcription_factor	Transcription_factor	Transcription_factor	0	0
1656	AT3G12830	SMALL AUXIN UPREGULATED 72 (SAUR72)	SMALL AUXIN UPREGULATED 72 (SAUR72)	plant hormone signal transduction,auxin	plant hormone signal transduction	multi	0	0
490	AT3G12930	DELAYED GREENING 238 (DG238)	DELAYED GREENING 238 (DG238)				0	0
2024	AT3G13160	RIBOSOMAL PENTATRICOPEPTIDE REPEAT PROTEIN 3B (RPPR3B)	RIBOSOMAL PENTATRICOPEPTIDE REPEAT PROTEIN 3B (RPPR3B)	Ribosome	Ribosome	Ribosome	15	1
83	AT3G13175	PSI-INTERACTING ROOT-CELL ENRICHED 1 (PRCE1)	PSI-INTERACTING ROOT-CELL ENRICHED 1 (PRCE1)				0	0
73	AT3G13222	GBF-INTERACTING PROTEIN 1 (GIP1)	GBF-INTERACTING PROTEIN 1 (GIP1)				0	0
2529	AT3G13224	RNA-BINDING GLYCINE-RICH PROTEIN D3 (RBGD3)	RNA-BINDING GLYCINE-RICH PROTEIN D3 (RBGD3)	RNA processing			0	0
767	AT3G13227						0	0
828	AT3G13310	DNA J PROTEIN C66 (DJC66)	DNA J PROTEIN C66 (DJC66)	protein processing			0	0
306	AT3G13320	CATION EXCHANGER 2 (CAX2)	(atcax2);CATION EXCHANGER 2 (CAX2)				0	0
2273	AT3G13350						0	0
1876	AT3G13440	HEMK METHYLTRANSFERASE (NRF1)	HEMK METHYLTRANSFERASE (NRF1)	iron, protein processing			0	0
2380	AT3G13490	OVULE ABORTION 5 (OVA5)	ARABIDOPSIS THALIANA LYSYL-TRNA SYNTHETASE 2 (ATKRS-2);OVULE ABORTION 5 (OVA5)				0	0
194	AT3G13520	ARABINOGALACTAN PROTEIN 12 (AGP12)	(ATAGP12);ARABINOGALACTAN PROTEIN 12 (AGP12)				0	0
461	AT3G13672	(SINA2)	(SINAT6); (SINA2)	Ubiquitin mediated proteolysis	Ubiquitin mediated proteolysis	Ubiquitin mediated proteolysis	15	1
40	AT3G13710	PRENYLATED RAB ACCEPTOR 1.F4 (PRA1.F4)	PRENYLATED RAB ACCEPTOR 1.F4 (PRA1.F4)	protein transport			0	0
70	AT3G13720	(PRA8)	(PRA8);PRENYLATED RAB ACCEPTOR 1.F3 (PRA1.F3)	protein transport			0	0
2118	AT3G13740	(RNC4)	(RNC4)	RNA processing	RNA processing	RNA processing	16	1
1463	AT3G13845						0	0
176	AT3G13860	HEAT SHOCK PROTEIN 60-3A (HSP60-3A)	HEAT SHOCK PROTEIN 60-3A (HSP60-3A)				0	0
401	AT3G13940			RNA processing	RNA processing	RNA processing	16	1
271	AT3G13990						0	0
2102	AT3G14010	CTC-INTERACTING DOMAIN 4 (CID4)	CTC-INTERACTING DOMAIN 4 (CID4)				0	0
732	AT3G14080	SM-LIKE 1B (LSM1B)	SM-LIKE 1B (LSM1B)	RNA degradation	RNA degradation	RNA degradation	16	1
1183	AT3G14100	F OLIGOURIDYLATE BINDING PROTEIN 1C (UBP1C)	F OLIGOURIDYLATE BINDING PROTEIN 1C (UBP1C)	RNA processing			0	0
2655	AT3G14120	(NUP107)	(NUP107)				0	0
336	AT3G14180	ARABIDOPSIS 6B-INTERACTING PROTEIN 1-LIKE 2 (ASIL2)	ARABIDOPSIS 6B-INTERACTING PROTEIN 1-LIKE 2 (ASIL2)	transcription factor	transcription factor	transcription factor	0	0
2627	AT3G14395	MITE ATTACK TRIGGERED IMMUNITY 1 (MATI)	MITE ATTACK TRIGGERED IMMUNITY 1 (MATI)	jasmonic acid,salicylic acid	jasmonic acid,salicylic acid	jasmonic acid,salicylic acid	0	0
2051	AT3G14410			transporter,vesicular transport	transporter	transporter	0	0
2368	AT3G14415	GLYCOLATE OXIDASE 2 (GOX2)	GLYCOLATE OXIDASE 2 (GOX2)	ROS	ROS		0	0
1746	AT3G14420	GLYCOLATE OXIDASE 1 (GOX1)	GLYCOLATE OXIDASE 1 (GOX1)	ROS	ROS		0	0
289	AT3G14780						0	0
2595	AT3G15000	RNA-EDITING FACTOR INTERACTING PROTEIN 1 (RIP1)	MULTIPLE ORGANELLAR RNA EDITING FACTOR 8 (MORF8);RNA-EDITING FACTOR INTERACTING PROTEIN 1 (RIP1)	RNA processing	RNA processing	RNA processing	16	1
1284	AT3G15090						0	0
592	AT3G15160						0	0
1453	AT3G15180						0	0
1073	AT3G15360	THIOREDOXIN M-TYPE 4 (TRX-M4)	(ATHM4);ARABIDOPSIS THIOREDOXIN M-TYPE 4 (ATM4);THIOREDOXIN M-TYPE 4 (TRX-M4);ARABIDOPSIS THALIANA MYOSIN 4 (ATM4)				0	0
2625	AT3G15395						0	0
402	AT3G15420			transcription factor	transcription factor	transcription factor	0	0
2314	AT3G15430			chromatin remodeling	chromatin remodeling		0	0
2338	AT3G15450						0	0
238	AT3G15540	INDOLE-3-ACETIC ACID INDUCIBLE 19 (IAA19)	MASSUGU 2 (MSG2);INDOLE-3-ACETIC ACID INDUCIBLE 19 (IAA19)	auxin	auxin	auxin	3	1
2085	AT3G15640						0	0
866	AT3G15660	GLUTAREDOXIN 4 (GRX4)	A. THALIANA GLUTAREDOXIN 4 (ATGRX4);GLUTAREDOXIN S15 (GRXS15);GLUTAREDOXIN 4 (GRX4)				0	0
1023	AT3G15710			protein processing			0	0
833	AT3G15820	REDUCED OLEATE DESATURATION 1 (ROD1)	REDUCED OLEATE DESATURATION 1 (ROD1)	fatty acid,Steroid biosynthesis metabolism	fatty acid metabolism	fatty acid metabolism	10	1
1704	AT3G15840	POST-ILLUMINATION CHLOROPHYLL FLUORESCENCE INCREASE (PIFI)	POST-ILLUMINATION CHLOROPHYLL FLUORESCENCE INCREASE (PIFI)	chlororespiratory electron transport			0	0
160	AT3G16120						0	0
701	AT3G16200			RNA polymerase	RNA polymerase	RNA polymerase	16	1
687	AT3G16230			RNA processing			0	0
21	AT3G16240	DELTA TONOPLAST INTEGRAL PROTEIN (DELTA-TIP)	(ATTIP2;1); (AQP1); (DELTA-TIP1); (TIP2;1);DELTA TONOPLAST INTEGRAL PROTEIN (DELTA-TIP)	transporter,vesicular transport	transporter	transporter	0	0
974	AT3G16250	PHOTOSYNTHETIC NDH SUBCOMPLEX B 3 (PnsB3)	PHOTOSYNTHETIC NDH SUBCOMPLEX B 3 (PnsB3);NDH-DEPENDENT CYCLIC ELECTRON FLOW 1 (NDF4)	photosynthesis			0	0
1119	AT3G16310			biosynthesis,Phosphonate and phosphinate metabolism,			0	0
2491	AT3G16440	MYROSINASE-BINDING PROTEIN-LIKE PROTEIN-300B (MLP-300B)	MYROSINASE-BINDING PROTEIN-LIKE PROTEIN-300B (ATMLP-300B);MATERNAL EFFECT EMBRYO ARREST 36 (MEE36);MYROSINASE-BINDING PROTEIN-LIKE PROTEIN-300B (MLP-300B)				0	0
1471	AT3G16580						0	0
408	AT3G16690	(SWEET16)	(AtSWEET16); (SWEET16)				0	0
1460	AT3G16950	LIPOAMIDE DEHYDROGENASE 1 (LPD1)	(ptlpd1);LIPOAMIDE DEHYDROGENASE 1 (LPD1)	fatty acid metabolism,Glycolysis / Gluconeogenesis	fatty acid metabolism	fatty acid metabolism	10	1
327	AT3G16980	(NRPB9A)	(NRPB9A); (NRPE9A); (NRPD9A)	RNA polymerase	RNA polymerase	RNA polymerase	16	1
1202	AT3G17205	UBIQUITIN PROTEIN LIGASE 6 (UPL6)	UBIQUITIN PROTEIN LIGASE 6 (UPL6)	protein degradation,signal transduction	protein degradation	protein degradation	15	1
2306	AT3G17310	DOMAINS REARRANGED METHYLTRANSFERASE 3 (DRM3)	DOMAINS REARRANGED METHYLTRANSFERASE 3 (DRM3); (AtDRM3)	gene regulation			0	0
1735	AT3G17410	PUTATIVE RECEPTOR-LIKE CYTOPLASMIC KINASE 1 (CARK1)	PUTATIVE RECEPTOR-LIKE CYTOPLASMIC KINASE 1 (CARK1)	abscisic acid	abscisic acid	abscisic acid	1	1
1577	AT3G17420	GLYOXYSOMAL PROTEIN KINASE 1 (GPK1)	GLYOXYSOMAL PROTEIN KINASE 1 (GPK1)				0	0
747	AT3G17440	NOVEL PLANT SNARE 13 (NPSN13)	(ATNPSN13);NOVEL PLANT SNARE 13 (NPSN13)				0	0
1783	AT3G17600	INDOLE-3-ACETIC ACID INDUCIBLE 31 (IAA31)	INDOLE-3-ACETIC ACID INDUCIBLE 31 (IAA31)	auxin	auxin	auxin	3	1
132	AT3G17668	ENHANCER OF ATNSI ACTIVITY (ENA)	ENHANCER OF ATNSI ACTIVITY (ENA)	protein processing			0	0
1305	AT3G17740						0	0
1113	AT3G17860	JASMONATE-ZIM-DOMAIN PROTEIN 3 (JAZ3)	JASMONATE-INSENSITIVE 3 (JAI3); (TIFY6B);JASMONATE-ZIM-DOMAIN PROTEIN 3 (JAZ3)	jasmonic acid	jasmonic acid	jasmonic acid	12	1
2017	AT3G17930	DEFECTIVE ACCUMULATION OF CYTOCHROME B6/F COMPLEX (DAC)	DEFECTIVE ACCUMULATION OF CYTOCHROME B6/F COMPLEX (DAC)				0	0
232	AT3G18060						0	0
2223	AT3G18130	RECEPTOR FOR ACTIVATED C KINASE 1C (RACK1C_AT)	RECEPTOR FOR ACTIVATED C KINASE 1C (RACK1C_AT);RECEPTOR FOR ACTIVATED C KINASE 1C (RACK1C)	MAPK	MAPK	MAPK	18	1
1342	AT3G18140	LETHAL WITH SEC THIRTEEN 8-1 (LST8-1)	LETHAL WITH SEC THIRTEEN 8-1 (LST8-1)				0	0
2001	AT3G18190	CHAPERONIN CONTAINING T-COMPLEX POLYPEPTIDE-1 SUBUNIT 4 (CCT4)	CHAPERONIN CONTAINING T-COMPLEX POLYPEPTIDE-1 SUBUNIT 4 (CCT4)				0	0
981	AT3G18210	CUPULIFORMIS2 (CP2)	CUPULIFORMIS2 (CP2)	histone modification, gene regulation, floral organ			0	0
1653	AT3G18280	TRACHEARY ELEMENT DIFFERENTIATION-RELATED 4 (TED4)	(ATTED4);TRACHEARY ELEMENT DIFFERENTIATION-RELATED 4 (TED4)	Steroid biosynthesis			0	0
2316	AT3G18360	VQ MOTIF-CONTAINING PROTEIN 20 (VQ20)	VQ MOTIF-CONTAINING PROTEIN 20 (VQ20)	signal transduction, gene regulation			0	0
636	AT3G18380	SAWADEE HOMEODOMAIN HOMOLOG 2 (SHH2)	DNA-BINDING TRANSCRIPTION FACTOR 2 (DTF2);SAWADEE HOMEODOMAIN HOMOLOG 2 (SHH2)	transcription factor	transcription factor	transcription factor	0	0
2422	AT3G18510						0	0
349	AT3G18570			Cutin, suberine and wax biosynthesis			0	0
1765	AT3G18680	PLASTID 55 UMP KINASE (PUMPKIN)	PLASTID 55 UMP KINASE (PUMPKIN)				0	0
1147	AT3G18710	PLANT U-BOX 29 (PUB29)	ARABIDOPSIS THALIANA PLANT U-BOX 29 (ATPUB29);PLANT U-BOX 29 (PUB29)	protein processing			0	0
1578	AT3G18780	ACTIN 2 (ACT2)	ACTIN 2 (ACT2);ENHANCER OF LRX1 2 (ENL2);LIGHT STRESS-REGULATED 2 (LSR2);DEFORMED ROOT HAIRS 1 (DER1)	root hair			0	0
2523	AT3G18960	REPRODUCTIVE MERISTEM 7 (REM7)	REPRODUCTIVE MERISTEM 7 (REM7)				0	0
1353	AT3G19120		(ATRAD54)				0	0
422	AT3G19220	SNOWY COTYLEDON 2 (SCO2)	SHI-YO-U MEANS COTYLEDON IN JAPANESE (CYO1);SNOWY COTYLEDON 2 (SCO2)	protein processing			0	0
1719	AT3G19290	ABRE BINDING FACTOR 4 (ABF4)	ABRE BINDING FACTOR 4 (ABF4); (ATAREB2)	abscisic acid,transcription factor	abscisic acid,transcription factor	abscisic acid	1	1
1777	AT3G19360						0	0
297	AT3G19390						0	0
728	AT3G19460						0	0
1628	AT3G19510	(HAT3.1)	(HAT3.1)				0	0
92	AT3G19520						0	0
1422	AT3G19540	BOUNDARY OF ROP DOMAIN4 (BDR4)	BOUNDARY OF ROP DOMAIN4 (BDR4)	RNA processing			0	0
2556	AT3G19550						0	0
1304	AT3G19570	SNOWY COTYLEDON 3 (SCO3)	SNOWY COTYLEDON 3 (SCO3);QWRF DOMAIN CONTAINING 1 (QWRF1)	chloroplast			0	0
2313	AT3G19640	MAGNESIUM TRANSPORTER 4 (MGT4)	ARABIDOPSIS THALIANA MAGNESIUM TRANSPORT 4 (ATMGT4);MAGNESIUM TRANSPORTER 4 (MGT4); (MRS2-3)	transporter			0	0
198	AT3G19860	BASIC HELIX-LOOP-HELIX 121 (bHLH121)	R UPSTREAM REGULATOR OF IRT1 (URI);BASIC HELIX-LOOP-HELIX 121 (bHLH121)	transcription factor,circadian rhythm	transcription factor	transcription factor	0	0
250	AT3G19895						0	0
1063	AT3G19950	BCA2A ZINC FINGER ATL 8 (BTL08)	BCA2A ZINC FINGER ATL 8 (BTL08)				0	0
526	AT3G19960	MYOSIN 1 (ATM1)	MYOSIN 1 (ATM1)				0	0
1849	AT3G20080	CYTOCHROME P450, FAMILY 705, SUBFAMILY A, POLYPEPTIDE 15 (CYP705A15)	CYTOCHROME P450, FAMILY 705, SUBFAMILY A, POLYPEPTIDE 15 (CYP705A15)				0	0
1859	AT3G20260						0	0
742	AT3G20310	ETHYLENE RESPONSE FACTOR 7 (ERF7)	(ATERF-7);ETHYLENE RESPONSE FACTOR 7 (ERF7); (ATERF7)	ethylene	ethylene	ethylene	9	1
126	AT3G20420	RNASE THREE-LIKE PROTEIN 2 (RTL2)	RNASEIII-LIKE 2 (ATRTL2);RNASE THREE-LIKE PROTEIN 2 (RTL2)	RNA processing	RNA processing	RNA processing	16	1
980	AT3G20510	FATTY ACID EXPORT 6 (FAX6)	FATTY ACID EXPORT 6 (FAX6)	vesicular transport			0	0
1900	AT3G20550	DAWDLE (DDL)	DAWDLE (DDL)	ethylene	ethylene	ethylene	9	1
712	AT3G20620						0	0
1358	AT3G20680						0	0
2626	AT3G20865	ARABINOGALACTAN PROTEIN 40 (AGP40)	ARABINOGALACTAN PROTEIN 40 (AGP40)				0	0
2116	AT3G20970	NFU DOMAIN PROTEIN 4 (NFU4)	ARABIDOPSIS THALIANA NFU DOMAIN PROTEIN 2 (ATNFU2);NFU DOMAIN PROTEIN 4 (NFU4)	iron-sulfur cluster assembly	iron-sulfur cluster assembly		0	0
1996	AT3G21140	ONEIRIC1 (ONE1)	ONEIRIC1 (ONE1)	Glycolysis / Gluconeogenesis			0	0
796	AT3G21150	B-BOX DOMAIN PROTEIN 32 (BBX32)	B-BOX DOMAIN PROTEIN 32 (BBX32); (ATBBX32);EMF1-INTERACTING PROTEIN 6 (EIP6)	Transcription_factor	Transcription_factor	Transcription_factor	0	0
902	AT3G21175	ZIM-LIKE 1 (ZML1)	ZIM-LIKE 1 (ZML1);GATA TRANSCRIPTION FACTOR 24 (GATA24);ZIM LIKE 1 (ZML1); (TIFY2B)	Transcription_factor	Transcription_factor	Transcription_factor	0	0
1984	AT3G21200	PROTON GRADIENT REGULATION 7 (PGR7)	PROTON GRADIENT REGULATION 7 (PGR7);GLUTR BINDING PROTEIN (GBP);GLUTR BINDING PROTEIN (GLUTRBP)				0	0
14	AT3G21215			RNA processing			0	0
2479	AT3G21400						0	0
873	AT3G21490	HEAVY METAL ASSOCIATED PROTEIN 26 (ATHMP26)	HEAVY METAL ASSOCIATED PROTEIN 26 (ATHMP26)	transporter			0	0
173	AT3G21690			vesicular transport			0	0
812	AT3G21720	ISOCITRATE LYASE (ICL)	ISOCITRATE LYASE (ICL)				0	0
1122	AT3G22070						0	0
2406	AT3G22220						0	0
413	AT3G22260						0	0
322	AT3G22440						0	0
707	AT3G22550						0	0
1121	AT3G22570	GLYCOSYLPHOSPHATIDYLINOSITOL-ANCHORED LIPID PROTEIN TRANSFER 17 (LTPG17)	GLYCOSYLPHOSPHATIDYLINOSITOL-ANCHORED LIPID PROTEIN TRANSFER 17 (LTPG17)	vesicular transport			0	0
853	AT3G22960	(PKP-ALPHA)	PLASTIDIAL PYRUVATE KINASE 1 (PKP1); (PKP-ALPHA)				0	0
143	AT3G23030	INDOLE-3-ACETIC ACID INDUCIBLE 2 (IAA2)	INDOLE-3-ACETIC ACID INDUCIBLE 2 (IAA2)	auxin	auxin	auxin	3	1
257	AT3G23050	INDOLE-3-ACETIC ACID 7 (IAA7)	AUXIN RESISTANT 2 (AXR2);INDOLE-3-ACETIC ACID 7 (IAA7)	abscisic acid,auxin,jasmonic acid	abscisic acid,auxin,jasmonic acid	Multi	0	0
857	AT3G23060	(ATBM1C)	(ATBM1C)	Transcription_factor	Transcription_factor	Transcription_factor	0	0
2059	AT3G23280	XB3 ORTHOLOG 5 IN ARABIDOPSIS THALIANA (XBAT35)	XB3 ORTHOLOG 5 IN ARABIDOPSIS THALIANA (XBAT35)	ethylene	ethylene	ethylene	9	1
986	AT3G23290	LIGHT SENSITIVE HYPOCOTYLS 4 (LSH4)	LIGHT SENSITIVE HYPOCOTYLS 4 (LSH4)				0	0
2212	AT3G23325			RNA processing	RNA processing	RNA processing	16	1
1759	AT3G23340	CASEIN KINASE I-LIKE 10 (ckl10)	CASEIN KINASE I-LIKE 10 (ckl10)	calcium signaling			0	0
119	AT3G23390	RPL36A A (RPL36AA)	RPL36A A (RPL36AA)	Ribosome	Ribosome	Ribosome	15	1
2285	AT3G23700	S1 RNA-BINDING RIBOSOMAL PROTEIN 1 (SRRP1)	S1 RNA-BINDING RIBOSOMAL PROTEIN 1 (SRRP1)	Ribosome	Ribosome	Ribosome	15	1
830	AT3G23880						0	0
285	AT3G23910						0	0
1201	AT3G24120	PHR1-LIKE 2 (PHL2)	PHR1-LIKE 2 (PHL2)	Transcription factor	Transcription factor	Transcription factor	0	0
117	AT3G24140	FAMA (FMA)	FAMA (FMA)	Transcription factor	Transcription factor	Transcription factor	0	0
932	AT3G24250						0	0
1617	AT3G24520	HEAT SHOCK TRANSCRIPTION FACTOR C1 (HSFC1)	HEAT SHOCK TRANSCRIPTION FACTOR C1 (HSFC1); (AT-HSFC1)	abscisic acid	abscisic acid	abscisic acid	1	1
1092	AT3G24740						0	0
1482	AT3G24860	ARABIDOPSIS SIP1 CLADE TRIHELIX1 (AST1)	ARABIDOPSIS SIP1 CLADE TRIHELIX1 (AST1)	Transcription factor	Transcription factor	Transcription factor	0	0
1158	AT3G25190	VACUOLAR IRON TRANSPORTER-LIKE 5 (VTL5)	(ATVTL5);VACUOLAR IRON TRANSPORTER-LIKE 5 (VTL5)				0	0
262	AT3G25220	FK506-BINDING PROTEIN 15 KD-1 (FKBP15-1)	FK506-BINDING PROTEIN 15 KD-1 (FKBP15-1)				0	0
2155	AT3G25545	(PBAC1)	(PBAC1)				0	0
1597	AT3G25585	AMINOALCOHOLPHOSPHOTRANSFERASE (AAPT2)	(ATAAPT2);AMINOALCOHOLPHOSPHOTRANSFERASE (AAPT2)				0	0
576	AT3G25710	BASIC HELIX-LOOP-HELIX 32 (BHLH32)	BASIC HELIX-LOOP-HELIX 32 (BHLH32);TARGET OF MONOPTEROS 5 (TMO5); (ATAIG1)	Transcription factor	Transcription factor	Transcription factor	0	0
2094	AT3G25800	PROTEIN PHOSPHATASE 2A SUBUNIT A2 (PP2AA2)	(PDF1);PROTEIN PHOSPHATASE 2A SUBUNIT A2 (PP2AA2); (PR 65)				0	0
1439	AT3G25860	(LTA2)	(LTA2);PLASTID E2 SUBUNIT OF PYRUVATE DECARBOXYLASE (PLE2)	Glycolysis / Gluconeogenesis			0	0
690	AT3G25882	NIM1-INTERACTING 2 (NIMIN-2)	NIM1-INTERACTING 2 (NIMIN-2)	salicylic acid	salicylic acid	salicylic acid	17	1
963	AT3G26000	RCAR3 INTERACTING F-BOX PROTEIN 1 (RIFP1)	RCAR3 INTERACTING F-BOX PROTEIN 1 (RIFP1)	abscisic acid	abscisic acid	abscisic acid	1	1
1973	AT3G26020	(PP2AB'ETA)	(PP2AB'ETA)				0	0
284	AT3G26030	SERINE/THREONINE PROTEIN PHOSPHATASE 2A 55 KDA REGULATORY SUBUNIT B PRIME DELTA (ATB' DELTA)	SERINE/THREONINE PROTEIN PHOSPHATASE 2A 55 KDA REGULATORY SUBUNIT B PRIME DELTA (ATB' DELTA)				0	0
1621	AT3G26050						0	0
1492	AT3G26085						0	0
369	AT3G26340						0	0
2652	AT3G26420	RNA-BINDING GLYCINE-RICH PROTEIN B2 (RBGB2)	(ATRZ-1A);RNA-BINDING GLYCINE-RICH PROTEIN B2 (RBGB2);RZ-1A (RZ-1A)				0	0
2465	AT3G26700						0	0
393	AT3G26810	AUXIN SIGNALING F-BOX 2 (AFB2)	AUXIN SIGNALING F-BOX 2 (AFB2)	auxin	auxin	auxin	3	1
325	AT3G26900	SHIKIMATE KINASE-LIKE 1 (SKL1)	ARABIDOPSIS THALIANA SHIKIMATE KINASE-LIKE 1 (ATSKL1);SHIKIMATE KINASE-LIKE 1 (SKL1)	Sulfur metabolism			0	0
854	AT3G26990						0	0
1238	AT3G27050						0	0
1550	AT3G27080	TRANSLOCASE OF OUTER MEMBRANE 20 KDA SUBUNIT 3 (TOM20-3)	TRANSLOCASE OF OUTER MEMBRANE 20 KDA SUBUNIT 3 (TOM20-3)	Protein export			0	0
2018	AT3G27090						0	0
2566	AT3G27100	(ENY2)	(ENY2)				0	0
1100	AT3G27290						0	0
1524	AT3G27350						0	0
457	AT3G27420						0	0
869	AT3G27430	(PBB1)	(PBB1)	protein processing			0	0
279	AT3G27540						0	0
2152	AT3G27560	(ATN1)	(ATN1)	MAPK	MAPK	MAPK	18	1
2561	AT3G27580	(ATPK7)	D6 PROTEIN KINASE LIKE 3 (D6PKL3); (ATPK7)				0	0
1873	AT3G27740	CARBAMOYL PHOSPHATE SYNTHETASE A (CARA)	VENOSA 6 (VEN6);CARBAMOYL PHOSPHATE SYNTHETASE A (CARA)				0	0
1074	AT3G27960	KINESIN LIGHT CHAIN-RELATED 2 (KLCR2)	(CMU2);KINESIN LIGHT CHAIN-RELATED 2 (KLCR2)				0	0
1755	AT3G28050	USUALLY MULTIPLE ACIDS MOVE IN AND OUT TRANSPORTERS 41 (UMAMIT41)	USUALLY MULTIPLE ACIDS MOVE IN AND OUT TRANSPORTERS 41 (UMAMIT41)	Protein export			0	0
876	AT3G28080	USUALLY MULTIPLE ACIDS MOVE IN AND OUT TRANSPORTERS 47 (UMAMIT47)	USUALLY MULTIPLE ACIDS MOVE IN AND OUT TRANSPORTERS 47 (UMAMIT47)				0	0
2574	AT3G28220						0	0
984	AT3G28670						0	0
60	AT3G28715	V-ATPASE D2 SUBUNIT (VHA-D2)	V-ATPASE D2 SUBUNIT (VHA-D2)	ROS	ROS		0	0
2171	AT3G28900			Ribosome	Ribosome	Ribosome	15	1
2064	AT3G28910	MYB DOMAIN PROTEIN 30 (MYB30)	MYB DOMAIN PROTEIN 30 (MYB30); (ATMYB30)	auxin,brassinosteroid,ethylene,gibberellin,jasmonic acid,salicylic acid,Plant-pathogen interaction	auxin,brassinosteroid,ethylene,gibberellin,jasmonic acid,salicylic acid,Plant-pathogen interaction	brassinosteroid	4	1
583	AT3G29034						0	0
1099	AT3G29035	NAC DOMAIN CONTAINING PROTEIN 3 (NAC3)	NAC DOMAIN CONTAINING PROTEIN 3 (ATNAC3);ORE1 SISTER1 (ORS1);NAC DOMAIN CONTAINING PROTEIN 3 (NAC3);ARABIDOPSIS NAC DOMAIN CONTAINING PROTEIN 59 (ANAC059)	transcription factor	transcription factor	transcription factor	0	0
2071	AT3G29090	PECTIN METHYLESTERASE 31 (PME31)	A. THALIANA PECTIN METHYLESTERASE 31 (ATPME31);PECTIN METHYLESTERASE 31 (PME31)				0	0
674	AT3G29160	SNF1 KINASE HOMOLOG 11 (KIN11)	SNF1 KINASE HOMOLOG 11 (AKIN11);SNF1-RELATED PROTEIN KINASE 1.2 (SnRK1.2);SNF1 KINASE HOMOLOG 11 (ATKIN11);SNF1 KINASE HOMOLOG 11 (KIN11)				0	0
72	AT3G29270						0	0
1749	AT3G29310			calcium signaling			0	0
2392	AT3G29320	ALPHA-GLUCAN PHOSPHORYLASE 1 (PHS1)	ALPHA-GLUCAN PHOSPHORYLASE 1 (PHS1)				0	0
205	AT3G29575	ABI FIVE BINDING PROTEIN 3 (AFP3)	ABI FIVE BINDING PROTEIN 3 (AFP3)				0	0
534	AT3G29770	METHYL ESTERASE 11 (MES11)	METHYL ESTERASE 11 (MES11);ARABIDOPSIS THALIANA METHYL ESTERASE 11 (ATMES11)				0	0
1195	AT3G42630						0	0
1723	AT3G42725						0	0
45	AT3G42960	TAPETUM 1 (ATA1)	TAPETUM 1 (ATA1);TAPETUM1 (TA1); (ASD)	brassinosteroid	brassinosteroid	brassinosteroid	4	1
319	AT3G43230						0	0
2562	AT3G43240	AT-RICH INTERACTING DOMAIN5 (ARID5)	AT-RICH INTERACTING DOMAIN5 (ARID5)				0	0
1289	AT3G43520						0	0
589	AT3G43590						0	0
1419	AT3G43980			Ribosome	Ribosome	Ribosome	15	1
387	AT3G44220	(NHL17)	(NHL17)				0	0
877	AT3G44260	CCR4- ASSOCIATED FACTOR 1A (CAF1a)	CCR4- ASSOCIATED FACTOR 1A (CAF1a);CCR4- ASSOCIATED FACTOR 1A (AtCAF1a)	stress,Abiotic_biotic_stimulus			0	0
2478	AT3G44280						0	0
201	AT3G44460	(DPBF2)	(DPBF2);BASIC LEUCINE ZIPPER TRANSCRIPTION FACTOR 67 (AtbZIP67)	Transcription factor	Transcription factor	Transcription factor	0	0
1250	AT3G44590	RIBOSOMAL PROTEIN P2D (RPP2D)	RIBOSOMAL PROTEIN P2D (RPP2D)	Ribosome	Ribosome	Ribosome	15	1
985	AT3G44620			Unknown	Unknown	Unknown	0	0
1045	AT3G44720	AROGENATE DEHYDRATASE 4 (ADT4)	AROGENATE DEHYDRATASE 4 (ADT4)	Phenylalanine			0	0
2150	AT3G44940						0	0
804	AT3G45160						0	0
1727	AT3G45210			RNA processing	RNA processing	RNA processing	16	1
68	AT3G45640	MITOGEN-ACTIVATED PROTEIN KINASE 3 (MPK3)	(ATMAPK3);MITOGEN-ACTIVATED PROTEIN KINASE 3 (MPK3);MITOGEN-ACTIVATED PROTEIN KINASE 3 (ATMPK3)	abscisic acid,salicylic acid,Plant-pathogen interaction,MAPK signaling pathway	abscisic acid,salicylic acid,Plant-pathogen interaction,MAPK signaling pathway	salicylic acid	17	1
466	AT3G46060	(RABE1c)	(ARA3); (ARA-3); (RABE1c);RAB GTPASE HOMOLOG 8A (ATRAB8A);RAB GTPASE HOMOLOG 8A (RAB8A); (ATRABE1C)	Ethylene,Endocytosis	Ethylene,Endocytosis	Ethylene	9	1
379	AT3G46320						0	0
233	AT3G46520	ACTIN-12 (ACT12)	ACTIN-12 (ACT12)				0	0
785	AT3G46810						0	0
2547	AT3G47120	GROWTH, DEVELOPMENT AND SPLICING 1 (GDS1)	GROWTH, DEVELOPMENT AND SPLICING 1 (GDS1)				0	0
579	AT3G47600	MYB DOMAIN PROTEIN 94 (MYB94)	MYB DOMAIN PROTEIN 94 (MYB94);MYB DOMAIN PROTEIN 94 (ATMYB94); (ATMYBCP70)	Transcription factor	Transcription factor	Transcription factor	0	0
264	AT3G47620	TEOSINTE BRANCHED, CYCLOIDEA AND PCF (TCP) 14 (TCP14)	TEOSINTE BRANCHED, CYCLOIDEA AND PCF (TCP) 14 (TCP14);TEOSINTE BRANCHED, CYCLOIDEA AND PCF (TCP) 14 (AtTCP14)	Abscisic_acid,gibberellin	Abscisic_acid,gibberellin	multi	0	0
993	AT3G47640	POPEYE (PYE)	POPEYE (PYE)	Transcription factor	Transcription factor	Transcription factor	0	0
508	AT3G47675						0	0
212	AT3G47980	(ATNITR2;2)	(ATNITR2;2)				0	0
649	AT3G48040	RHO-RELATED PROTEIN FROM PLANTS 10 (ROP10)	ARABIDOPSIS RAC-LIKE 8 (ARAC8);RHO-RELATED PROTEIN FROM PLANTS 10 (ATROP10);RHO-RELATED PROTEIN FROM PLANTS 10 (ROP10); (ATRAC8)	abscisic acid			0	0
2315	AT3G48090	ENHANCED DISEASE SUSCEPTIBILITY 1 (EDS1)	ENHANCED DISEASE SUSCEPTIBILITY 1 (EDS1); (ATEDS1)	salicylic acid,Plant-pathogen interaction	salicylic acid,Plant-pathogen interaction	salicylic acid	17	1
184	AT3G48150	ANAPHASE-PROMOTING COMPLEX SUBUNIT 8 (APC8)	(CDC23);ANAPHASE-PROMOTING COMPLEX SUBUNIT 8 (APC8)	Ubiquitin mediated proteolysis	Ubiquitin mediated proteolysis	Ubiquitin mediated proteolysis	15	1
1375	AT3G48160	DP-E2F-LIKE 1 (DEL1)	DP-E2F-LIKE 1 (DEL1); (E2FE);E2F-LIKE 3 (E2L3)				0	0
2157	AT3G48210	(SPC25)	(SPC25)				0	0
174	AT3G48240						0	0
389	AT3G48550						0	0
921	AT3G48680	GAMMA CARBONIC ANHYDRASE-LIKE 2 (GAMMA CAL2)	(AtCAL2);GAMMA CARBONIC ANHYDRASE-LIKE 2 (GAMMA CAL2)				0	0
416	AT3G48690	(CXE12)	(CXE12);ARABIDOPSIS THALIANA CARBOXYESTERASE 12 (AtCXE12)				0	0
2469	AT3G48700	CARBOXYESTERASE 13 (CXE13)	CARBOXYESTERASE 13 (CXE13);CARBOXYESTERASE 13 (ATCXE13)				0	0
504	AT3G48880	SNC1-IN&#64258;UENCING PLANT E3 LIGASE REVERSE GENETIC SCREEN 4 (SNIPER4)	SNC1-IN&#64258;UENCING PLANT E3 LIGASE REVERSE GENETIC SCREEN 4 (SNIPER4)	signal transduction			0	0
2429	AT3G49100			signal transduction			0	0
1255	AT3G49160						0	0
1204	AT3G49180	ROOT INITIATION DEFECTIVE 3 (RID3)	ROOT INITIATION DEFECTIVE 3 (RID3)				0	0
397	AT3G49250	DEFECTIVE IN MERISTEM SILENCING 3 (DMS3)	INVOLVED IN DE NOVO 1 (IDN1);DEFECTIVE IN MERISTEM SILENCING 3 (DMS3)	RNA processing			0	0
1801	AT3G49260	IQ-DOMAIN 21 (iqd21)	IQ-DOMAIN 21 (iqd21)				0	0
827	AT3G49470	NASCENT POLYPEPTIDE-ASSOCIATED COMPLEX SUBUNIT ALPHA-LIKE PROTEIN 2 (NACA2)	NASCENT POLYPEPTIDE-ASSOCIATED COMPLEX SUBUNIT ALPHA-LIKE PROTEIN 2 (NACA2)				0	0
1695	AT3G49530	NAC DOMAIN CONTAINING PROTEIN 62 (NAC062)	NAC DOMAIN CONTAINING PROTEIN 62 (ANAC062);NAC DOMAIN CONTAINING PROTEIN 62 (NAC062);NTM1 (NAC WITH TRANSMEMBRANE MOTIF 1)-LIKE 6 (NTL6)	Transcription factor	Transcription factor	Transcription factor	0	0
78	AT3G49580	RESPONSE TO LOW SULFUR 1 (LSU1)	RESPONSE TO LOW SULFUR 1 (LSU1)				0	0
890	AT3G49690	MYB DOMAIN PROTEIN 84 (MYB84)	REGULATOR OF AXILLARY MERISTEMS3 (RAX3);MYB DOMAIN PROTEIN 84 (MYB84); (SKI2);MYB DOMAIN PROTEIN 84 (ATMYB84)	Transcription factor	Transcription factor	Transcription factor	0	0
815	AT3G49810	U-BOX PROTEIN 30 (ATPUB30)	U-BOX PROTEIN 30 (ATPUB30)				0	0
557	AT3G50060	MYB DOMAIN PROTEIN 77 (MYB77)	MYB DOMAIN PROTEIN 77 (MYB77)	auxin,ethylene,salicylic acid	auxin,ethylene,salicylic acid	auxin	3	1
711	AT3G50110	PTEN 3 (PEN3)	ARABIDOPSIS THALIANA PHOSPHATASE AND TENSIN HOMOLOG DELETED ON CHROMOSOME TEN 3 (ATPEN3);PHOSPHATASE AND TENSIN HOMOLOG DELETED ON CHROMOSOME TEN 2B (PTEN2B);PTEN 3 (PEN3)				0	0
896	AT3G50330	HECATE 2 (HEC2)	HECATE 2 (HEC2)	Transcription_factor	Transcription_factor	Transcription_factor	0	0
989	AT3G50440	METHYL ESTERASE 10 (MES10)	ARABIDOPSIS THALIANA METHYL ESTERASE 10 (ATMES10);METHYL ESTERASE 10 (MES10)	jasmonic acid			0	0
1693	AT3G50560						0	0
1420	AT3G50670	U1 SMALL NUCLEAR RIBONUCLEOPROTEIN-70K (U1-70K)	(U1SNRNP);U1 SMALL NUCLEAR RIBONUCLEOPROTEIN-70K (U1-70K)				0	0
2264	AT3G50770	CALMODULIN-LIKE 41 (CML41)	CALMODULIN-LIKE 41 (CML41)	calcium signaling			0	0
2010	AT3G50780						0	0
1549	AT3G50830	COLD-REGULATED 413-PLASMA MEMBRANE 2 (COR413-PM2)	(ATCOR413-PM2);COLD-REGULATED 413-PLASMA MEMBRANE 2 (COR413-PM2)				0	0
404	AT3G50910						0	0
440	AT3G50920	LIPID PHOSPHATE PHOSPHATASE EPSILON 1 (LPPEPSILON1)	LIPID PHOSPHATE PHOSPHATASE EPSILON 1 (LPPEPSILON1)	Phosphonate and phosphinate metabolism			0	0
1030	AT3G50960	PHOSDUCIN-LIKE PROTEIN 3 HOMOLOG (PLP3a)	PHOSDUCIN-LIKE PROTEIN 3 HOMOLOG (PLP3a)				0	0
1573	AT3G51000						0	0
1287	AT3G51180						0	0
1200	AT3G51260	20S PROTEASOME ALPHA SUBUNIT PAD1 (PAD1)	20S PROTEASOME ALPHA SUBUNIT PAD1 (PAD1)	Protein processing	Protein processing	Protein processing	15	1
1430	AT3G51280						0	0
2544	AT3G51390	PROTEIN S-ACYL TRANSFERASE 10 (PAT10)	(ATPAT10);PROTEIN S-ACYL TRANSFERASE 10 (PAT10)				0	0
1756	AT3G51450			calcium signaling			0	0
1696	AT3G51510						0	0
2032	AT3G51660						0	0
2299	AT3G51780	BCL-2-ASSOCIATED ATHANOGENE 4 (BAG4)	BCL-2-ASSOCIATED ATHANOGENE 4 (BAG4);BCL-2-ASSOCIATED ATHANOGENE 4 (ATBAG4)				0	0
267	AT3G51960	BASIC LEUCINE ZIPPER 24 (BZIP24)	BASIC LEUCINE ZIPPER 24 (BZIP24);BASIC LEUCINE ZIPPER 24 (ATBZIP24)	transcription factor	transcription factor	transcription factor	0	0
453	AT3G52050	ORGANELLAR EXONUCLEASE 1 (OEX1)	ORGANELLAR EXONUCLEASE 1 (OEX1)				0	0
831	AT3G52155						0	0
2009	AT3G52340	SUCROSE-6F-PHOSPHATE PHOSPHOHYDROLASE 2 (SPP2)	SUCROSE-PHOSPHATASE 2 (ATSPP2);SUCROSE-6F-PHOSPHATE PHOSPHOHYDROLASE 2 (SPP2)	Starch and sucrose metabolism			0	0
182	AT3G52560	UBIQUITIN E2 VARIANT 1D-4 (UEV1D-4)	UBIQUITIN E2 VARIANT 1D-4 (UEV1D-4)	DNA repair	DNA repair	DNA repair	7	1
1791	AT3G52750	(FTSZ2-2)	(FTSZ2-2)				0	0
1152	AT3G52890	KCBP-INTERACTING PROTEIN KINASE (KIPK)	KCBP-INTERACTING PROTEIN KINASE (KIPK)				0	0
2054	AT3G52910	GROWTH-REGULATING FACTOR 4 (GRF4)	GROWTH-REGULATING FACTOR 4 (GRF4);GROWTH-REGULATING FACTOR 4 (AtGRF4)				0	0
36	AT3G52930	FRUCTOSE-BISPHOSPHATE ALDOLASE 8 (FBA8)	FRUCTOSE-BISPHOSPHATE ALDOLASE 8 (FBA8); (ATFBA8)	ethylene,karrikin	ethylene,karrikin	ethylene	9	1
421	AT3G53180	NODULIN/GLUTAMINE SYNTHASE-LIKE PROTEIN (NodGS)	NODULIN/GLUTAMINE SYNTHASE-LIKE PROTEIN (NodGS)				0	0
1468	AT3G53260	PHENYLALANINE AMMONIA-LYASE 2 (PAL2)	(ATPAL2);PHENYLALANINE AMMONIA-LYASE 2 (PAL2)	Phenylpropanoid biosynthesis			0	0
2633	AT3G53320	GROWING PLUS-END TRACKING PROTEIN 2 (GPT2)	GROWING PLUS-END TRACKING PROTEIN 2 (GPT2)				0	0
248	AT3G53350	ROP INTERACTIVE PARTNER 3 (RIP3)	ROP INTERACTIVE PARTNER 3 (RIP3);MICROTUBULE DEPLETION DOMAIN 1 (MIDD1);ROP INTERACTIVE PARTNER 4 (RIP4)				0	0
825	AT3G53410	LOG2-LIKE UBIQUITIN LIGASE2 (LUL2)	LOG2-LIKE UBIQUITIN LIGASE2 (LUL2)	protein transport			0	0
2056	AT3G53540	TON1 RECRUITING MOTIF 19 (TRM19)	TON1 RECRUITING MOTIF 19 (TRM19)				0	0
1807	AT3G53560						0	0
726	AT3G53610	RAB GTPASE HOMOLOG 8 (RAB8)	RAB GTPASE HOMOLOG 8 (ATRAB8);RAB GTPASE HOMOLOG 8 (RAB8); (AtRABE1a); (AtRab8B)	protein transport			0	0
12	AT3G53630	GUN1-INTERACTING PROTEIN 1 (GIP1)	GUN1-INTERACTING PROTEIN 1 (GIP1)				0	0
1728	AT3G53670						0	0
1855	AT3G53750	ACTIN 3 (ACT3)	ACTIN 3 (ACT3)				0	0
1962	AT3G53870			Ribosome	Ribosome	Ribosome	15	1
555	AT3G53890	EVERSHED1 (EVR1)	EVERSHED1 (EVR1); (RPS21B)				0	0
437	AT3G53900	URACIL PHOSPHORIBOSYLTRANSFERASE (UPP)	PYRIMIDINE R (PYRR);URACIL PHOSPHORIBOSYLTRANSFERASE (UPP)	metabolism			0	0
2512	AT3G53980						0	0
923	AT3G53990	UNIVERSAL STRESS PROTEIN (ATUSP)	(USP17);UNIVERSAL STRESS PROTEIN (ATUSP)				0	0
1515	AT3G54020	ARABIDOPSIS INOSITOL PHOSPHORYLCERAMIDE SYNTHASE 1 (AtIPCS1)	ARABIDOPSIS INOSITOL PHOSPHORYLCERAMIDE SYNTHASE 1 (AtIPCS1)	Steroid biosynthesis			0	0
441	AT3G54120						0	0
814	AT3G54170	FKBP12 INTERACTING PROTEIN 37 (FIP37)	FKBP12 INTERACTING PROTEIN 37 (FIP37);FKBP12 INTERACTING PROTEIN 37 (ATFIP37)				0	0
1699	AT3G54190						0	0
652	AT3G54220	SCARECROW (SCR)	SHOOT GRAVITROPISM 1 (SGR1);SCARECROW (SCR)	Transcription_factor,Abiotic_biotic_stimulus	Transcription_factor,Abiotic_biotic_stimulus	Transcription_factor	0	0
265	AT3G54230	SUPPRESSOR OF ABI3-5 (SUA)	SUPPRESSOR OF ABI3-5 (SUA)	RNA processing	RNA processing	RNA processing	16	1
1335	AT3G54290						0	0
1088	AT3G54390			Transcription factor	Transcription factor	Transcription factor	0	0
987	AT3G54820	PLASMA MEMBRANE INTRINSIC PROTEIN 2;5 (PIP2;5)	PLASMA MEMBRANE INTRINSIC PROTEIN 2;5 (PIP2;5);PLASMA MEMBRANE INTRINSIC PROTEIN 2D (PIP2D)				0	0
581	AT3G54826	ZINC RIBBON 3 (ZR3)	ZINC RIBBON 3 (ZR3)				0	0
1606	AT3G54840	(ARA6.00)	(ARA-6); (ATRAB5C); (ATARA6); (ARA6); (ATRABF1)	protein transport			0	0
2	AT3G54850	PLANT U-BOX 14 (PUB14)	PLANT U-BOX 14 (PUB14); (ATPUB14)				0	0
2137	AT3G54880						0	0
2011	AT3G54900	CAX INTERACTING PROTEIN 1 (CXIP1)	CAX INTERACTING PROTEIN 1 (CXIP1); (ATGRXS14);GLUTAREDOXIN (ATGRXCP)				0	0
293	AT3G54960	PDI-LIKE 1-3 (PDIL1-3)	PDI-LIKE 1-3 (ATPDIL1-3);PDI-LIKE 1-3 (PDIL1-3);ARABIDOPSIS THALIANA PROTEIN DISULFIDE ISOMERASE 1 (ATPDI1);PROTEIN DISULFIDE ISOMERASE 1 (PDI1)				0	0
2196	AT3G55150	EXOCYST SUBUNIT EXO70 FAMILY PROTEIN H1 (EXO70H1)	EXOCYST SUBUNIT EXO70 FAMILY PROTEIN H1 (EXO70H1);EXOCYST SUBUNIT EXO70 FAMILY PROTEIN H1 (ATEXO70H1)	Protein processing	Protein processing	Protein processing	15	1
523	AT3G55240						0	0
531	AT3G55290	SHORT-CHAIN DEHYDROGENASE/REDUCTASE ISOFORM D (SDRD)	SHORT-CHAIN DEHYDROGENASE/REDUCTASE ISOFORM D (SDRD)				0	0
190	AT3G55460	SC35-LIKE SPLICING FACTOR 30 (SCL30)	SC35-LIKE SPLICING FACTOR 30 (SCL30);SC35-LIKE SPLICING FACTOR 30 (At-SCL30)				0	0
323	AT3G55600						0	0
2405	AT3G55605						0	0
2550	AT3G55690						0	0
1782	AT3G55840						0	0
2634	AT3G56030						0	0
2078	AT3G56130	BCCP-LIKE PROTEIN 3 (BLP3)	BIOTIN/LIPOYL ATTACHMENT DOMAIN CONTAINING 1 (BADC1);BCCP-LIKE PROTEIN 3 (BLP3)				0	0
2387	AT3G56220			transcription factor			0	0
352	AT3G56270						0	0
2146	AT3G56290			transporter	transporter	transporter	0	0
790	AT3G56320	(NTP7)	(NTP7)				0	0
1295	AT3G56360						0	0
2603	AT3G56490	HIS TRIAD FAMILY PROTEIN 3 (HIT3)	HISTIDINE TRIAD NUCLEOTIDE-BINDING 1 (HINT1);HIS TRIAD FAMILY PROTEIN 3 (HIT3)				0	0
1611	AT3G56680			RNA processing			0	0
1988	AT3G56710	SIGMA FACTOR BINDING PROTEIN 1 (SIB1)	SIGMA FACTOR BINDING PROTEIN 1 (SIB1)				0	0
330	AT3G56720			RNA processing	RNA processing	RNA processing	16	1
202	AT3G56850	ABA-RESPONSIVE ELEMENT BINDING PROTEIN 3 (AREB3)	(DPBF3);ABA-RESPONSIVE ELEMENT BINDING PROTEIN 3 (AREB3)	abscisic acid,transcription factor	abscisic acid,transcription factor	abscisic acid	1	1
419	AT3G56860	UBP1-ASSOCIATED PROTEIN 2A (UBA2A)	UBP1-ASSOCIATED PROTEIN 2A (UBA2A)	RNA processing	RNA processing	RNA processing	16	1
1785	AT3G56880			signal transduction, gene regulation			0	0
734	AT3G56900	(ALADIN)	(ALADIN)				0	0
962	AT3G56950	SMALL AND BASIC INTRINSIC PROTEIN 2;1 (SIP2;1)	SMALL AND BASIC INTRINSIC PROTEIN 2;1 (SIP2;1)	vesicular transport			0	0
512	AT3G57050	CYSTATHIONINE BETA-LYASE (CBL)	CYSTATHIONINE BETA-LYASE (CBL)				0	0
887	AT3G57090	(BIGYIN)	FISSION 1A (FIS1A); (BIGYIN)	Phagosome			0	0
1372	AT3G57280	FATTY ACID EXPORT 1 (FAX1)	(ATFAX1);FATTY ACID EXPORT 1 (FAX1)	fatty acid metabolism	fatty acid metabolism	fatty acid metabolism	10	1
2366	AT3G57540	REMORIN GROUP 4 1 (REM4.1)	REMORIN GROUP 4 1 (REM4.1); (ATREM4.1)				0	0
780	AT3G57870	SUMO CONJUGATION ENZYME 1 (SCE1)	SUMO CONJUGATION ENZYME 1 (SCE1);EMBRYO DEFECTIVE 1637 (EMB1637); (AHUS5);SUMO CONJUGATING ENZYME 1A (SCE1A);SUMO CONJUGATION ENZYME 1 (ATSCE1)	Ubiquitin mediated proteolysis,RNA transport	Ubiquitin mediated proteolysis,RNA transport	Ubiquitin mediated proteolysis	15	1
618	AT3G58170	BET1P/SFT1P-LIKE PROTEIN 14A (BS14A)	ARABIDOPSIS THALIANA BET1P/SFT1P-LIKE PROTEIN 14A (ATBS14A); (ATBET11);MODIFIED TRANSPORT TO THE VACUOLE 15 (MTV15); (BET11);BET1P/SFT1P-LIKE PROTEIN 14A (BS14A)	Phagosome			0	0
2552	AT3G58380						0	0
2141	AT3G58450	UNIVERSAL STRESS PROTEIN (USP)	UNIVERSAL STRESS PROTEIN (USP)	abscisic acid	abscisic acid	abscisic acid	1	1
758	AT3G58460	RHOMBOID-LIKE PROTEIN 15 (RBL15)	ARABIDOPSIS RHOMBOID-LIKE PROTEIN 11 (ATRBL11);RHOMBOID-LIKE PROTEIN 11 (RBL11);RHOMBOID-LIKE PROTEIN 15 (RBL15);RHOMBOID-LIKE PROTEIN 15 (ATRBL15)				0	0
660	AT3G58500	PROTEIN PHOSPHATASE 2A-4 (PP2A-4)	PROTEIN PHOSPHATASE 2A-3 (PP2A-3); (EP7);PROTEIN PHOSPHATASE 2A-4 (PP2A-4)				0	0
299	AT3G58510	RNA HELICASE 11 (RH11)	RNA HELICASE 11 (RH11)				0	0
1101	AT3G58560	(ATCCR4A)	(ATCCR4A)	RNA processing	RNA processing	RNA processing	16	1
1630	AT3G58630			Transcription factor	Transcription factor	Transcription factor	0	0
1672	AT3G58670	PLANT CYSTEINE OXIDASE 5 (PCO5)	PLANT CYSTEINE OXIDASE 5 (PCO5)	ethylene	ethylene	ethylene	9	1
2035	AT3G58730	(VHA-D)	(VHA-D)	Phagosome			0	0
485	AT3G58740	CITRATE SYNTHASE 1 (CSY1)	CITRATE SYNTHASE 1 (CSY1)	peroxisome	peroxisome	peroxisome	10	1
945	AT3G58750	CITRATE SYNTHASE 2 (CSY2)	CITRATE SYNTHASE 2 (CSY2)	peroxisome	peroxisome	peroxisome	10	1
1281	AT3G58930						0	0
1323	AT3G59050	POLYAMINE OXIDASE 3 (PAO3)	POLYAMINE OXIDASE 3 (PAO3);POLYAMINE OXIDASE 3 (ATPAO3)				0	0
2336	AT3G59080			protein processing	protein processing	protein processing	15	1
2433	AT3G59200						0	0
2618	AT3G59220	PIRIN (PRN)	(PRN1);PIRIN (PRN); (ATPIRIN1)				0	0
471	AT3G59300						0	0
1361	AT3G59350						0	0
1795	AT3G59470	FAR1-RELATED SEQUENCES-RELATED FACTOR1 (FRF1)	FAR1-RELATED SEQUENCES-RELATED FACTOR1 (FRF1)				0	0
333	AT3G59500						0	0
1690	AT3G59530	LESS ADHERENT POLLEN 3 (LAP3)	(ATLAP3);LESS ADHERENT POLLEN 3 (LAP3)	calcium signaling			0	0
150	AT3G59810	SM-LIKE 6A (LSM6A)	SM-LIKE 6A (LSM6A)	Spliceosome,RNA degradation	Spliceosome,RNA degradation	Spliceosome	16	1
630	AT3G59840						0	0
241	AT3G59920	RAB GDP DISSOCIATION INHIBITOR 2 (GDI2)	RAB GDP DISSOCIATION INHIBITOR 2 (GDI2);RAB GDP DISSOCIATION INHIBITOR 2 (ATGDI2)				0	0
86	AT3G59930						0	0
2165	AT3G59940	KISS ME DEADLY 4 (KMD4)	KISS ME DEADLY 4 (KMD4); (ATKFB50);KELCH REPEAT F-BOX 50 (KFB50)	cytokinin,Phenylpropanoid biosynthesis			0	0
1787	AT3G60130	BETA GLUCOSIDASE 16 (BGLU16)	BETA GLUCOSIDASE 16 (BGLU16)				0	0
2480	AT3G60150						0	0
1879	AT3G60200						0	0
2485	AT3G60210	(GROES)	(GROES)				0	0
1724	AT3G60300						0	0
1247	AT3G60360	EMBRYO SAC DEVELOPMENT ARREST 14 (EDA14)	U3 SMALL NUCLEOLAR RNA-ASSOCIATED PROTEIN 11 (UTP11);EMBRYO SAC DEVELOPMENT ARREST 14 (EDA14)				0	0
1154	AT3G60390	HOMEOBOX-LEUCINE ZIPPER PROTEIN 3 (HAT3)	HOMEOBOX-LEUCINE ZIPPER PROTEIN 3 (HAT3)				0	0
961	AT3G60590						0	0
839	AT3G60600	VAMP/SYNAPTOBREVIN-ASSOCIATED PROTEIN 27-1 (VAP27-1)	VAMP/SYNAPTOBREVIN-ASSOCIATED PROTEIN 27-1 (VAP27-1);VESICLE ASSOCIATED PROTEIN (VAP); ((AT)VAP); (VAP27)	vesicular transport			0	0
1391	AT3G60630	HAIRY MERISTEM 2 (HAM2)	HAIRY MERISTEM 2 (HAM2);ARABIDOPSIS THALIANA HAIRY MERISTEM 2 (ATHAM2);LOST MERISTEMS 2 (LOM2)	Transcription_factor	Transcription_factor	Transcription_factor	0	0
1360	AT3G60660						0	0
2205	AT3G60800	PROTEIN ACYLTRANSFERASE 14 (PAT14)	PROTEIN ACYLTRANSFERASE 14 (PAT14)				0	0
186	AT3G60820	(PBF1)	(PBF1)	protein processing			0	0
374	AT3G60910						0	0
654	AT3G61060	PHLOEM PROTEIN 2-A13 (PP2-A13)	PHLOEM PROTEIN 2-A13 (PP2-A13);PHLOEM PROTEIN 2-A13 (AtPP2-A13)				0	0
598	AT3G61150	HOMEODOMAIN GLABROUS 1 (HDG1)	HOMEODOMAIN-GLABRA2 1 (HD-GL2-1);HOMEODOMAIN GLABROUS 1 (HDG1)				0	0
1267	AT3G61190	BON ASSOCIATION PROTEIN 1 (BAP1)	BON ASSOCIATION PROTEIN 1 (BAP1)				0	0
84	AT3G61300	MULTIPLE C2 DOMAIN AND TRANSMEMBRANE REGION PROTEIN 1 (MCTP8)	MULTIPLE C2 DOMAIN AND TRANSMEMBRANE REGION PROTEIN 1 (MCTP8)	Steroid biosynthesis			0	0
846	AT3G61310	AT-HOOK MOTIF NUCLEAR LOCALIZED PROTEIN 11 (AHL11)	AT-HOOK MOTIF NUCLEAR LOCALIZED PROTEIN 11 (AHL11)	AT hook motif DNA-binding family	AT hook motif DNA-binding family		0	0
1557	AT3G61430	PLASMA MEMBRANE INTRINSIC PROTEIN 1A (PIP1A)	PLASMA MEMBRANE INTRINSIC PROTEIN 1A (PIP1A);PLASMA MEMBRANE INTRINSIC PROTEIN 1;1 (PIP1;1);PLASMA MEMBRANE INTRINSIC PROTEIN 1 (PIP1);ARABIDOPSIS THALIANA PLASMA MEMBRANE INTRINSIC PROTEIN 1 (ATPIP1)	water transport			0	0
1057	AT3G61530	(PANB2)	(PANB2)	Pantothenate and CoA biosynthesis			0	0
2400	AT3G61580	SPHINGOID LCB DESATURASE 1 (SLD1)	(ATSLD1);SPHINGOID LCB DESATURASE 1 (SLD1)	Steroid biosynthesis			0	0
1999	AT3G61590	HAWAIIAN SKIRT (HWS)	(HS);HAWAIIAN SKIRT (HWS)	RNA processing	RNA processing	RNA processing	16	1
518	AT3G61620	(RRP41)	(RRP41)				0	0
627	AT3G61790	(SINAT3)	(SINAT3)	abscisic acid	abscisic acid	abscisic acid	1	1
1532	AT3G61870						0	0
2515	AT3G61920						0	0
1231	AT3G61950	MYC-TYPE TRANSCRIPTION FACTOR 67 (MYC67)	MYC-TYPE TRANSCRIPTION FACTOR 67 (MYC67)	Transcription factor	Transcription factor	Transcription factor	0	0
1481	AT3G62250	UBIQUITIN 5 (UBQ5)	UBIQUITIN 5 (UBQ5)	protein processing			0	0
2416	AT3G62260	TYPE 2C PROTEIN PHOSPHATASE 49 (PP2C49)	TYPE 2C PROTEIN PHOSPHATASE 49 (PP2C49)				0	0
155	AT3G62310			RNA processing	RNA processing	RNA processing	16	1
994	AT3G62410	CP12 DOMAIN-CONTAINING PROTEIN 2 (CP12-2)	CP12 DOMAIN-CONTAINING PROTEIN 1 (CP12);CP12 DOMAIN-CONTAINING PROTEIN 2 (CP12-2)				0	0
224	AT3G62790						0	0
2325	AT3G62800	DOUBLE-STRANDED-RNA-BINDING PROTEIN 4 (DRB4)	(ATTIF3K1);DOUBLE-STRANDED-RNA-BINDING PROTEIN 4 (DRB4)	RNA processing	RNA processing	RNA processing	16	1
1895	AT3G63000	NPL4-LIKE PROTEIN 1 (NPL41)	NPL4-LIKE PROTEIN 1 (NPL41)				0	0
2607	AT3G63060	EID1-LIKE 3 (EDL3)	EID1-LIKE 3 (EDL3)	abscisic acid	abscisic acid	abscisic acid	1	1
1775	AT3G63080	GLUTATHIONE PEROXIDASE 5 (GPX5)	GLUTATHIONE PEROXIDASE 5 (ATGPX5); (GPXL5);GLUTATHIONE PEROXIDASE 5 (GPX5);MATERNAL EFFECT EMBRYO ARREST 42 (MEE42)	Glutathione metabolism,oxidative phorsphralation			0	0
1736	AT3G63130	RAN GTPASE ACTIVATING PROTEIN 1 (RANGAP1)	RAN GTPASE-ACTIVATING PROTEIN 1 (ATRANGAP1);RAN GTPASE ACTIVATING PROTEIN 1 (RANGAP1)	Protein export,			0	0
1169	AT3G63200	PATATIN-LIKE PROTEIN 9 (PLP9)	(PLA IIIB);PATATIN-LIKE PROTEIN 9 (PLP9)				0	0
208	AT3G63210	(MARD1)	(MARD1);MEDIATOR OF ABA-REGULATED DORMANCY 1 (MARD1)	abscisic acid	abscisic acid	abscisic acid	1	1
1343	AT3G63460	(SEC31B)	(SEC31B)	protein transport	protein transport	protein transport	15	1
874	AT4G00120	INDEHISCENT (IND)	INDEHISCENT (IND1);EMBRYO SAC DEVELOPMENT ARREST 33 (EDA33);INDEHISCENT (IND); (GT140)	auxin	auxin	auxin	3	1
244	AT4G00150	HAIRY MERISTEM 3 (HAM3)	(SCL6-IV);LOST MERISTEMS 3 (LOM3);ARABIDOPSIS THALIANA HAIRY MERISTEM 3 (ATHAM3);HAIRY MERISTEM 3 (HAM3)				0	0
1631	AT4G00231	MATERNAL EFFECT EMBRYO ARREST 50 (MEE50)	MATERNAL EFFECT EMBRYO ARREST 50 (MEE50); (ZIX)				0	0
1211	AT4G00238	(ATSTKL1)	(ATSTKL1)				0	0
533	AT4G00370	(ANTR2)	(ATPHT4;4);ANION TRANSPORTER 2 (PHT4;4); (ANTR2)				0	0
286	AT4G00430	PLASMA MEMBRANE INTRINSIC PROTEIN 1;4 (PIP1;4)	PLASMA MEMBRANE INTRINSIC PROTEIN 1E (PIP1E);TRANSMEMBRANE PROTEIN C (TMP-C);PLASMA MEMBRANE INTRINSIC PROTEIN 1;4 (PIP1;4)				0	0
139	AT4G00550	DIGALACTOSYL DIACYLGLYCEROL DEFICIENT 2 (DGD2)	DIGALACTOSYL DIACYLGLYCEROL DEFICIENT 2 (DGD2)	Glycerolipid metabolism			0	0
789	AT4G00570	NAD-DEPENDENT MALIC ENZYME 2 (NAD-ME2)	NAD-DEPENDENT MALIC ENZYME 2 (NAD-ME2)				0	0
1583	AT4G00585						0	0
2181	AT4G00710	BRASSINOSTEROID-SIGNALING KINASE 3 (BSK3)	BRASSINOSTEROID-SIGNALING KINASE 3 (BSK3)	brassinosteroid	brassinosteroid	brassinosteroid	4	1
648	AT4G00720	SHAGGY-LIKE PROTEIN KINASE 32 (SK32)	SHAGGY-LIKE PROTEIN KINASE 32 (ATSK32);SHAGGY-LIKE PROTEIN KINASE 32 (SK32);SHAGGY-LIKE PROTEIN KINASE THETA (ASKTHETA)	brassinosteroid	brassinosteroid	brassinosteroid	4	1
1503	AT4G00780						0	0
602	AT4G00980						0	0
1938	AT4G01060	CAPRICE-LIKE MYB3 (CPL3)	CAPRICE-LIKE MYB3 (CPL3);ENHANCER OF TRY AND CPC 3 (ETC3)	transcription factor	transcription factor	transcription factor	0	0
291	AT4G01090						0	0
2174	AT4G01150	CURVATURE THYLAKOID 1A (CURT1A)	CURVATURE THYLAKOID 1A (CURT1A)				0	0
2176	AT4G01400	MITOCHONDRIAL INTRON SPLICING FACTOR 74 (MISF74)	MITOCHONDRIAL INTRON SPLICING FACTOR 74 (MISF74)	RNA processing			0	0
495	AT4G01430	USUALLY MULTIPLE ACIDS MOVE IN AND OUT TRANSPORTERS 29 (UMAMIT29)	USUALLY MULTIPLE ACIDS MOVE IN AND OUT TRANSPORTERS 29 (UMAMIT29)	transporter	transporter	transporter	0	0
127	AT4G01480	PYROPHOSPHORYLASE 5 (PPa5)	PYROPHOSPHORYLASE 5 (PPa5);PYROPHOSPHORYLASE 5 (AtPPa5)	Inositol phosphate metabolism			0	0
2564	AT4G01580			Transcription factor	Transcription factor	Transcription factor	0	0
2057	AT4G01750	RHAMNOGALACTURONAN XYLOSYLTRANSFERASE 2 (RGXT2)	RHAMNOGALACTURONAN XYLOSYLTRANSFERASE 2 (RGXT2)				0	0
20	AT4G01920						0	0
898	AT4G02080	SECRETION-ASSOCIATED RAS SUPER FAMILY 2 (SAR2)	(SAR1C);SECRETION-ASSOCIATED RAS SUPER FAMILY 2 (SAR2);SECRETION-ASSOCIATED RAS SUPER FAMILY 2 (ATSAR2); (ASAR1); (ATSARA1C)				0	0
736	AT4G02150	MODIFIER OF SNC1, 6 (MOS6)	MODIFIER OF SNC1, 6 (MOS6);IMPORTIN ALPHA ISOFORM 3 (IMPA-3);IMPORTIN ALPHA 3 (ATIMPALPHA3)	Stress	Stress	multi	0	0
1828	AT4G02220						0	0
1618	AT4G02280	SUCROSE SYNTHASE 3 (SUS3)	(ATSUS3);SUCROSE SYNTHASE 3 (SUS3)				0	0
2468	AT4G02425						0	0
1188	AT4G02440	EMPFINDLICHER IM DUNKELROTEN LICHT 1 (EID1)	EMPFINDLICHER IM DUNKELROTEN LICHT 1 (EID1)				0	0
2283	AT4G02570	CULLIN 1 (CUL1)	(ETA1);CULLIN 1 (ATCUL1);INCURVATA 13 (ICU13);AUXIN RESISTANT 6 (AXR6);CULLIN 1 (CUL1)	auxin,jasmonic acid,Protein processing in endoplasmic reticulum,Ubiquitin mediated proteolysis	auxin,jasmonic acid,Protein processing in endoplasmic reticulum,Ubiquitin mediated proteolysis	Multi	0	0
99	AT4G02590	UNFERTILIZED EMBRYO SAC 12 (UNE12)	UNFERTILIZED EMBRYO SAC 12 (UNE12)	Transcription_factor	Transcription_factor	Transcription_factor	0	0
1433	AT4G02620	(VHA-F)	(VHA-F)				0	0
1378	AT4G02720	MORPHOLOGY OF AGO1-52 SUPPRESSED2 (MAS2)	MORPHOLOGY OF AGO1-52 SUPPRESSED2 (MAS2)	ribosome	ribosome	ribosome	15	1
167	AT4G02725						0	0
196	AT4G02770	PHOTOSYSTEM I SUBUNIT D-1 (PSAD-1)	(PSAD1);PHOTOSYSTEM I SUBUNIT D-1 (PSAD-1)	photosynthesis			0	0
779	AT4G02820						0	0
543	AT4G02840	(SMD1B)	(SMD1B)	RNA processing			0	0
1998	AT4G02940	ATALKBH10B (ALKBH10B)	ATALKBH10B (ALKBH10B)	RNA processing	RNA processing	RNA processing	16	1
1058	AT4G03020						0	0
2307	AT4G03120						0	0
1288	AT4G03150						0	0
2013	AT4G03280	PHOTOSYNTHETIC ELECTRON TRANSFER C (PETC)	PHOTOSYNTHETIC ELECTRON TRANSFER C (PETC);PROTON GRADIENT REGULATION 1 (PGR1)				0	0
2448	AT4G03290			calcium signaling			0	0
773	AT4G03400	DWARF IN LIGHT 2 (DFL2)	(GH3-10);DWARF IN LIGHT 2 (DFL2)				0	0
165	AT4G03410			Phagosome			0	0
791	AT4G03420			Unknown	Unknown	Unknown	0	0
759	AT4G03510	RING MEMBRANE-ANCHOR 1 (RMA1)	(ATRMA1);RING MEMBRANE-ANCHOR 1 (RMA1)				0	0
2347	AT4G03520	(ATHM2)	THIOREDOXIN M2 (TRXM2); (ATHM2)				0	0
807	AT4G04020	FIBRILLIN (FIB)	FIBRILLIN (FIB);FIBRILLIN 1A (FIB1A);PLASTOGLOBULIN 35 (PGL35)	abscisic acid	abscisic acid	abscisic acid	1	1
1836	AT4G04320						0	0
1253	AT4G04330	HOMOLOGUE OF CYANOBACTERIAL RBCX 1 (RbcX1)	HOMOLOGUE OF CYANOBACTERIAL RBCX 1 (RbcX1); (AtRbcX1)	Rubisco	Rubisco		0	0
1205	AT4G04620	AUTOPHAGY 8B (ATG8B)	AUTOPHAGY 8B (ATG8B)	Autophagy	Autophagy		0	0
1624	AT4G04640	(ATPC1)	(ATPC1)				0	0
2289	AT4G04770	ATP-BINDING CASSETTE I8 (ABCI8)	ARABIDOPSIS THALIANA NUCLEOSOME ASSEMBLY PROTEIN 1 (ATNAP1);LONG AFTER FR (LAF6);ATP BINDING CASSETTE PROTEIN 1 (ATABC1);ATP BINDING CASSETTE PROTEIN 1 (ABC1);ATP-BINDING CASSETTE I8 (ABCI8)	transporter,Fe-S cluster assembly	transporter,Fe-S cluster assembly	transporter	0	0
1678	AT4G04800	METHIONINE SULFOXIDE REDUCTASE B3 (MSRB3)	METHIONINE SULFOXIDE REDUCTASE B3 (MSRB3);METHIONINE SULFOXIDE REDUCTASE B3 (ATMSRB3)				0	0
818	AT4G04890	PROTODERMAL FACTOR 2 (PDF2)	PROTODERMAL FACTOR 2 (PDF2)	floral and inflorescence meristems	floral and inflorescence meristems		0	0
749	AT4G04950	MONOTHIOL GLUTAREDOXIN 17 (GRXS17)	MONOTHIOL GLUTAREDOXIN 17 (GRXS17);ARABIDOPSIS THALIANA MONOTHIOL GLUTAREDOXIN 17 (AtGRXS17)	auxin,ROS	auxin,ROS	auxin	3	1
2345	AT4G05180	PHOTOSYSTEM II SUBUNIT Q-2 (PSBQ-2)	PHOTOSYSTEM II SUBUNIT Q (PSBQ); (PSII-Q);PHOTOSYSTEM II SUBUNIT Q-2 (PSBQ-2)	photosystem II	photosystem II		0	0
435	AT4G05400						0	0
547	AT4G05420	DAMAGED DNA BINDING PROTEIN 1A (DDB1A)	DAMAGED DNA BINDING PROTEIN 1A (DDB1A)	chromatin	chromatin		0	0
513	AT4G07950			RNA polymerase	RNA polymerase	RNA polymerase	16	1
1764	AT4G07990			protein processing			0	0
59	AT4G08150	KNOTTED-LIKE FROM ARABIDOPSIS THALIANA (KNAT1)	KNOTTED-LIKE FROM ARABIDOPSIS THALIANA (KNAT1);BREVIPEDICELLUS 1 (BP1);BREVIPEDICELLUS (BP)	gibberellin	gibberellin	gibberellin	11	1
467	AT4G08230						0	0
1951	AT4G08460						0	0
1403	AT4G08520						0	0
2536	AT4G08570	(HIPP24)	(HIPP24);HEAVY METAL ASSOCIATED PROTEIN 33 (ATHMP33)				0	0
620	AT4G08790	(NIT1)	(NIT1)				0	0
944	AT4G08910						0	0
1185	AT4G08980	F-BOX WITH WD-40 2 (FBW2)	SKP1/ASK-INTERACTING PROTEIN 18 (SKIP18);F-BOX WITH WD-40 2 (FBW2)	abscisic acid	abscisic acid	abscisic acid	1	1
438	AT4G09010	THYLAKOID LUMEN 29 (TL29)	THYLAKOID LUMEN 29 (TL29);ASCORBATE PEROXIDASE 4 (APX4)				0	0
2256	AT4G09060						0	0
2061	AT4G09340						0	0
1865	AT4G09460	MYB DOMAIN PROTEIN 6 (MYB6)	(ATMYB6);MYB DOMAIN PROTEIN 6 (MYB6);MYB DOMAIN PROTEIN 6 (AtMYB6)	Transcription factor	Transcription factor	Transcription factor	0	0
1493	AT4G09580			vesicular transport			0	0
2513	AT4G09800	S18 RIBOSOMAL PROTEIN (RPS18C)	S18 RIBOSOMAL PROTEIN (RPS18C)	ribosome	ribosome	ribosome	15	1
1776	AT4G09830						0	0
2281	AT4G09960	SEEDSTICK (STK)	AGAMOUS-LIKE 11 (AGL11);SEEDSTICK (STK)	Transcription factor	Transcription factor	Transcription factor	0	0
2357	AT4G09980	EMBRYO DEFECTIVE 1691 (EMB1691)	METHYLTRANSFERASE B (MTB);EMBRYO DEFECTIVE 1691 (EMB1691)	RNA processing	RNA processing	RNA processing	16	1
2130	AT4G10040	CYTOCHROME C-2 (CYTC-2)	CYTOCHROME C-2 (CYTC-2)	gibberellin acid			0	0
1548	AT4G10160	ARABIDOPSIS T??XICOS EN LEVADURA 59 (ATL59)	ARABIDOPSIS T??XICOS EN LEVADURA 59 (ATL59)				0	0
952	AT4G10400						0	0
107	AT4G10430						0	0
683	AT4G10470						0	0
844	AT4G10480						0	0
941	AT4G10500	DMR6-LIKE OXYGENASE 1 (DLO1)	DMR6-LIKE OXYGENASE 1 (DLO1)				0	0
2447	AT4G10800						0	0
1143	AT4G10840	KINESIN LIGHT CHAIN-RELATED 1 (KLCR1)	(CMU1);KINESIN LIGHT CHAIN-RELATED 1 (KLCR1)				0	0
417	AT4G10930						0	0
1000	AT4G10960	UDP-D-GLUCOSE/UDP-D-GALACTOSE 4-EPIMERASE 5 (UGE5)	UDP-D-GLUCOSE/UDP-D-GALACTOSE 4-EPIMERASE 5 (UGE5)	dna rna metabolism,			0	0
510	AT4G11100						0	0
1269	AT4G11175						0	0
1033	AT4G11220	VIRB2-INTERACTING PROTEIN 2 (BTI2)	RETICULAN LIKE PROTEIN B2 (RTNLB2);VIRB2-INTERACTING PROTEIN 2 (BTI2);RETICULON 2 (RTN2)				0	0
1729	AT4G11240	(TOPP7)	(TOPP7)				0	0
770	AT4G11260	(SGT1B)	(RPR1);ENHANCED DOWNY MILDEW 1 (EDM1); (SGT1B); (ATSGT1B);ENHANCER OF TIR1-1 AUXIN RESISTANCE 3 (ETA3)	auxin,biotic stress	auxin,biotic stress	auxin	3	1
775	AT4G11310	CYSTEINE PROTEASE 1 (CP1)	CYSTEINE PROTEASE 1 (CP1); (ATCP1)				0	0
2122	AT4G11600	GLUTATHIONE PEROXIDASE 6 (GPX6)	GLUTATHIONE PEROXIDASE 6 (ATGPX6); (PHGPX); (GPXL6);GLUTATHIONE PEROXIDASE 6 (GPX6); (LSC803)	Oxidative phosphorylation			0	0
2139	AT4G11890	ABA- AND OSMOTIC-STRESS-INDUCIBLE RECEPTOR-LIKE CYTOSOLIC KINASE1 (ARCK1)	CYSTEINE-RICH RECEPTOR-LIKE PROTEIN KINASE 45 (CRK45);ABA- AND OSMOTIC-STRESS-INDUCIBLE RECEPTOR-LIKE CYTOSOLIC KINASE1 (ARCK1)	abscisic acid	abscisic acid	abscisic acid	1	1
30	AT4G12080	AT-HOOK MOTIF NUCLEAR-LOCALIZED PROTEIN 1 (AHL1)	(ATAHL1);AT-HOOK MOTIF NUCLEAR-LOCALIZED PROTEIN 1 (AHL1)	AT-hook motif	AT-hook motif		0	0
370	AT4G12450						0	0
644	AT4G13000						0	0
2291	AT4G13020	(MHK)	(MHK)				0	0
2220	AT4G13180						0	0
2389	AT4G13195	CLAVATA3/ESR-RELATED 44 (CLE44)	CLAVATA3/ESR-RELATED 44 (CLE44)				0	0
1325	AT4G13345	MATERNAL EFFECT EMBRYO ARREST 55 (MEE55)	MATERNAL EFFECT EMBRYO ARREST 55 (MEE55)				0	0
656	AT4G13500						0	0
1029	AT4G13540	ANTHER DEHISCENCE REPRESSOR (ADR)	ANTHER DEHISCENCE REPRESSOR (ADR)	peroxisome	peroxisome	peroxisome	10	1
217	AT4G13640	UNFERTILIZED EMBRYO SAC 16 (UNE16)	UNFERTILIZED EMBRYO SAC 16 (UNE16);PHR1-LIKE 3 (PHL3)	Transcription_factor	Transcription_factor	Transcription_factor	0	0
2376	AT4G13850	RNA-BINDING GLYCINE-RICH PROTEIN A5 (RBGA5)	GLYCINE-RICH RNA-BINDING PROTEIN 2 (ATGRP2);RNA-BINDING GLYCINE-RICH PROTEIN A5 (RBGA5);GLYCINE RICH PROTEIN 2 (GRP2);GLYCINE-RICH RNA-BINDING PROTEIN 2 (GR-RBP2)	RNA processing			0	0
1821	AT4G14040	SELENIUM-BINDING PROTEIN 2 (SBP2)	SELENIUM-BINDING PROTEIN 2 (SBP2);EMBRYO SAC DEVELOPMENT ARREST 38 (EDA38)				0	0
2156	AT4G14060						0	0
1978	AT4G14110	CONSTITUTIVE PHOTOMORPHOGENIC 9 (COP9)	CONSTITUTIVE PHOTOMORPHOGENIC 9 (COP9);EMBRYO DEFECTIVE 143 (EMB143);FUSCA 7 (FUS7);COP9 SIGNALOSOME SUBUNIT 8 (CSN8)	photosynthesis			0	0
230	AT4G14160	(ATSEC23F)	(ATSEC23F)	Protein processing in endoplasmic reticulum	Protein processing in endoplasmic reticulum	Protein processing in endoplasmic reticulum	15	1
1457	AT4G14270			RNA processing			0	0
1316	AT4G14430	INDOLE-3-BUTYRIC ACID RESPONSE 10 (IBR10)	DELTA(3), DELTA(2)-ENOYL COA ISOMERASE 2 (ECI2);ENOYL-COA HYDRATASE/ISOMERASE B (ECHIB); (PEC12);ARABIDOPSIS THALIANA DELTA(3), DELTA(2)-ENOYL COA ISOMERASE 2 (ATECI2);INDOLE-3-BUTYRIC ACID RESPONSE 10 (IBR10)	fatty acid metabolism	fatty acid metabolism	fatty acid metabolism	10	1
1317	AT4G14440	3-HYDROXYACYL-COA DEHYDRATASE 1 (HCD1)	ARABIDOPSIS THALIANA DELTA(3), DELTA(2)-ENOYL COA ISOMERASE 3 (ATECI3);DELTA(3), DELTA(2)-ENOYL COA ISOMERASE 3 (ECI3);3-HYDROXYACYL-COA DEHYDRATASE 1 (HCD1)	fatty acid metabolism	fatty acid metabolism	fatty acid metabolism	10	1
451	AT4G14455	(ATBET12)	(BET12);ARABIDOPSIS THALIANA BET1P/SFT1P-LIKE PROTEIN 14BB (ATBS14B);BET1P/SFT1P-LIKE PROTEIN 14BB (BS14B); (ATBET12)	Vesicular transport			0	0
2506	AT4G14465	AT-HOOK MOTIF NUCLEAR-LOCALIZED PROTEIN 20 (AHL20)	AT-HOOK MOTIF NUCLEAR-LOCALIZED PROTEIN 20 (AHL20)	AT-hook protein	AT-hook protein		0	0
1272	AT4G14540	NUCLEAR FACTOR Y, SUBUNIT B3 (NF-YB3)	NUCLEAR FACTOR Y, SUBUNIT B3 (NF-YB3)	transcription factor,gene regulation			0	0
237	AT4G14560	INDOLE-3-ACETIC ACID INDUCIBLE 1 (IAA1)	AUXIN RESISTANT 5 (AXR5);INDOLE-3-ACETIC ACID INDUCIBLE 1 (IAA1)	auxin	auxin	auxin	3	1
2609	AT4G14710	(ATARD2)	(ATARD2)	Cysteine and methionine metabolism	Cysteine and methionine metabolism	Cysteine and methionine metabolism	2	1
917	AT4G14730	LIFEGUARD 1 (LFG1)	LIFEGUARD 1 (LFG1);GOLGI ANTIAPOPTOTIC PROTEIN 1 (GAAP1); (ATLFG1)				0	0
680	AT4G14740	FORKED-LIKE3 (FL3)	FORKED-LIKE3 (FL3)				0	0
2041	AT4G14840						0	0
123	AT4G14900						0	0
166	AT4G14950	KILLING ME SLOWLY 1 (KMS1)	KILLING ME SLOWLY 1 (KMS1)	vesicular transport			0	0
2624	AT4G14980						0	0
2420	AT4G15270						0	0
1901	AT4G15545	NAI2-INTERACTING PROTEIN 1 (NAIP1)	NAI2-INTERACTING PROTEIN 1 (NAIP1)	protein processing			0	0
2381	AT4G15560	CLOROPLASTOS ALTERADOS 1 (CLA1)	CLOROPLASTOS ALTERADOS 1 (CLA1); (DEF); (CLA);1-DEOXY-D-XYLULOSE 5-PHOSPHATE (DXP) SYNTHASE 1 (DXS1);1-DEOXY-D-XYLULOSE 5-PHOSPHATE SYNTHASE 2 (DXPS2); (AtCLA1);1-DEOXY-D-XYLULOSE 5-PHOSPHATE SYNTHASE (DXS)	abscisic acid	abscisic acid	abscisic acid	1	1
859	AT4G15700	GLUTAREDOXIN 3 (GRXS3)	(ROXY11);GLUTAREDOXIN 3 (GRXS3)				0	0
1167	AT4G15730						0	0
2593	AT4G15735	SCR-LIKE 10 (SCRL10)	SCR-LIKE 10 (SCRL10)	stress			0	0
2616	AT4G15802	HEAT SHOCK FACTOR BINDING PROTEIN (HSBP)	HEAT SHOCK FACTOR BINDING PROTEIN (HSBP);ARABIDOPSIS THALIANA HEAT SHOCK FACTOR BINDING PROTEIN (AtHSBP)	stress			0	0
1186	AT4G15930						0	0
979	AT4G16100			stress			0	0
691	AT4G16143	IMPORTIN ALPHA ISOFORM 2 (IMPA-2)	IMPORTIN ALPHA ISOFORM 2 (IMPA-2)				0	0
1399	AT4G16520	AUTOPHAGY 8F (ATG8F)	AUTOPHAGY 8F (ATG8F)	autophagy	autophagy		0	0
2359	AT4G16760	ACYL-COA OXIDASE 1 (ACX1)	(ATACX1);ACYL-COA OXIDASE 1 (ACX1)	jasmonic acid	jasmonic acid	jasmonic acid	12	1
454	AT4G16780	HOMEOBOX PROTEIN 2 (HB-2)	HOMEOBOX PROTEIN 2 (ATHB-2);HOMEOBOX PROTEIN 2 (HB-2);ARABIDOPSIS THALIANA HOMEOBOX PROTEIN 2 (ATHB2); (HAT4)	Cytokinin	Cytokinin	Cytokinin	6	1
2471	AT4G16840						0	0
1540	AT4G16980						0	0
1218	AT4G17030	EXPANSIN-LIKE B1 (EXLB1)	EXPANSIN-LIKE B1 (ATEXLB1); (EXPR);EXPANSIN-LIKE B1 (EXLB1); (ATEXPR1); (ATHEXP BETA 3.1); (AT-EXPR)				0	0
642	AT4G17220	MICROTUBULE-ASSOCIATED PROTEINS 70-5 (MAP70-5)	MICROTUBULE-ASSOCIATED PROTEINS 70-5 (MAP70-5);MICROTUBULE-ASSOCIATED PROTEINS 70-5 (ATMAP70-5)	cell wall			0	0
2088	AT4G17270						0	0
1086	AT4G17340	TONOPLAST INTRINSIC PROTEIN 2;2 (TIP2;2)	(DELTA-TIP2);TONOPLAST INTRINSIC PROTEIN 2;2 (TIP2;2)				0	0
1080	AT4G17486						0	0
312	AT4G17615	CALCINEURIN B-LIKE PROTEIN 1 (CBL1)	CALCINEURIN B-LIKE PROTEIN 1 (CBL1);SOS3-LIKE CALCIUM BINDING PROTEIN 5 (SCABP5);ARABIDOPSIS THALIANA CALCINEURIN B-LIKE PROTEIN (ATCBL1)	Abscisic_acid,calcium signaling	Abscisic_acid	Abscisic_acid	1	1
1072	AT4G17680	EXCLUSIVELY SENSITIVE TO BICARBONATE 1 (EBS1)	EXCLUSIVELY SENSITIVE TO BICARBONATE 1 (EBS1)	Nitrogen metabolism,			0	0
1164	AT4G17710	HOMEODOMAIN GLABROUS 4 (HDG4)	HOMEODOMAIN GLABROUS 4 (HDG4)				0	0
313	AT4G17720	BPA1-LIKE 1 (BPL1)	INVOLVED IN RRNA PROCESSING 3 (IRP3);BPA1-LIKE 1 (BPL1)	cytokinin,ethylene	cytokinin,ethylene	ethylene	9	1
2277	AT4G17760						0	0
678	AT4G17785	MYB DOMAIN PROTEIN 39 (MYB39)	SUBERMAN (SUB);MYB DOMAIN PROTEIN 39 (MYB39)	Transcription_factor	Transcription_factor	Transcription_factor	0	0
847	AT4G17950	AT-HOOK MOTIF NUCLEAR LOCALIZED PROTEIN 13 (AHL13)	AT-HOOK MOTIF NUCLEAR LOCALIZED PROTEIN 13 (AHL13)	AT hook motif	AT hook motif		0	0
1359	AT4G18020	(APRR2)	PSEUDO-RESPONSE REGULATOR 2 (PRR2); (APRR2)				0	0
2565	AT4G18040	EUKARYOTIC TRANSLATION INITIATION FACTOR 4E (EIF4E)	EUKARYOTIC TRANSLATION INITIATION FACTOR 4E (EIF4E);CUCUMOVIRUS MULTIPLICATION 1 (CUM1);ARABIDOPSIS THALIANA EUKARYOTIC TRANSLATION INITATION FACTOR 4E1 (AT.EIF4E1);EUKARYOTIC TRANSLATION INITIATION FACTOR 4E1 (eIF4E1)	Abiotic_biotic_stimulus,RNA transport	Abiotic_biotic_stimulus,RNA transport	multi	0	0
1913	AT4G18205	PURINE PERMEASE 21 (PUP21)	(ATPUP21);PURINE PERMEASE 21 (PUP21)	transporter	transporter	transporter	0	0
1667	AT4G18440						0	0
860	AT4G18510	CLAVATA3/ESR-RELATED 2 (CLE2)	CLAVATA3/ESR-RELATED 2 (CLE2)				0	0
1575	AT4G18630						0	0
463	AT4G18700	CBL-INTERACTING PROTEIN KINASE 12 (CIPK12)	CBL-INTERACTING PROTEIN KINASE 12 (CIPK12);SNF1-RELATED PROTEIN KINASE 3.9 (SnRK3.9);WPL4-LIKE 4 (ATWL4);WPL4-LIKE 4 (WL4);PROTEIN KINASE 8 (PKS8)	calcium signaling			0	0
1425	AT4G18800	RAB GTPASE HOMOLOG A1D (RABA1d)	RAB GTPASE HOMOLOG A1D (RABA1d); (ATHSGBP); (ATRAB11B);RAB GTPASE HOMOLOG A1D (ATRABA1D)	Endocytosis	Endocytosis	Endocytosis	15	1
880	AT4G19003	(VPS25)	(VPS25)				0	0
48	AT4G19030	NOD26-LIKE MAJOR INTRINSIC PROTEIN 1 (NLM1)	NOD26-LIKE MAJOR INTRINSIC PROTEIN 1 (NLM1);NOD26-LIKE MAJOR INTRINSIC PROTEIN 1 (ATNLM1); (AT-NLM1);NOD26-LIKE INTRINSIC PROTEIN 1;1 (NIP1;1)	abscisic acid	abscisic acid	abscisic acid	1	1
2496	AT4G19050			biotic stress	biotic stress	multi	0	0
2531	AT4G19170	NINE-CIS-EPOXYCAROTENOID DIOXYGENASE 4 (NCED4)	NINE-CIS-EPOXYCAROTENOID DIOXYGENASE 4 (NCED4);CAROTENOID CLEAVAGE DIOXYGENASE 4 (CCD4)				0	0
2279	AT4G19360						0	0
177	AT4G19700	(RING)	(ATILP);IAP-LIKE PROTEIN (ILP);BOTRYTIS SUSCEPTIBLE1 INTERACTOR (BOI); (RING)	protein processing			0	0
75	AT4G19810	CLASS V CHITINASE (ChiC)	CLASS V CHITINASE (ChiC)	abscisic acid, jasmonic acid			0	0
1608	AT4G19840	PHLOEM PROTEIN 2-A1 (PP2-A1)	PHLOEM PROTEIN 2-A1 (ATPP2-A1);PHLOEM PROTEIN 2-A1 (PP2-A1);ARATHNICTABA 5 (AN5);PHLOEM PROTEIN 2-A1 (ATPP2A-1)				0	0
2129	AT4G20150			transporter			0	0
473	AT4G20300						0	0
2559	AT4G20400	JUMONJI 14 (JMJ14)	(PKDM7B);JUMONJI 14 (JMJ14)	histone modification	histone modification		0	0
692	AT4G20440	SMALL NUCLEAR RIBONUCLEOPROTEIN ASSOCIATED PROTEIN B (smB)	SMALL NUCLEAR RIBONUCLEOPROTEIN ASSOCIATED PROTEIN B (smB)	RNA processing			0	0
1878	AT4G20730						0	0
2217	AT4G21160	(ZAC)	ARF-GAP DOMAIN 12 (AGD12); (ZAC)				0	0
2590	AT4G21560	VACUOLAR PROTEIN SORTING-ASSOCIATED PROTEIN 28 HOMOLOG 1 (VPS28-1)	VACUOLAR PROTEIN SORTING 28 (VPS28);VACUOLAR PROTEIN SORTING-ASSOCIATED PROTEIN 28 HOMOLOG 1 (VPS28-1)	Endocytosis	Endocytosis	Endocytosis	15	1
2083	AT4G21620						0	0
1932	AT4G21705						0	0
862	AT4G21720			stress	stress		0	0
2187	AT4G21990	APS REDUCTASE 3 (APR3)	APS REDUCTASE 3 (APR3); (ATAPR3);PAPS REDUCTASE HOMOLOG 26 (PRH26); (PRH-26)	stress	stress		0	0
740	AT4G22212			stress	stress		0	0
2524	AT4G22214						0	0
1432	AT4G22220	(ISU1)	(ATISU1); (ISU1)				0	0
2583	AT4G22235			stress	stress		0	0
133	AT4G22240	FIBRILLIN 1B (FBN1B)	FIBRILLIN 1B (FBN1B)	photosystem II	photosystem II		0	0
246	AT4G22250			Transcription_factor	Transcription_factor	Transcription_factor	0	0
2502	AT4G22540	OSBP(OXYSTEROL BINDING PROTEIN)-RELATED PROTEIN 2A (ORP2A)	OSBP(OXYSTEROL BINDING PROTEIN)-RELATED PROTEIN 2A (ORP2A)				0	0
1685	AT4G22570	ADENINE PHOSPHORIBOSYL TRANSFERASE 3 (APT3)	ADENINE PHOSPHORIBOSYL TRANSFERASE 3 (APT3)				0	0
1889	AT4G22610						0	0
1662	AT4G22720						0	0
375	AT4G22745	METHYL-CPG-BINDING DOMAIN 1 (MBD1)	METHYL-CPG-BINDING DOMAIN 1 (MBD1)				0	0
2454	AT4G22910	FIZZY-RELATED 2 (FZR2)	CELL CYCLE SWITCH PROTEIN 52 A1 (CCS52A1);FIZZY-RELATED 2 (FZR2)				0	0
42	AT4G23050						0	0
18	AT4G23400	PLASMA MEMBRANE INTRINSIC PROTEIN 1;5 (PIP1;5)	PLASMA MEMBRANE INTRINSIC PROTEIN 1;5 (PIP1;5); (PIP1D)				0	0
2007	AT4G23450	ABA INSENSITIVE RING PROTEIN 1 (AIRP1)	(AtAIRP1);ABA INSENSITIVE RING PROTEIN 1 (AIRP1)	abscisic acid	abscisic acid	abscisic acid	1	1
645	AT4G23570	(SGT1A)	(SGT1A)	protein degradation			0	0
1806	AT4G23600	CORONATINE INDUCED 1 (CORI3)	JASMONIC ACID RESPONSIVE 2 (JR2);CORONATINE INDUCED 1 (CORI3)	ethylene			0	0
1939	AT4G23670			vesicular transport			0	0
1784	AT4G23680			vesicular transport			0	0
497	AT4G23770						0	0
1666	AT4G23895						0	0
1001	AT4G23920	UDP-D-GLUCOSE/UDP-D-GALACTOSE 4-EPIMERASE 2 (UGE2)	UDP-GLC 4-EPIMERASE 2 (ATUGE2);UDP-D-GLUCOSE/UDP-D-GALACTOSE 4-EPIMERASE 2 (UGE2)	cell wall			0	0
1320	AT4G24050						0	0
970	AT4G24090						0	0
1832	AT4G24100						0	0
1741	AT4G24210	SLEEPY1 (SLY1)	SLEEPY1 (SLY1); (GAR2);GAI AN REVERTANT 2 (GAR2)	gibberellin	gibberellin	gibberellin	11	1
1520	AT4G24240	WRKY DNA-BINDING PROTEIN 7 (WRKY7)	(ATWRKY7);WRKY DNA-BINDING PROTEIN 7 (WRKY7)	Transcription_factor	Transcription_factor	Transcription_factor	0	0
575	AT4G24310	DUF679 DOMAIN MEMBRANE PROTEIN 3 (DMP3)	DUF679 DOMAIN MEMBRANE PROTEIN 3 (DMP3)				0	0
1136	AT4G24500	SICKLE (SIC)	SICKLE (SIC);WARP ACUTE RESPONSE OF PRR7 2 (WARP2);ROTUNDA3 (RON3)	auxin,Circadian rhythm	auxin,Circadian rhythm	auxin,Circadian rhythm	3	1
2111	AT4G24540	AGAMOUS-LIKE 24 (AGL24)	AGAMOUS-LIKE 24 (AGL24)	transcription factor,gene regulation,floral organ			0	0
1474	AT4G24680	MODIFIER OF SNC1 (MOS1)	MODIFIER OF SNC1 (MOS1)				0	0
2172	AT4G24690	NEXT TO BRCA1 GENE 1 (NBR1)	ARABIDOPSIS THALIANA NEXT TO BRCA1 GENE 1 (AtNBR1);NEXT TO BRCA1 GENE 1 (NBR1)	autophagy	autophagy		0	0
714	AT4G24700						0	0
10	AT4G24840	CONSERVED OLIGOMERIC GOLGI COMPLEX 2 (COG2)	CONSERVED OLIGOMERIC GOLGI COMPLEX 2 (COG2)				0	0
2636	AT4G24880						0	0
1819	AT4G24900	TITAN-LIKE (TTL)	TITAN-LIKE (TTL);TRANSTHYRETIN-LIKE PROTEIN (TTL)	brassinosteroid	brassinosteroid	brassinosteroid	4	1
616	AT4G24990	(ATGP4)	(MUB3); (ATGP4)	Terpenoid backbone biosynthesis			0	0
2067	AT4G25100	FE SUPEROXIDE DISMUTASE 1 (FSD1)	FE SUPEROXIDE DISMUTASE 1 (FSD1)	iron ion	iron ion		0	0
350	AT4G25140	OLEOSIN 1 (OLEO1)	OLEOSIN 1 (OLE1);OLEOSIN 1 (OLEO1)	fatty acid metabolism,Cutin, suberine and wax biosynthesis	fatty acid metabolism	fatty acid metabolism	10	1
1091	AT4G25200	MITOCHONDRION-LOCALIZED SMALL HEAT SHOCK PROTEIN 23.6 (HSP23.6-MITO)	MITOCHONDRION-LOCALIZED SMALL HEAT SHOCK PROTEIN 23.6 (HSP23.6-MITO);MITOCHONDRION-LOCALIZED SMALL HEAT SHOCK PROTEIN 23.6 (ATHSP23.6-MITO)				0	0
2621	AT4G25315						0	0
631	AT4G25320	AT-HOOK MOTIF NUCLEAR LOCALIZED PROTEIN 3 (AHL3)	AT-HOOK MOTIF NUCLEAR LOCALIZED PROTEIN 3 (AHL3)	AT hook motif	AT hook motif		0	0
2622	AT4G25440	ZINC FINGER WD40 REPEAT PROTEIN 1 (ZFWD1)	ZINC FINGER WD40 REPEAT PROTEIN 1 (ZFWD1)				0	0
2049	AT4G25570	(ACYB-2)	(ACYB-2)				0	0
351	AT4G25660						0	0
561	AT4G25680						0	0
1722	AT4G25740			Ribosome	Ribosome	Ribosome	15	1
1260	AT4G25920	DUF295 ORGANELLAR A 9 (ATDOA9)	DUF295 ORGANELLAR A 9 (ATDOA9)				0	0
2388	AT4G26000	PEPPER (PEP)	PEPPER (PEP)	signal transduction, gene regulation			0	0
2096	AT4G26080	ABA INSENSITIVE 1 (ABI1)	(AtABI1);ABA INSENSITIVE 1 (ABI1)	abscisic acid,ethylene,MAPK signaling pathway	abscisic acid,ethylene,MAPK signaling pathway	Multi	0	0
1061	AT4G26100	CASEIN KINASE 1 (CK1)	CASEIN KINASE 1 (CK1); (CKL1)				0	0
425	AT4G26110	NUCLEOSOME ASSEMBLY PROTEIN1;1 (NAP1;1)	NUCLEOSOME ASSEMBLY PROTEIN1;1 (NAP1;1);ARABIDOPSIS THALIANA NUCLEOSOME ASSEMLY PROTEIN 1;1 (ATNAP1;1)	DNA repair,abscisic acid	DNA repair,abscisic acid	DNA repair,abscisic acid	1	1
781	AT4G26270	PHOSPHOFRUCTOKINASE 3 (PFK3)	PHOSPHOFRUCTOKINASE 3 (PFK3)				0	0
2644	AT4G26290						0	0
2185	AT4G26310						0	0
1455	AT4G26430	COP9 SIGNALOSOME SUBUNIT 6B (CSN6B)	COP9 SIGNALOSOME SUBUNIT 6B (CSN6B)	signal transduction, gene regulation			0	0
2407	AT4G26440	WRKY DNA-BINDING PROTEIN 34 (WRKY34)	MICROSPORE-SPECIFIC PROMOTER 3 (MSP3);WRKY DNA-BINDING PROTEIN 34 (WRKY34); (ATWRKY34);WRK PROTEIN 34 (WRK34)	Transcription factor	Transcription factor	Transcription factor	0	0
1083	AT4G26450		WPP DOMAIN INTERACTING PROTEIN 1 (WIP1)				0	0
2423	AT4G26530	FRUCTOSE-BISPHOSPHATE ALDOLASE 5 (FBA5)	FRUCTOSE-BISPHOSPHATE ALDOLASE 5 (FBA5); (ATFBA5); (DEG22)				0	0
1527	AT4G26550			vesicular transport,protein processing			0	0
1208	AT4G26640	(WRKY20)	(AtWRKY20); (WRKY20)	Transcription factor	Transcription factor	Transcription factor	0	0
635	AT4G26750	EXTENSIN-LIKE (EXT-like)	HOMOLOG OF MAMMALIAN LYST-INTERACTING PROTEIN5 (LIP5);EXTENSIN-LIKE (EXT-like)				0	0
1018	AT4G26810						0	0
2091	AT4G26850	VITAMIN C DEFECTIVE 2 (VTC2)	VITAMIN C DEFECTIVE 2 (VTC2);GDP-L-GALACTOSE PHOSPHORYLASE (GGP)	ascorbate biosynthesis			0	0
2351	AT4G26910						0	0
1627	AT4G26990			RNA processing			0	0
801	AT4G27000	(ATRBP45C)	(ATRBP45C)	RNA processing			0	0
1219	AT4G27060	TORTIFOLIA 1 (TOR1)	CONVOLUTA (CN);SPIRAL 2 (SPR2);TORTIFOLIA 1 (TOR1)				0	0
1198	AT4G27090	(RPL14B)	(RPL14B)				0	0
783	AT4G27140	SEED STORAGE ALBUMIN 1 (SESA1)	SEED STORAGE ALBUMIN 1 (SESA1); (AT2S1)	seed storage			0	0
371	AT4G27270						0	0
2579	AT4G27280	CA2+-DEPENDENT MODULATOR OF ICR1 (CMI1)	CA2+-DEPENDENT MODULATOR OF ICR1 (CMI1)	auxin			0	0
2229	AT4G27350						0	0
1925	AT4G27410	RESPONSIVE TO DESICCATION 26 (RD26)	(ANAC72);RESPONSIVE TO DESICCATION 26 (RD26); (ATRD26)	transcription factor	transcription factor	transcription factor	0	0
2134	AT4G27440	PROTOCHLOROPHYLLIDE OXIDOREDUCTASE B (PORB)	PROTOCHLOROPHYLLIDE OXIDOREDUCTASE B (PORB)	Phosphonate and phosphinate metabolism			0	0
2168	AT4G27450			ethylene	ethylene	ethylene	9	1
2630	AT4G27460	CBS DOMAIN CONTAINING PROTEIN 5 (CBSX5)	CBS DOMAIN CONTAINING PROTEIN 5 (CBSX5)				0	0
1194	AT4G27600	GENES NECESSARY FOR THE ACHIEVEMENT OF RUBISCO ACCUMULATION 5 (NARA5)	GENES NECESSARY FOR THE ACHIEVEMENT OF RUBISCO ACCUMULATION 5 (NARA5)	photosynthesis			0	0
1538	AT4G27610			transporter	transporter	transporter	0	0
2252	AT4G27780	ACYL-COA BINDING PROTEIN 2 (ACBP2)	(ATACBP2);ACYL-COA BINDING PROTEIN 2 (ACBP2)				0	0
1961	AT4G27870			transporter	transporter	transporter	0	0
1760	AT4G27900						0	0
816	AT4G27960	UBIQUITIN CONJUGATING ENZYME 9 (UBC9)	UBIQUITIN CONJUGATING ENZYME 9 (UBC9)	protein processing	protein processing	protein processing	15	1
1138	AT4G28020			RNA processing	RNA processing	RNA processing	16	1
243	AT4G28040	USUALLY MULTIPLE ACIDS MOVE IN AND OUT TRANSPORTERS 33 (UMAMIT33)	USUALLY MULTIPLE ACIDS MOVE IN AND OUT TRANSPORTERS 33 (UMAMIT33)	transporter	transporter	transporter	0	0
2311	AT4G28110	MYB DOMAIN PROTEIN 41 (MYB41)	MYB DOMAIN PROTEIN 41 (MYB41);MYB DOMAIN PROTEIN 41 (AtMYB41)	abscisic acid,transporter	abscisic acid,transporter	abscisic acid,transporter	1	1
1134	AT4G28150						0	0
2582	AT4G28160						0	0
1027	AT4G28180						0	0
2629	AT4G28190	ULTRAPETALA1 (ULT1)	ULTRAPETALA1 (ULT1)	floral, stress			0	0
1473	AT4G28200			RNA processing			0	0
1350	AT4G28230						0	0
2164	AT4G28270	RING MEMBRANE-ANCHOR 2 (RMA2)	RING MEMBRANE-ANCHOR 2 (RMA2); (ATRMA2)	protein processing			0	0
2072	AT4G28300	FLOE1 (FLOE1)	FLOE1 (FLOE1)				0	0
1673	AT4G28440						0	0
114	AT4G28640	INDOLE-3-ACETIC ACID INDUCIBLE 11 (IAA11)	INDOLE-3-ACETIC ACID INDUCIBLE 11 (IAA11)	auxin	auxin	auxin	3	1
32	AT4G28720	YUCCA 8 (YUC8)	YUCCA 8 (YUC8);CYTOKININ INDUCED ROOT CURLING 2 (CKRC2)	auxin	auxin	auxin	3	1
1180	AT4G28730	GLUTAREDOXIN C5 (GrxC5)	GLUTAREDOXIN C5 (GrxC5)				0	0
1712	AT4G28780			Phagosome			0	0
577	AT4G28830						0	0
792	AT4G28880	CASEIN KINASE I-LIKE 3 (ckl3)	CASEIN KINASE I-LIKE 3 (ckl3)				0	0
2384	AT4G28910	NOVEL INTERACTOR OF JAZ (NINJA)	NOVEL INTERACTOR OF JAZ (NINJA)	jasmonic acid	jasmonic acid	jasmonic acid	12	1
2015	AT4G28980	CDK-ACTIVATING KINASE 1AT (CAK1AT)	CYCLIN-DEPENDENT KINASE F;1 (CDKF;1);CDK-ACTIVATING KINASE 1AT (CAK1AT)				0	0
146	AT4G29080	PHYTOCHROME-ASSOCIATED PROTEIN 2 (PAP2)	INDOLE-3-ACETIC ACID INDUCIBLE 27 (IAA27);PHYTOCHROME-ASSOCIATED PROTEIN 2 (PAP2)	auxin,Valine, leucine and isoleucine degradation	auxin,Valine, leucine and isoleucine degradation	auxin	3	1
553	AT4G29160	(SNF7.1)	(SNF7.1)				0	0
170	AT4G29220	PHOSPHOFRUCTOKINASE 1 (PFK1)	PHOSPHOFRUCTOKINASE 1 (PFK1)				0	0
1956	AT4G29240						0	0
2233	AT4G29350	PROFILIN 2 (PFN2)	PROFILIN 2 (PFN2); (ATPRF2);PROFILIN 2 (PRF2);PROFILIN 2 (PRO2)	actin,cytoskeleton			0	0
1315	AT4G29510	ARGININE METHYLTRANSFERASE 11 (PRMT11)	PROTEIN ARGININE METHYLTRANSFERASE 1B (PRMT1B);ARABIDOPSIS THALIANA ARGININE METHYLTRANSFERASE 11 (ATPRMT11);ARGININE METHYLTRANSFERASE 11 (PRMT11);ARABIDOPSIS THALIANA PROTEIN ARGININE METHYLTRANSFERASE 1B (ATPRMT1B)				0	0
2545	AT4G29810	MAP KINASE KINASE 2 (MKK2)	MAP KINASE KINASE 2 (ATMKK2);MAP KINASE KINASE 1 (MK1);MAP KINASE KINASE 2 (MKK2)	auxin,MAPK signaling pathway	auxin,MAPK signaling pathway	auxin	3	1
565	AT4G29820	HOMOLOG OF CFIM-25 (CFIM-25)	ARABIDOPSIS THALIANA HOMOLOG OF CFIM-25 (ATCFIM-25);HOMOLOG OF CFIM-25 (CFIM-25)				0	0
1149	AT4G29930			Transcription factor	Transcription factor	Transcription factor	0	0
1786	AT4G30080	AUXIN RESPONSE FACTOR 16 (ARF16)	AUXIN RESPONSE FACTOR 16 (ARF16)	auxin	auxin	auxin	3	1
1256	AT4G30220	SMALL NUCLEAR RIBONUCLEOPROTEIN F (RUXF)	SMALL NUCLEAR RIBONUCLEOPROTEIN F (RUXF)	RNA processing,protein processing			0	0
725	AT4G30260	YPT/RAB GTPASE INTERACTING PROTEIN 4B (YIP4B)	YPT/RAB GTPASE INTERACTING PROTEIN 4B (YIP4B)	vesicular transport			0	0
151	AT4G30330	PORCUPINE LIKE (PCP-LIKE)	SM PROTEIN E2 (SME2);PORCUPINE LIKE (PCP-LIKE)				0	0
1864	AT4G30450						0	0
474	AT4G30490						0	0
524	AT4G30780			DNA replication	DNA replication	DNA replication	7	1
1593	AT4G30860	SET DOMAIN GROUP 4 (SDG4)	SET DOMAIN GROUP 4 (SDG4);ASH1-RELATED 3 (ASHR3)				0	0
2486	AT4G30930	NUCLEAR FUSION DEFECTIVE 1 (NFD1)	NUCLEAR FUSION DEFECTIVE 1 (NFD1)				0	0
768	AT4G30940						0	0
572	AT4G31130						0	0
1789	AT4G31170	RAF-LIKE MAPKKK 28 (RAF28)	RAF-LIKE MAPKKK 28 (RAF28)				0	0
1680	AT4G31430	(JAPANESE FOR NUCLEUS) 4 (KAKU4)	(JAPANESE FOR NUCLEUS) 4 (KAKU4)				0	0
934	AT4G31550	WRKY DNA-BINDING PROTEIN 11 (WRKY11)	(AtWRKY11);WRKY DNA-BINDING PROTEIN 11 (WRKY11)	transcription factor	transcription factor	transcription factor	0	0
2519	AT4G31590	CELLULOSE-SYNTHASE-LIKE C5 (CSLC5)	CELLULOSE-SYNTHASE LIKE C5 (ATCSLC05);CELLULOSE-SYNTHASE-LIKE C5 (CSLC5);CELLULOSE-SYNTHASE-LIKE C5 (ATCSLC5);CELLULOSE-SYNTHASE LIKE C5 (CSLC05)				0	0
234	AT4G31600	UDP-GALACTOSE TRANSPORTER 7 (UTR7)	UDP-GALACTOSE TRANSPORTER 7 (UTR7)	vesicular transport			0	0
1302	AT4G31720	TBP-ASSOCIATED FACTOR II 15 (TAFII15)	SALT TOLERANCE DURING GERMINATION 1 (STG1);TBP-ASSOCIATED FACTOR II 15 (TAFII15)				0	0
1609	AT4G31800	WRKY DNA-BINDING PROTEIN 18 (WRKY18)	ARABIDOPSIS THALIANA WRKY DNA-BINDING PROTEIN 18 (ATWRKY18);WRKY DNA-BINDING PROTEIN 18 (WRKY18)	salicylic acid	salicylic acid	salicylic acid	17	1
861	AT4G31830						0	0
2226	AT4G31860						0	0
2259	AT4G31875						0	0
1564	AT4G31985			Ribosome	Ribosome	Ribosome	15	1
2151	AT4G32020						0	0
1235	AT4G32140			transporter	transporter	transporter	0	0
539	AT4G32175						0	0
1112	AT4G32190	PROTEIN INVOLVED IN STARCH INITIATION (PII1)	PROTEIN INVOLVED IN STARCH INITIATION (PII1)				0	0
2117	AT4G32260	PIGMENT DEFECTIVE 334 (PDE334)	PIGMENT DEFECTIVE 334 (PDE334)				0	0
1543	AT4G32295	KINASE-INDUCIBLE DOMAIN INTERACTING 9 (KIX9)	KINASE-INDUCIBLE DOMAIN INTERACTING 9 (KIX9)	histone modification	histone modification		0	0
1275	AT4G32440						0	0
52	AT4G32450	MEF8 SIMILAR (MEF8S)	MEF8 SIMILAR (MEF8S)				0	0
1479	AT4G32470						0	0
991	AT4G32520	SERINE HYDROXYMETHYLTRANSFERASE 3 (SHM3)	SERINE HYDROXYMETHYLTRANSFERASE 3 (AtSHMT3);SERINE HYDROXYMETHYLTRANSFERASE 3 (SHM3)				0	0
1084	AT4G32570	TIFY DOMAIN PROTEIN 8 (TIFY8)	TIFY DOMAIN PROTEIN 8 (TIFY8)	jasmonic acid	jasmonic acid	jasmonic acid	12	1
1794	AT4G32590			iron-sulfur cluster assembly	iron-sulfur cluster assembly		0	0
295	AT4G32660	(AME3)	(AME3)				0	0
449	AT4G32750						0	0
148	AT4G32960						0	0
2043	AT4G33030	SULFOQUINOVOSYLDIACYLGLYCEROL 1 (SQD1)	SULFOQUINOVOSYLDIACYLGLYCEROL 1 (SQD1)	Glycerolipid metabolism			0	0
2493	AT4G33040	(ROXY21)	(ROXY21)				0	0
1095	AT4G33350	TRANSLOCON AT THE INNER ENVELOPE MEMBRANE OF CHLOROPLASTS 22-IV (Tic22-IV)	TRANSLOCON AT THE INNER ENVELOPE MEMBRANE OF CHLOROPLASTS 22-IV (AtTic22-IV);TRANSLOCON AT THE INNER ENVELOPE MEMBRANE OF CHLOROPLASTS 22-IV (Tic22-IV)				0	0
2382	AT4G33360	FARNESOL DEHYDROGENASE (FLDH)	FARNESOL DEHYDROGENASE (FLDH)	Steroid biosynthesis			0	0
659	AT4G33510	3-DEOXY-D-ARABINO-HEPTULOSONATE 7-PHOSPHATE SYNTHASE (DHS2)	3-DEOXY-D-ARABINO-HEPTULOSONATE 7-PHOSPHATE SYNTHASE (DHS2); (ATDAHP2);3-DEOXY-D-ARABINO-HEPTULOSONATE-7-PHOSPHATE 2 (DAHP2)	amino acid metabolism,metabolism			0	0
118	AT4G33520	P-TYPE ATP-ASE 1 (PAA1)	ARABIDOPSIS THALIANA HEAVY METAL ATPASE 6 (AtHMAC6);PLASTID CHAPERON 1 (PCH1);HEAVY METAL ATPASE 6 (HMA6);P-TYPE ATP-ASE 1 (PAA1);HEAVY METAL ASSOCIATED PROTEIN 38 (ATHMP38)	Transporter,MAPK signaling pathway	Transporter,MAPK signaling pathway	multi	0	0
2127	AT4G33666						0	0
1038	AT4G33690						0	0
300	AT4G33770	INOSITOL 1,3,4-TRISPHOSPHATE 5/6 KINASE 2 (ITPK2)	(ATITPK2);INOSITOL 1,3,4-TRISPHOSPHATE 5/6 KINASE 2 (ITPK2)	Steroid biosynthesis			0	0
1153	AT4G33920	ARABIDOPSIS PP2C CLADE D 5 (APD5)	ARABIDOPSIS PP2C CLADE D 5 (APD5)				0	0
965	AT4G33945						0	0
215	AT4G33950	OPEN STOMATA 1 (OST1)	SUCROSE NONFERMENTING 1-RELATED PROTEIN KINASE 2-6 (SNRK2-6); (SRK2E);SNF1-RELATED PROTEIN KINASE 2.6 (SNRK2.6); (P44);OPEN STOMATA 1 (ATOST1);OPEN STOMATA 1 (OST1)	abscisic acid,MAPK signaling pathway	abscisic acid,MAPK signaling pathway	abscisic acid	1	1
316	AT4G34030	3-METHYLCROTONYL-COA CARBOXYLASE (MCCB)	3-METHYLCROTONYL-COA CARBOXYLASE (MCCB)				0	0
1274	AT4G34110	POLY(A) BINDING PROTEIN 2 (PAB2)	POLY(A) BINDING PROTEIN 2 (PAB2);ARABIDOPSIS POLY(A) BINDING 2 (ATPAB2);POLY(A) BINDING PROTEIN 2 (PABP2)	RNA processing			0	0
2177	AT4G34120	LOSS OF THE TIMING OF ET AND JA BIOSYNTHESIS 1 (LEJ1)	LOSS OF THE TIMING OF ET AND JA BIOSYNTHESIS 1 (LEJ1);CBS DOMAIN CONTAINING PROTEIN 2 (CBSX2);CYSTATHIONE [BETA]-SYNTHASE DOMAIN-CONTAINING PROTEIN 1 (CDCP1)	thylakoid			0	0
1856	AT4G34190	STRESS ENHANCED PROTEIN 1 (SEP1)	STRESS ENHANCED PROTEIN 1 (SEP1)	thylakoid			0	0
505	AT4G34230	CINNAMYL ALCOHOL DEHYDROGENASE 5 (CAD5)	CINNAMYL ALCOHOL DEHYDROGENASE 5 (CAD5);CINNAMYL ALCOHOL DEHYDROGENASE 5 (CAD-5);CINNAMYL ALCOHOL DEHYDROGENASE 5 (ATCAD5)				0	0
2427	AT4G34340	TBP-ASSOCIATED FACTOR 8 (TAF8)	TBP-ASSOCIATED FACTOR 8 (TAF8)				0	0
2600	AT4G34460	GTP BINDING PROTEIN BETA 1 (AGB1)	GTP BINDING PROTEIN BETA 1 (AGB1); (ATAGB1);ERECTA-LIKE 4 (ELK4)				0	0
2183	AT4G34530	CRYPTOCHROME-INTERACTING BASIC-HELIX-LOOP-HELIX 1 (CIB1)	CRYPTOCHROME-INTERACTING BASIC-HELIX-LOOP-HELIX 1 (CIB1)	floral			0	0
2404	AT4G34640	SQUALENE SYNTHASE 1 (SQS1)	(ERG9);SQUALENE SYNTHASE 1 (SQS1)	terpenoids	terpenoids		0	0
1717	AT4G34660	SH3 DOMAIN-CONTAINING PROTEIN 2 (SH3P2)	SH3 DOMAIN-CONTAINING PROTEIN 2 (SH3P2)				0	0
1166	AT4G34700	B22 SUBUNIT OF EUKARYOTIC MITOCHONDRIAL COMPLEX I (CIB22)	(AtCIB22);B22 SUBUNIT OF EUKARYOTIC MITOCHONDRIAL COMPLEX I (CIB22); (B22); (NDUFB9)				0	0
1537	AT4G34710	ARGININE DECARBOXYLASE 2 (ADC2)	ARGININE DECARBOXYLASE 2 (ADC2); (SPE2); (ATADC2)	Arginine biosynthesis			0	0
2089	AT4G34720	(AVA-P1)	(AVA-P1); (ATVHA-C1);VACUOLAR H+-PUMPING ATPASE C1 (VHA-C1)	vesicular transport			0	0
185	AT4G34740	GLN PHOSPHORIBOSYL PYROPHOSPHATE AMIDOTRANSFERASE 2 (ASE2)	DIFFERENTIAL DEVELOPMENT OF VASCULAR ASSOCIATED CELLS (DOV1);GLN PHOSPHORIBOSYL PYROPHOSPHATE AMIDOTRANSFERASE 2 (ATASE2);GLN PHOSPHORIBOSYL PYROPHOSPHATE AMIDOTRANSFERASE 2 (ASE2); (ATPURF2);CHLOROPLAST IMPORT APPARATUS 1 (CIA1)				0	0
1655	AT4G34920						0	0
1206	AT4G35080	CHLOROPLAST PROTEIN FOR GROWTH AND FERTILITY 1 (CGF1)	CHLOROPLAST PROTEIN FOR GROWTH AND FERTILITY 1 (CGF1)				0	0
383	AT4G35100	PLASMA MEMBRANE INTRINSIC PROTEIN 3 (PIP3)	PLASMA MEMBRANE INTRINSIC PROTEIN 3 (PIP3); (SIMIP);PLASMA MEMBRANE INTRINSIC PROTEIN 2;7 (PIP2;7);PLASMA MEMBRANE INTRINSIC PROTEIN 3A (PIP3A)				0	0
1406	AT4G35110	PHOSPHOLIPASE-LIKE PROTEIN 4 (PEARLI 4)	PHOSPHOLIPASE-LIKE PROTEIN 4 (PEARLI 4)				0	0
187	AT4G35160	N-ACETYLSEROTONIN O-METHYLTRANSFERASE (ASMT)	N-ACETYLSEROTONIN O-METHYLTRANSFERASE (ASMT)	melatonin synthesis			0	0
1102	AT4G35250	HIGH CHLOROPHYLL FLUORESCENCE PHENOTYPE 244 (HCF244)	HIGH CHLOROPHYLL FLUORESCENCE PHENOTYPE 244 (HCF244)				0	0
2269	AT4G35260	ISOCITRATE DEHYDROGENASE 1 (IDH1)	ISOCITRATE DEHYDROGENASE I (IDH-I);ISOCITRATE DEHYDROGENASE 1 (IDH1)				0	0
2613	AT4G35420	DIHYDROFLAVONOL 4-REDUCTASE-LIKE1 (DRL1)	TETRAKETIDE ALPHA-PYRONE REDUCTASE 1 (TKPR1);DIHYDROFLAVONOL 4-REDUCTASE-LIKE1 (DRL1)	pollen			0	0
1850	AT4G35470	PLANT INTRACELLULAR RAS GROUP-RELATED LRR 4 (PIRL4)	PLANT INTRACELLULAR RAS GROUP-RELATED LRR 4 (PIRL4)	signal transduction			0	0
1942	AT4G35530			Steroid biosynthesis			0	0
22	AT4G35580	NAC TRANSCRIPTION FACTOR-LIKE 9 (NTL9)	CALMODULIN-BINDING NAC PROTEIN (CBNAC);NAC TRANSCRIPTION FACTOR-LIKE 9 (NTL9)	Transcription_factor	Transcription_factor	Transcription_factor	0	0
907	AT4G35700	DUO1-ACTIVATED ZINC FINGER 3 (DAZ3)	DUO1-ACTIVATED ZINC FINGER 3 (DAZ3)				0	0
2173	AT4G35770	SENESCENCE 1 (SEN1)	SENESCENCE-ASSOCIATED GENE 1 (SAG1);SENESCENCE 1 (SEN1);SENESCENCE ASSOCIATED GENE 1 (SEN1);ARABIDOPSIS THALIANA SENESCENCE 1 (ATSEN1);DARK INDUCIBLE 1 (DIN1); (SAG1)				0	0
391	AT4G35780	SERINE/THREONINE/TYROSINE KINASE 17 (STY17)	SERINE/THREONINE/TYROSINE KINASE 17 (STY17)				0	0
1349	AT4G35850						0	0
2248	AT4G35860	GTP-BINDING 2 (GB2)	GTP-BINDING 2 (ATGB2); (ATRAB2C);GTP-BINDING 2 (GB2); (ATRABB1B)				0	0
2508	AT4G35905						0	0
765	AT4G35950	RAC-LIKE 6 (RAC6)	RAC-LIKE 6 (RAC6); (ROP5); (ATRAC6);RHO-RELATED PROTEIN FROM PLANTS 5 (ATROP5);RAC-LIKE 2 (RAC2);RAC-LIKE 6 (ARAC6)				0	0
797	AT4G36110	SMALL AUXIN UPREGULATED RNA 9 (SAUR9)	SMALL AUXIN UPREGULATED RNA 9 (SAUR9)	auxin			0	0
545	AT4G36290	COMPROMISED RECOGNITION OF TCV 1 (CRT1)	COMPROMISED RECOGNITION OF TCV 1 (CRT1); (ATMORC1);MICROCHIDIA 1 (MORC1)	stress	stress		0	0
309	AT4G36480	LONG-CHAIN BASE1 (LCB1)	EMBRYO DEFECTIVE 2779 (EMB2779);FUMONISIN B1 RESISTANT 11 (FBR11);LONG-CHAIN BASE1 (LCB1);LONG-CHAIN BASE1 (ATLCB1)	Steroid biosynthesis			0	0
161	AT4G36515						0	0
1132	AT4G36540	BR ENHANCED EXPRESSION 2 (BEE2)	BR ENHANCED EXPRESSION 2 (BEE2)	brassinosteroid	brassinosteroid	brassinosteroid	4	1
951	AT4G36570	RAD-LIKE 3 (RL3)	RAD-LIKE 3 (ATRL3);RAD-LIKE 3 (RL3)				0	0
1322	AT4G36680	RIBOSOMAL PENTATRICOPEPTIDE REPEAT PROTEIN 7 (RPPR7)	RIBOSOMAL PENTATRICOPEPTIDE REPEAT PROTEIN 7 (RPPR7)	ribosome	ribosome	ribosome	15	1
364	AT4G36690	(ATU2AF65A)	(ATU2AF65A)	flowering time			0	0
1940	AT4G36750						0	0
650	AT4G36910	LOSS OF THE TIMING OF ET AND JA BIOSYNTHESIS 2 (LEJ2)	LOSS OF THE TIMING OF ET AND JA BIOSYNTHESIS 2 (LEJ2);CBS DOMAIN CONTAINING PROTEIN 1 (CBSX1);CYSTATHIONE [BETA]-SYNTHASE DOMAIN-CONTAINING PROTEIN 2 (CDCP2)				0	0
933	AT4G36970						0	0
865	AT4G37150	METHYL ESTERASE 9 (MES9)	METHYL ESTERASE 9 (MES9);ARABIDOPSIS THALIANA METHYL ESTERASE 9 (ATMES9)	salicylic acid,jasmonic acid,auxin			0	0
2476	AT4G37240			stress,Abiotic_biotic_stimulus			0	0
1417	AT4G37280	MORF RELATED GENE 1 (MRG1)	MORF RELATED GENE 1 (MRG1)	histone modification reader	histone modification reader		0	0
646	AT4G37460	SUPPRESSOR OF RPS4-RLD 1 (SRFR1)	SUPPRESSOR OF RPS4-RLD 1 (SRFR1); (SRFR3);SUPPRESSOR OF RPS4-RLD 3 (SRFR3)	stress,Abiotic_biotic_stimulus			0	0
[truncated: 658 more rows]
