# Supplementary material for: Inferring functional communities from partially observed biological networks exploiting geometric topology and side information
Source: Sci Rep. 2022 Jun 27;12:10883. doi: 10.1038/s41598-022-14631-x (PMC9237089; doi:10.1038/s41598-022-14631-x)
Supplement: Supplementary file 5 — Supplementary Table 4. [file 41598_2022_14631_MOESM5_ESM.xlsx]

## Sheet: PhI_Main
Id	Label	pathway	pathwayid	known	Betweenness	Betweenness.Anno	blockriccimaxmod	ORC.MM.Anno	blockriccifinal	ORC.Anno	blockriccisinfomaxmod	ORC.MM.SI.Anno	blockriccisinfofinal	ORC.SI.Anno
0	AT1G01030	auxin	2	1	1	auxin,gene regulation	0	DNA replication,gene regulation,auxin,cytokinin,abscisic acid,ethylene	0	auxin	0	gene regulation,auxin,salicylic acid	0	auxin,gene regulation
1	AT3G17600	auxin	2	1	1	auxin,gene regulation	0	DNA replication,gene regulation,auxin,cytokinin,abscisic acid,ethylene	0	auxin	0	gene regulation,auxin,salicylic acid	0	auxin,gene regulation
2	AT1G01140	unknown	0	0	2	auxin,salicylic acid,signal transduction	1	MAPK,Plant-pathogen interaction,Circadian rhythm,Diterpenoid,Flavonoid,auxin,abscisic acid,salicylic acid,jasmonic acid,brassinosteroid	1	auxin	1	auxin,gene regulation	1	auxin,signal transduction
3	AT2G23290	unknown	0	0	2	auxin,salicylic acid,signal transduction	1	MAPK,Plant-pathogen interaction,Circadian rhythm,Diterpenoid,Flavonoid,auxin,abscisic acid,salicylic acid,jasmonic acid,brassinosteroid	1	auxin	1	auxin,gene regulation	1	auxin,signal transduction
4	AT1G01360	abscisic acid	1	1	3	MAPK,abscisic acid,gibberellin acid,auxin,geneprotein transport,	2	MAPK,abscisic acid,auxin	2	abscisic acid	2	MAPK,abscisic acid	2	MAPK,abscisic acid
5	AT4G26080	unknown	0	0	3	MAPK,abscisic acid,gibberellin acid,auxin,geneprotein transport,	2	MAPK,abscisic acid,auxin	2	abscisic acid	2	MAPK,abscisic acid	2	MAPK,abscisic acid
6	AT1G04100	auxin	2	1	4	Diterpenoid biosynthesis,auxin,gene regulation	3	auxin,gene regulation	3	auxin	0	gene regulation,auxin,salicylic acid	0	auxin,gene regulation
7	AT1G15050	auxin	2	1	4	Diterpenoid biosynthesis,auxin,gene regulation	3	auxin,gene regulation	3	auxin	0	gene regulation,auxin,salicylic acid	0	auxin,gene regulation
8	AT2G33310	auxin	2	1	4	Diterpenoid biosynthesis,auxin,gene regulation	3	auxin,gene regulation	3	auxin	0	gene regulation,auxin,salicylic acid	0	auxin,gene regulation
9	AT3G04730	auxin	2	1	4	Diterpenoid biosynthesis,auxin,gene regulation	3	auxin,gene regulation	3	auxin	0	gene regulation,auxin,salicylic acid	0	auxin,gene regulation
10	AT3G16500	auxin	2	1	4	Diterpenoid biosynthesis,auxin,gene regulation	3	auxin,gene regulation	3	auxin	0	gene regulation,auxin,salicylic acid	0	auxin,gene regulation
11	AT3G23030	auxin	2	1	4	Diterpenoid biosynthesis,auxin,gene regulation	3	auxin,gene regulation	3	auxin	0	gene regulation,auxin,salicylic acid	0	auxin,gene regulation
12	AT4G14560	auxin	2	1	4	Diterpenoid biosynthesis,auxin,gene regulation	3	auxin,gene regulation	3	auxin	0	gene regulation,auxin,salicylic acid	0	auxin,gene regulation
13	AT1G04240	auxin	2	1	4	Diterpenoid biosynthesis,auxin,gene regulation	3	auxin,gene regulation	3	auxin	0	gene regulation,auxin,salicylic acid	0	auxin,gene regulation
14	AT1G04250	auxin	2	1	4	Diterpenoid biosynthesis,auxin,gene regulation	3	auxin,gene regulation	3	auxin	0	gene regulation,auxin,salicylic acid	0	auxin,gene regulation
15	AT3G15540	auxin	2	1	4	Diterpenoid biosynthesis,auxin,gene regulation	3	auxin,gene regulation	3	auxin	0	gene regulation,auxin,salicylic acid	0	auxin,gene regulation
16	AT1G04550	auxin	2	1	4	Diterpenoid biosynthesis,auxin,gene regulation	3	auxin,gene regulation	3	auxin	0	gene regulation,auxin,salicylic acid	0	auxin,gene regulation
17	AT1G07430	abscisic acid	1	1	3	MAPK,abscisic acid,gibberellin acid,auxin,geneprotein transport,	2	MAPK,abscisic acid,auxin	4	abscisic acid,gibberellin	2	MAPK,abscisic acid	2	MAPK,abscisic acid
18	AT4G01026	abscisic acid	1	1	3	MAPK,abscisic acid,gibberellin acid,auxin,geneprotein transport,	2	MAPK,abscisic acid,auxin	4	abscisic acid,gibberellin	2	MAPK,abscisic acid	2	MAPK,abscisic acid
19	AT4G18620	abscisic acid	1	1	3	MAPK,abscisic acid,gibberellin acid,auxin,geneprotein transport,	2	MAPK,abscisic acid,auxin	4	abscisic acid,gibberellin	2	MAPK,abscisic acid	2	MAPK,abscisic acid
20	AT1G10940	auxin	2	1	5	Circadian rhythm,Riboflavin metabolism,Flavonoid biosynthesis,auxin,gene regulation	1	MAPK,Plant-pathogen interaction,Circadian rhythm,Diterpenoid,Flavonoid,auxin,abscisic acid,salicylic acid,jasmonic acid,brassinosteroid	5	abscisic acid,gibberellin	3	ethylene	3	MAPK,ethylene
21	AT2G36270	abscisic acid	1	1	5	Circadian rhythm,Riboflavin metabolism,Flavonoid biosynthesis,auxin,gene regulation	1	MAPK,Plant-pathogen interaction,Circadian rhythm,Diterpenoid,Flavonoid,auxin,abscisic acid,salicylic acid,jasmonic acid,brassinosteroid	5	abscisic acid,gibberellin	4	gibberellin	4	gibberellin
22	AT3G23050	unknown	0	0	4	Diterpenoid biosynthesis,auxin,gene regulation	3	auxin,gene regulation	3	auxin	0	gene regulation,auxin,salicylic acid	0	auxin,gene regulation
23	AT1G15550	gibberellin	10	1	6	pollen-pistil interaction,MAPK,Plant-pathogen interaction,protein processing,circadian rhythm,auxin,abscisic acid,jasmonic acid,salicylic acid,gene regulation	4	MAPK,Plant-pathogen interaction,auxin,cytokinin,abscisic acid,gibberellin,salicylic acid,ethylene,	6	gibberellin,MAPK,RNA processing,gene regulation	5	MAPK,gibberellin,ethylene,jasmonic acid	5	Circadian rhythm,Diterpenoid biosynthesis,gibberellin,gene regulation
24	AT5G60120	unknown	0	0	6	pollen-pistil interaction,MAPK,Plant-pathogen interaction,protein processing,circadian rhythm,auxin,abscisic acid,jasmonic acid,salicylic acid,gene regulation	4	MAPK,Plant-pathogen interaction,auxin,cytokinin,abscisic acid,gibberellin,salicylic acid,ethylene,	6	gibberellin,MAPK,RNA processing,gene regulation	5	MAPK,gibberellin,ethylene,jasmonic acid	6	RNA processing
25	AT1G17380	jasmonic acid	11	1	7	Phenylalanine, tyrosine and tryptophan biosynthesis,jasmonic acid	5	MAPK,ethylene,cytokinin,gibberellin,jasmonic acid,salicylic acid,abscisic acid,brassinosteroid,gene regulation	7	abscisic acid,jasmonic acid,gene regulation	6	Phenylalanine, tyrosine and tryptophan biosynthesis,jasmonic acid	7	jasmonic acid,auxin,gene regulation
26	AT3G29350	cytokinin	5	1	9	cytokinin,jasmonic acid,gene regulation	5	MAPK,ethylene,cytokinin,gibberellin,jasmonic acid,salicylic acid,abscisic acid,brassinosteroid,gene regulation	8	cytokinin	7	Porphyrin and chlorophyll metabolism,ethylene,cytokinin,gibberellin acid,salicylic acid,abscisic acid	8	cytokinin
27	AT4G28910	jasmonic acid	11	1	7	Phenylalanine, tyrosine and tryptophan biosynthesis,jasmonic acid	5	MAPK,ethylene,cytokinin,gibberellin,jasmonic acid,salicylic acid,abscisic acid,brassinosteroid,gene regulation	9	jasmonic acid,salicylic acid	6	Phenylalanine, tyrosine and tryptophan biosynthesis,jasmonic acid	7	jasmonic acid,auxin,gene regulation
28	AT1G18400	brassinosteroid	3	1	8	cytokinin,gene regulation	0	DNA replication,gene regulation,auxin,cytokinin,abscisic acid,ethylene	10	salicylic acid	8	signal transduction,cytokinin,abscisic acid,gene regulation	9	gene regulation
29	AT5G41920	unknown	0	0	6	pollen-pistil interaction,MAPK,Plant-pathogen interaction,protein processing,circadian rhythm,auxin,abscisic acid,jasmonic acid,salicylic acid,gene regulation	0	DNA replication,gene regulation,auxin,cytokinin,abscisic acid,ethylene	10	salicylic acid	9	jasmonic acid	10	jasmonic acid
30	AT1G19050	cytokinin	5	1	9	cytokinin,jasmonic acid,gene regulation	5	MAPK,ethylene,cytokinin,gibberellin,jasmonic acid,salicylic acid,abscisic acid,brassinosteroid,gene regulation	8	cytokinin	7	Porphyrin and chlorophyll metabolism,ethylene,cytokinin,gibberellin acid,salicylic acid,abscisic acid	8	cytokinin
31	AT1G22770	gibberellin	10	1	6	pollen-pistil interaction,MAPK,Plant-pathogen interaction,protein processing,circadian rhythm,auxin,abscisic acid,jasmonic acid,salicylic acid,gene regulation	4	MAPK,Plant-pathogen interaction,auxin,cytokinin,abscisic acid,gibberellin,salicylic acid,ethylene,	11	Circadian rhythm,auxin	5	MAPK,gibberellin,ethylene,jasmonic acid	5	Circadian rhythm,Diterpenoid biosynthesis,gibberellin,gene regulation
32	AT1G51950	auxin	2	1	6	pollen-pistil interaction,MAPK,Plant-pathogen interaction,protein processing,circadian rhythm,auxin,abscisic acid,jasmonic acid,salicylic acid,gene regulation	4	MAPK,Plant-pathogen interaction,auxin,cytokinin,abscisic acid,gibberellin,salicylic acid,ethylene,	11	Circadian rhythm,auxin	0	gene regulation,auxin,salicylic acid	0	auxin,gene regulation
33	AT2G37630	gibberellin	10	1	6	pollen-pistil interaction,MAPK,Plant-pathogen interaction,protein processing,circadian rhythm,auxin,abscisic acid,jasmonic acid,salicylic acid,gene regulation	4	MAPK,Plant-pathogen interaction,auxin,cytokinin,abscisic acid,gibberellin,salicylic acid,ethylene,	12	auxin	5	MAPK,gibberellin,ethylene,jasmonic acid	5	Circadian rhythm,Diterpenoid biosynthesis,gibberellin,gene regulation
34	AT2G44950	unknown	0	0	6	pollen-pistil interaction,MAPK,Plant-pathogen interaction,protein processing,circadian rhythm,auxin,abscisic acid,jasmonic acid,salicylic acid,gene regulation	4	MAPK,Plant-pathogen interaction,auxin,cytokinin,abscisic acid,gibberellin,salicylic acid,ethylene,	13	salicylic acid	5	MAPK,gibberellin,ethylene,jasmonic acid	11	salicylic acid,ubiquitination
35	AT4G08150	gibberellin	10	1	6	pollen-pistil interaction,MAPK,Plant-pathogen interaction,protein processing,circadian rhythm,auxin,abscisic acid,jasmonic acid,salicylic acid,gene regulation	4	MAPK,Plant-pathogen interaction,auxin,cytokinin,abscisic acid,gibberellin,salicylic acid,ethylene,	14	cytokinin,jasmonic acid	5	MAPK,gibberellin,ethylene,jasmonic acid	5	Circadian rhythm,Diterpenoid biosynthesis,gibberellin,gene regulation
36	AT4G32570	jasmonic acid	11	1	6	pollen-pistil interaction,MAPK,Plant-pathogen interaction,protein processing,circadian rhythm,auxin,abscisic acid,jasmonic acid,salicylic acid,gene regulation	4	MAPK,Plant-pathogen interaction,auxin,cytokinin,abscisic acid,gibberellin,salicylic acid,ethylene,	15	MAPK,Plant-pathogen interaction,abscisic acid,jasmonic acid,ethylene	6	Phenylalanine, tyrosine and tryptophan biosynthesis,jasmonic acid	7	jasmonic acid,auxin,gene regulation
37	AT4G37260	unknown	0	0	2	auxin,salicylic acid,signal transduction	1	MAPK,Plant-pathogen interaction,Circadian rhythm,Diterpenoid,Flavonoid,auxin,abscisic acid,salicylic acid,jasmonic acid,brassinosteroid	1	auxin	1	auxin,gene regulation	1	auxin,signal transduction
38	AT1G25470	unknown	0	0	10	Cutin, suberine and wax biosynthesis,Peroxisome,fatty acid metabolism,gene regulation	6	Cutin, suberine and wax,Peroxisome,auxin,gene regulation	16	Cutin, suberine and wax,Peroxisome,fatty acid biosynthesis	10	gene regulation,fatty acid biosynthesis	12	gene regulation,fatty acid biosynthesis
39	AT5G08130	brassinosteroid	3	1	10	Cutin, suberine and wax biosynthesis,Peroxisome,fatty acid metabolism,gene regulation	6	Cutin, suberine and wax,Peroxisome,auxin,gene regulation	16	Cutin, suberine and wax,Peroxisome,fatty acid biosynthesis	10	gene regulation,fatty acid biosynthesis	12	gene regulation,fatty acid biosynthesis
40	AT1G30270	unknown	0	0	11	abscisic acid,signal transduction	7	protein phosphorylation,signal transduction,abscisic acid	17	abscisic acid,ethylene,protein processing	8	signal transduction,cytokinin,abscisic acid,gene regulation	13	protein phosphorylation,signal transduction,abscisic acid
41	AT5G47100	abscisic acid	1	1	11	abscisic acid,signal transduction	7	protein phosphorylation,signal transduction,abscisic acid	17	abscisic acid,ethylene,protein processing	8	signal transduction,cytokinin,abscisic acid,gene regulation	13	protein phosphorylation,signal transduction,abscisic acid
42	AT1G32640	unknown	0	0	7	Phenylalanine, tyrosine and tryptophan biosynthesis,jasmonic acid	5	MAPK,ethylene,cytokinin,gibberellin,jasmonic acid,salicylic acid,abscisic acid,brassinosteroid,gene regulation	7	abscisic acid,jasmonic acid,gene regulation	6	Phenylalanine, tyrosine and tryptophan biosynthesis,jasmonic acid	7	jasmonic acid,auxin,gene regulation
43	AT1G37130	salicylic acid	14	1	6	pollen-pistil interaction,MAPK,Plant-pathogen interaction,protein processing,circadian rhythm,auxin,abscisic acid,jasmonic acid,salicylic acid,gene regulation	4	MAPK,Plant-pathogen interaction,auxin,cytokinin,abscisic acid,gibberellin,salicylic acid,ethylene,	18	amino acid metabolism	11	amino acid metabolism	14	amino acid metabolism
44	AT5G18930	unknown	0	0	6	pollen-pistil interaction,MAPK,Plant-pathogen interaction,protein processing,circadian rhythm,auxin,abscisic acid,jasmonic acid,salicylic acid,gene regulation	4	MAPK,Plant-pathogen interaction,auxin,cytokinin,abscisic acid,gibberellin,salicylic acid,ethylene,	18	amino acid metabolism	11	amino acid metabolism	14	amino acid metabolism
45	AT1G50600	unknown	0	0	12	jasmonic acid,auxin,gene regulation	0	DNA replication,gene regulation,auxin,cytokinin,abscisic acid,ethylene	19	gene regulation	0	gene regulation,auxin,salicylic acid	15	gene regulation
46	AT2G20350	unknown	0	0	12	jasmonic acid,auxin,gene regulation	0	DNA replication,gene regulation,auxin,cytokinin,abscisic acid,ethylene	19	gene regulation	0	gene regulation,auxin,salicylic acid	15	gene regulation
47	AT1G51660	unknown	0	0	6	pollen-pistil interaction,MAPK,Plant-pathogen interaction,protein processing,circadian rhythm,auxin,abscisic acid,jasmonic acid,salicylic acid,gene regulation	4	MAPK,Plant-pathogen interaction,auxin,cytokinin,abscisic acid,gibberellin,salicylic acid,ethylene,	15	MAPK,Plant-pathogen interaction,abscisic acid,jasmonic acid,ethylene	12	MAPK,Plant-pathogen interaction,abscisic acid	16	MAPK,Plant-pathogen interaction,abscisic acid,
48	AT3G24520	abscisic acid	1	1	6	pollen-pistil interaction,MAPK,Plant-pathogen interaction,protein processing,circadian rhythm,auxin,abscisic acid,jasmonic acid,salicylic acid,gene regulation	4	MAPK,Plant-pathogen interaction,auxin,cytokinin,abscisic acid,gibberellin,salicylic acid,ethylene,	11	Circadian rhythm,auxin	5	MAPK,gibberellin,ethylene,jasmonic acid	11	salicylic acid,ubiquitination
49	AT3G45640	salicylic acid	14	1	6	pollen-pistil interaction,MAPK,Plant-pathogen interaction,protein processing,circadian rhythm,auxin,abscisic acid,jasmonic acid,salicylic acid,gene regulation	4	MAPK,Plant-pathogen interaction,auxin,cytokinin,abscisic acid,gibberellin,salicylic acid,ethylene,	15	MAPK,Plant-pathogen interaction,abscisic acid,jasmonic acid,ethylene	12	MAPK,Plant-pathogen interaction,abscisic acid	16	MAPK,Plant-pathogen interaction,abscisic acid,
50	AT3G61830	unknown	0	0	4	Diterpenoid biosynthesis,auxin,gene regulation	3	auxin,gene regulation	3	auxin	0	gene regulation,auxin,salicylic acid	0	auxin,gene regulation
51	AT1G52340	abscisic acid	1	1	13	abscisic acid	8	abscisic acid	20	abscisic acid	13	abscisic acid	17	abscisic acid
52	AT1G53170	ethylene	8	1	14	ethylene	9	ethylene	21	auxin,ethylene,protein processing	14	ethylene	18	ethylene
53	AT5G19000	ethylene	8	1	14	ethylene	9	ethylene	21	auxin,ethylene,protein processing	14	ethylene	18	ethylene
54	AT1G53510	unknown	0	0	15	negative regulation of seed germination,ethylene,gibberellin acid,salicylic acid,jasmonic acid,auxin,gene regulation	5	MAPK,ethylene,cytokinin,gibberellin,jasmonic acid,salicylic acid,abscisic acid,brassinosteroid,gene regulation	22	ethylene,abscisic acid,gibberellin,jasmonic acid,salicylic acid,ROS,gene regulation	7	Porphyrin and chlorophyll metabolism,ethylene,cytokinin,gibberellin acid,salicylic acid,abscisic acid	19	gibberellin,salicylic acid,jasmonic acid,ethylene,abscisic acid
55	AT2G01570	gibberellin	10	1	15	negative regulation of seed germination,ethylene,gibberellin acid,salicylic acid,jasmonic acid,auxin,gene regulation	5	MAPK,ethylene,cytokinin,gibberellin,jasmonic acid,salicylic acid,abscisic acid,brassinosteroid,gene regulation	23	ethylene,cytokinin,gibberellin acid,salicylic acid,jasmonic acid,abscisic acid,ROS,	7	Porphyrin and chlorophyll metabolism,ethylene,cytokinin,gibberellin acid,salicylic acid,abscisic acid	20	ethylene,gibberellin
56	AT1G53910	unknown	0	0	1	auxin,gene regulation	10	gene regulation	24	gene regulation	15	gene regulation	21	gene regulation
57	AT2G38490	unknown	0	0	1	auxin,gene regulation	10	gene regulation	24	gene regulation	15	gene regulation	21	gene regulation
58	AT1G54490	ethylene	8	1	16	auxin,RNA processing	4	MAPK,Plant-pathogen interaction,auxin,cytokinin,abscisic acid,gibberellin,salicylic acid,ethylene,	6	gibberellin,MAPK,RNA processing,gene regulation	5	MAPK,gibberellin,ethylene,jasmonic acid	6	RNA processing
59	AT1G64280	salicylic acid	14	1	17	salicylic acid,gene regulation	1	MAPK,Plant-pathogen interaction,Circadian rhythm,Diterpenoid,Flavonoid,auxin,abscisic acid,salicylic acid,jasmonic acid,brassinosteroid	25	salicylic acid,jasmonic acid,gene regulation	0	gene regulation,auxin,salicylic acid	22	salicylic acid,salicylic acid
60	AT5G06950	salicylic acid	14	1	17	salicylic acid,gene regulation	1	MAPK,Plant-pathogen interaction,Circadian rhythm,Diterpenoid,Flavonoid,auxin,abscisic acid,salicylic acid,jasmonic acid,brassinosteroid	25	salicylic acid,jasmonic acid,gene regulation	0	gene regulation,auxin,salicylic acid	22	salicylic acid,salicylic acid
61	AT1G64520	cytokinin	5	1	8	cytokinin,gene regulation	4	MAPK,Plant-pathogen interaction,auxin,cytokinin,abscisic acid,gibberellin,salicylic acid,ethylene,	14	cytokinin,jasmonic acid	8	signal transduction,cytokinin,abscisic acid,gene regulation	23	Diterpenoid,Diterpenoid,gene regulation,cytokinin,protein processing
62	AT1G65620	gibberellin	10	1	6	pollen-pistil interaction,MAPK,Plant-pathogen interaction,protein processing,circadian rhythm,auxin,abscisic acid,jasmonic acid,salicylic acid,gene regulation	4	MAPK,Plant-pathogen interaction,auxin,cytokinin,abscisic acid,gibberellin,salicylic acid,ethylene,	12	auxin	5	MAPK,gibberellin,ethylene,jasmonic acid	5	Circadian rhythm,Diterpenoid biosynthesis,gibberellin,gene regulation
63	AT1G73410	unknown	0	0	6	pollen-pistil interaction,MAPK,Plant-pathogen interaction,protein processing,circadian rhythm,auxin,abscisic acid,jasmonic acid,salicylic acid,gene regulation	0	DNA replication,gene regulation,auxin,cytokinin,abscisic acid,ethylene	19	gene regulation	0	gene regulation,auxin,salicylic acid	0	auxin,gene regulation
64	AT1G75080	brassinosteroid	3	1	15	negative regulation of seed germination,ethylene,gibberellin acid,salicylic acid,jasmonic acid,auxin,gene regulation	5	MAPK,ethylene,cytokinin,gibberellin,jasmonic acid,salicylic acid,abscisic acid,brassinosteroid,gene regulation	26	MAPK,gibberellin,brassinosteroid,salicylic acid,jasmonic acid,ROS,gene regulation	16	brassinosteroid	24	brassinosteroid
65	AT2G30590	unknown	0	0	5	Circadian rhythm,Riboflavin metabolism,Flavonoid biosynthesis,auxin,gene regulation	1	MAPK,Plant-pathogen interaction,Circadian rhythm,Diterpenoid,Flavonoid,auxin,abscisic acid,salicylic acid,jasmonic acid,brassinosteroid	1	auxin	17	auxin,gene regulation	25	auxin
66	AT2G42880	unknown	0	0	15	negative regulation of seed germination,ethylene,gibberellin acid,salicylic acid,jasmonic acid,auxin,gene regulation	5	MAPK,ethylene,cytokinin,gibberellin,jasmonic acid,salicylic acid,abscisic acid,brassinosteroid,gene regulation	22	ethylene,abscisic acid,gibberellin,jasmonic acid,salicylic acid,ROS,gene regulation	7	Porphyrin and chlorophyll metabolism,ethylene,cytokinin,gibberellin acid,salicylic acid,abscisic acid	19	gibberellin,salicylic acid,jasmonic acid,ethylene,abscisic acid
67	AT3G14720	unknown	0	0	2	auxin,salicylic acid,signal transduction	5	MAPK,ethylene,cytokinin,gibberellin,jasmonic acid,salicylic acid,abscisic acid,brassinosteroid,gene regulation	23	ethylene,cytokinin,gibberellin acid,salicylic acid,jasmonic acid,abscisic acid,ROS,	7	Porphyrin and chlorophyll metabolism,ethylene,cytokinin,gibberellin acid,salicylic acid,abscisic acid	20	ethylene,gibberellin
68	AT4G16110	unknown	0	0	15	negative regulation of seed germination,ethylene,gibberellin acid,salicylic acid,jasmonic acid,auxin,gene regulation	5	MAPK,ethylene,cytokinin,gibberellin,jasmonic acid,salicylic acid,abscisic acid,brassinosteroid,gene regulation	23	ethylene,cytokinin,gibberellin acid,salicylic acid,jasmonic acid,abscisic acid,ROS,	7	Porphyrin and chlorophyll metabolism,ethylene,cytokinin,gibberellin acid,salicylic acid,abscisic acid	20	ethylene,gibberellin
69	AT2G01760	cytokinin	5	1	18	RNA transport,jasmonic acid	1	MAPK,Plant-pathogen interaction,Circadian rhythm,Diterpenoid,Flavonoid,auxin,abscisic acid,salicylic acid,jasmonic acid,brassinosteroid	1	auxin	1	auxin,gene regulation	1	auxin,signal transduction
70	AT2G46990	auxin	2	1	5	Circadian rhythm,Riboflavin metabolism,Flavonoid biosynthesis,auxin,gene regulation	1	MAPK,Plant-pathogen interaction,Circadian rhythm,Diterpenoid,Flavonoid,auxin,abscisic acid,salicylic acid,jasmonic acid,brassinosteroid	1	auxin	17	auxin,gene regulation	25	auxin
71	AT3G62100	auxin	2	1	5	Circadian rhythm,Riboflavin metabolism,Flavonoid biosynthesis,auxin,gene regulation	1	MAPK,Plant-pathogen interaction,Circadian rhythm,Diterpenoid,Flavonoid,auxin,abscisic acid,salicylic acid,jasmonic acid,brassinosteroid	27	gene regulation	17	auxin,gene regulation	25	auxin
72	AT4G00120	auxin	2	1	18	RNA transport,jasmonic acid	4	MAPK,Plant-pathogen interaction,auxin,cytokinin,abscisic acid,gibberellin,salicylic acid,ethylene,	28		5	MAPK,gibberellin,ethylene,jasmonic acid	26
73	AT2G02560	auxin	2	1	18	RNA transport,jasmonic acid	11	salicylic acid,gene regulation	29	salicylic acid	18	gene regulation,fatty acid biosynthesis	27	gene regulation
74	AT2G25090	unknown	0	0	2	auxin,salicylic acid,signal transduction	1	MAPK,Plant-pathogen interaction,Circadian rhythm,Diterpenoid,Flavonoid,auxin,abscisic acid,salicylic acid,jasmonic acid,brassinosteroid	1	auxin	1	auxin,gene regulation	1	auxin,signal transduction
75	AT5G53160	abscisic acid	1	1	3	MAPK,abscisic acid,gibberellin acid,auxin,geneprotein transport,	2	MAPK,abscisic acid,auxin	2	abscisic acid	2	MAPK,abscisic acid	2	MAPK,abscisic acid
76	AT5G58950	ethylene	8	1	2	auxin,salicylic acid,signal transduction	1	MAPK,Plant-pathogen interaction,Circadian rhythm,Diterpenoid,Flavonoid,auxin,abscisic acid,salicylic acid,jasmonic acid,brassinosteroid	1	auxin	1	auxin,gene regulation	1	auxin,signal transduction
77	AT5G67300	unknown	0	0	2	auxin,salicylic acid,signal transduction	1	MAPK,Plant-pathogen interaction,Circadian rhythm,Diterpenoid,Flavonoid,auxin,abscisic acid,salicylic acid,jasmonic acid,brassinosteroid	1	auxin	1	auxin,gene regulation	1	auxin,signal transduction
78	AT2G25490	ethylene	8	1	6	pollen-pistil interaction,MAPK,Plant-pathogen interaction,protein processing,circadian rhythm,auxin,abscisic acid,jasmonic acid,salicylic acid,gene regulation	12	MAPK,Protein processing,ethylene,jasmonic acid	30	MAPK,Protein processing,jasmonic acid,ethylene,circadian rhythm	5	MAPK,gibberellin,ethylene,jasmonic acid	28	MAPK,protein processing,ethylene,jasmonic acid
79	AT2G26980	abscisic acid	1	1	11	abscisic acid,signal transduction	0	DNA replication,gene regulation,auxin,cytokinin,abscisic acid,ethylene	31		8	signal transduction,cytokinin,abscisic acid,gene regulation	13	protein phosphorylation,signal transduction,abscisic acid
80	AT2G28350	auxin	2	1	1	auxin,gene regulation	0	DNA replication,gene regulation,auxin,cytokinin,abscisic acid,ethylene	0	auxin	0	gene regulation,auxin,salicylic acid	0	auxin,gene regulation
81	AT2G29380	unknown	0	0	3	MAPK,abscisic acid,gibberellin acid,auxin,geneprotein transport,	2	MAPK,abscisic acid,auxin	4	abscisic acid,gibberellin	2	MAPK,abscisic acid	2	MAPK,abscisic acid
82	AT5G45860	abscisic acid	1	1	3	MAPK,abscisic acid,gibberellin acid,auxin,geneprotein transport,	2	MAPK,abscisic acid,auxin	4	abscisic acid,gibberellin	2	MAPK,abscisic acid	2	MAPK,abscisic acid
83	AT4G28640	auxin	2	1	1	auxin,gene regulation	10	gene regulation	24	gene regulation	15	gene regulation	21	gene regulation
84	AT2G39220	unknown	0	0	6	pollen-pistil interaction,MAPK,Plant-pathogen interaction,protein processing,circadian rhythm,auxin,abscisic acid,jasmonic acid,salicylic acid,gene regulation	4	MAPK,Plant-pathogen interaction,auxin,cytokinin,abscisic acid,gibberellin,salicylic acid,ethylene,	13	salicylic acid	5	MAPK,gibberellin,ethylene,jasmonic acid	11	salicylic acid,ubiquitination
85	AT2G40330	abscisic acid	1	1	3	MAPK,abscisic acid,gibberellin acid,auxin,geneprotein transport,	2	MAPK,abscisic acid,auxin	2	abscisic acid	2	MAPK,abscisic acid	2	MAPK,abscisic acid
86	AT3G48090	salicylic acid	14	1	8	cytokinin,gene regulation	4	MAPK,Plant-pathogen interaction,auxin,cytokinin,abscisic acid,gibberellin,salicylic acid,ethylene,	13	salicylic acid	5	MAPK,gibberellin,ethylene,jasmonic acid	11	salicylic acid,ubiquitination
87	AT5G51760	abscisic acid	1	1	6	pollen-pistil interaction,MAPK,Plant-pathogen interaction,protein processing,circadian rhythm,auxin,abscisic acid,jasmonic acid,salicylic acid,gene regulation	4	MAPK,Plant-pathogen interaction,auxin,cytokinin,abscisic acid,gibberellin,salicylic acid,ethylene,	32	cytokinin,chromatin remodeling	2	MAPK,abscisic acid	2	MAPK,abscisic acid
88	AT3G04240	unknown	0	0	6	pollen-pistil interaction,MAPK,Plant-pathogen interaction,protein processing,circadian rhythm,auxin,abscisic acid,jasmonic acid,salicylic acid,gene regulation	4	MAPK,Plant-pathogen interaction,auxin,cytokinin,abscisic acid,gibberellin,salicylic acid,ethylene,	33	Plant-pathogen interaction,	19	Plant-pathogen interaction,protein O-linked glycosylation	29	Plant-pathogen interaction,stress
89	AT3G28910	brassinosteroid	3	1	6	pollen-pistil interaction,MAPK,Plant-pathogen interaction,protein processing,circadian rhythm,auxin,abscisic acid,jasmonic acid,salicylic acid,gene regulation	4	MAPK,Plant-pathogen interaction,auxin,cytokinin,abscisic acid,gibberellin,salicylic acid,ethylene,	33	Plant-pathogen interaction,	19	Plant-pathogen interaction,protein O-linked glycosylation	29	Plant-pathogen interaction,stress
90	AT5G17690	gibberellin	10	1	4	Diterpenoid biosynthesis,auxin,gene regulation	5	MAPK,ethylene,cytokinin,gibberellin,jasmonic acid,salicylic acid,abscisic acid,brassinosteroid,gene regulation	34	chromatin silencing,vernalization response,circadian rhythm,gene regulation	6	Phenylalanine, tyrosine and tryptophan biosynthesis,jasmonic acid	7	jasmonic acid,auxin,gene regulation
91	AT4G30080	auxin	2	1	1	auxin,gene regulation	0	DNA replication,gene regulation,auxin,cytokinin,abscisic acid,ethylene	19	gene regulation	0	gene regulation,auxin,salicylic acid	0	auxin,gene regulation
92	AT4G11070	unknown	0	0	6	pollen-pistil interaction,MAPK,Plant-pathogen interaction,protein processing,circadian rhythm,auxin,abscisic acid,jasmonic acid,salicylic acid,gene regulation	4	MAPK,Plant-pathogen interaction,auxin,cytokinin,abscisic acid,gibberellin,salicylic acid,ethylene,	6	gibberellin,MAPK,RNA processing,gene regulation	5	MAPK,gibberellin,ethylene,jasmonic acid	6	RNA processing
93	AT4G24240	unknown	0	0	5	Circadian rhythm,Riboflavin metabolism,Flavonoid biosynthesis,auxin,gene regulation	1	MAPK,Plant-pathogen interaction,Circadian rhythm,Diterpenoid,Flavonoid,auxin,abscisic acid,salicylic acid,jasmonic acid,brassinosteroid	27	gene regulation	17	auxin,gene regulation	25	auxin
94	AT5G61380	circadian rhythm	4	1	5	Circadian rhythm,Riboflavin metabolism,Flavonoid biosynthesis,auxin,gene regulation	1	MAPK,Plant-pathogen interaction,Circadian rhythm,Diterpenoid,Flavonoid,auxin,abscisic acid,salicylic acid,jasmonic acid,brassinosteroid	35	gene regulation	20	auxin	30	auxin
95	AT5G64810	jasmonic acid	11	1	6	pollen-pistil interaction,MAPK,Plant-pathogen interaction,protein processing,circadian rhythm,auxin,abscisic acid,jasmonic acid,salicylic acid,gene regulation	4	MAPK,Plant-pathogen interaction,auxin,cytokinin,abscisic acid,gibberellin,salicylic acid,ethylene,	14	cytokinin,jasmonic acid	21		31
96	AT4G14713	unknown	0	0	12	jasmonic acid,auxin,gene regulation	5	MAPK,ethylene,cytokinin,gibberellin,jasmonic acid,salicylic acid,abscisic acid,brassinosteroid,gene regulation	9	jasmonic acid,salicylic acid	6	Phenylalanine, tyrosine and tryptophan biosynthesis,jasmonic acid	7	jasmonic acid,auxin,gene regulation
97	AT4G15560	abscisic acid	1	1	19	Thiamine metabolism,Terpenoid backbone biosynthesis	13	Terpenoid backbone biosynthesis,Thiamine metabolism	36	Terpenoid backbone biosynthesis	22	Terpenoid backbone biosynthesis,Thiamine metabolism	32	Terpenoid backbone biosynthesis,Thiamine metabolism
98	AT4G16420	auxin	2	1	6	pollen-pistil interaction,MAPK,Plant-pathogen interaction,protein processing,circadian rhythm,auxin,abscisic acid,jasmonic acid,salicylic acid,gene regulation	4	MAPK,Plant-pathogen interaction,auxin,cytokinin,abscisic acid,gibberellin,salicylic acid,ethylene,	32	cytokinin,chromatin remodeling	23	histone acetylation	33
99	AT4G27920	abscisic acid	1	1	3	MAPK,abscisic acid,gibberellin acid,auxin,geneprotein transport,	2	MAPK,abscisic acid,auxin	2	abscisic acid	2	MAPK,abscisic acid	2	MAPK,abscisic acid
100	AT5G05440	abscisic acid	1	1	3	MAPK,abscisic acid,gibberellin acid,auxin,geneprotein transport,	2	MAPK,abscisic acid,auxin	2	abscisic acid	2	MAPK,abscisic acid	2	MAPK,abscisic acid
101	AT5G04870	salicylic acid	14	1	4	Diterpenoid biosynthesis,auxin,gene regulation	5	MAPK,ethylene,cytokinin,gibberellin,jasmonic acid,salicylic acid,abscisic acid,brassinosteroid,gene regulation	34	chromatin silencing,vernalization response,circadian rhythm,gene regulation	24		34
102	AT5G06960	salicylic acid	14	1	17	salicylic acid,gene regulation	1	MAPK,Plant-pathogen interaction,Circadian rhythm,Diterpenoid,Flavonoid,auxin,abscisic acid,salicylic acid,jasmonic acid,brassinosteroid	25	salicylic acid,jasmonic acid,gene regulation	0	gene regulation,auxin,salicylic acid	22	salicylic acid,salicylic acid
103	AT5G10930	unknown	0	0	2	auxin,salicylic acid,signal transduction	4	MAPK,Plant-pathogen interaction,auxin,cytokinin,abscisic acid,gibberellin,salicylic acid,ethylene,	13	salicylic acid	1	auxin,gene regulation	1	auxin,signal transduction
104	AT5G35410	unknown	0	0	11	abscisic acid,signal transduction	7	protein phosphorylation,signal transduction,abscisic acid	17	abscisic acid,ethylene,protein processing	8	signal transduction,cytokinin,abscisic acid,gene regulation	13	protein phosphorylation,signal transduction,abscisic acid
105	AT5G45820	abscisic acid	1	1	11	abscisic acid,signal transduction	7	protein phosphorylation,signal transduction,abscisic acid	17	abscisic acid,ethylene,protein processing	8	signal transduction,cytokinin,abscisic acid,gene regulation	13	protein phosphorylation,signal transduction,abscisic acid
106	AT5G58380	unknown	0	0	11	abscisic acid,signal transduction	7	protein phosphorylation,signal transduction,abscisic acid	17	abscisic acid,ethylene,protein processing	8	signal transduction,cytokinin,abscisic acid,gene regulation	13	protein phosphorylation,signal transduction,abscisic acid
107	AT1G78590	abscisic acid	1	1	20		14		37		25		35
108	AT4G32010	unknown	0	0	6	pollen-pistil interaction,MAPK,Plant-pathogen interaction,protein processing,circadian rhythm,auxin,abscisic acid,jasmonic acid,salicylic acid,gene regulation	4	MAPK,Plant-pathogen interaction,auxin,cytokinin,abscisic acid,gibberellin,salicylic acid,ethylene,	28		5	MAPK,gibberellin,ethylene,jasmonic acid	36
109	AT4G24470	unknown	0	0	21	abscisic acid,jasmonic acid,gene regulation	11	salicylic acid,gene regulation	38	abscisic acid,jasmonic acid	18	gene regulation,fatty acid biosynthesis	27	gene regulation
110	AT3G23610	unknown	0	0	8	cytokinin,gene regulation	0	DNA replication,gene regulation,auxin,cytokinin,abscisic acid,ethylene	39	DNA replication	8	signal transduction,cytokinin,abscisic acid,gene regulation	37	DNA replication
111	AT5G45810	unknown	0	0	8	cytokinin,gene regulation	0	DNA replication,gene regulation,auxin,cytokinin,abscisic acid,ethylene	40	abscisic acid	8	signal transduction,cytokinin,abscisic acid,gene regulation	37	DNA replication
112	AT4G36930	unknown	0	0	6	pollen-pistil interaction,MAPK,Plant-pathogen interaction,protein processing,circadian rhythm,auxin,abscisic acid,jasmonic acid,salicylic acid,gene regulation	4	MAPK,Plant-pathogen interaction,auxin,cytokinin,abscisic acid,gibberellin,salicylic acid,ethylene,	6	gibberellin,MAPK,RNA processing,gene regulation	5	MAPK,gibberellin,ethylene,jasmonic acid	26
113	AT5G45830	abscisic acid	1	1	3	MAPK,abscisic acid,gibberellin acid,auxin,geneprotein transport,	2	MAPK,abscisic acid,auxin	41	abscisic acid,gene regulation	2	MAPK,abscisic acid	2	MAPK,abscisic acid
114	AT1G35560	unknown	0	0	8	cytokinin,gene regulation	0	DNA replication,gene regulation,auxin,cytokinin,abscisic acid,ethylene	42	gene regulation	8	signal transduction,cytokinin,abscisic acid,gene regulation	23	Diterpenoid,Diterpenoid,gene regulation,cytokinin,protein processing
115	AT4G00240	protein processing	13	1	8	cytokinin,gene regulation	0	DNA replication,gene regulation,auxin,cytokinin,abscisic acid,ethylene	42	gene regulation	8	signal transduction,cytokinin,abscisic acid,gene regulation	23	Diterpenoid,Diterpenoid,gene regulation,cytokinin,protein processing
116	AT1G77200	unknown	0	0	6	pollen-pistil interaction,MAPK,Plant-pathogen interaction,protein processing,circadian rhythm,auxin,abscisic acid,jasmonic acid,salicylic acid,gene regulation	4	MAPK,Plant-pathogen interaction,auxin,cytokinin,abscisic acid,gibberellin,salicylic acid,ethylene,	14	cytokinin,jasmonic acid	5	MAPK,gibberellin,ethylene,jasmonic acid	5	Circadian rhythm,Diterpenoid biosynthesis,gibberellin,gene regulation
117	AT1G17550	unknown	0	0	3	MAPK,abscisic acid,gibberellin acid,auxin,geneprotein transport,	2	MAPK,abscisic acid,auxin	2	abscisic acid	2	MAPK,abscisic acid	2	MAPK,abscisic acid
118	AT2G04550	unknown	0	0	11	abscisic acid,signal transduction	0	DNA replication,gene regulation,auxin,cytokinin,abscisic acid,ethylene	43		8	signal transduction,cytokinin,abscisic acid,gene regulation	38
119	AT3G62340	unknown	0	0	11	abscisic acid,signal transduction	0	DNA replication,gene regulation,auxin,cytokinin,abscisic acid,ethylene	43		8	signal transduction,cytokinin,abscisic acid,gene regulation	38
120	AT4G29810	auxin	2	1	23	MAPK,Plant-pathogen interaction,abscisic acid,jasmonic acid,ethylene,signal transduction	1	MAPK,Plant-pathogen interaction,Circadian rhythm,Diterpenoid,Flavonoid,auxin,abscisic acid,salicylic acid,jasmonic acid,brassinosteroid	44	MAPK,circadian rhythm,auxin	26	MAPK,Plant-pathogen interaction,abscisic acid,jasmonic acid,ethylene,salicylic acid,auxin	39	MAPK,Plant-pathogen interaction,abscisic acid,jasmonic acid,ethylene
121	AT1G21690	dna repair	6	1	8	cytokinin,gene regulation	0	DNA replication,gene regulation,auxin,cytokinin,abscisic acid,ethylene	39	DNA replication	8	signal transduction,cytokinin,abscisic acid,gene regulation	37	DNA replication
122	AT3G57040	cytokinin	5	1	8	cytokinin,gene regulation	0	DNA replication,gene regulation,auxin,cytokinin,abscisic acid,ethylene	42	gene regulation	8	signal transduction,cytokinin,abscisic acid,gene regulation	23	Diterpenoid,Diterpenoid,gene regulation,cytokinin,protein processing
123	AT5G62000	unknown	0	0	25	salicylic acid,gene regulation	11	salicylic acid,gene regulation	45	salicylic acid,gene regulation	27	salicylic acid,gene regulation	40	salicylic acid,gene regulation
124	AT2G46130	unknown	0	0	8	cytokinin,gene regulation	0	DNA replication,gene regulation,auxin,cytokinin,abscisic acid,ethylene	42	gene regulation	8	signal transduction,cytokinin,abscisic acid,gene regulation	23	Diterpenoid,Diterpenoid,gene regulation,cytokinin,protein processing
125	AT4G24400	unknown	0	0	11	abscisic acid,signal transduction	7	protein phosphorylation,signal transduction,abscisic acid	17	abscisic acid,ethylene,protein processing	8	signal transduction,cytokinin,abscisic acid,gene regulation	13	protein phosphorylation,signal transduction,abscisic acid
126	AT1G19220	auxin	2	1	4	Diterpenoid biosynthesis,auxin,gene regulation	3	auxin,gene regulation	3	auxin	0	gene regulation,auxin,salicylic acid	0	auxin,gene regulation
127	AT5G55170	salicylic acid	14	1	18	RNA transport,jasmonic acid	4	MAPK,Plant-pathogen interaction,auxin,cytokinin,abscisic acid,gibberellin,salicylic acid,ethylene,	28		5	MAPK,gibberellin,ethylene,jasmonic acid	36
128	AT1G51600	unknown	0	0	21	abscisic acid,jasmonic acid,gene regulation	11	salicylic acid,gene regulation	38	abscisic acid,jasmonic acid	18	gene regulation,fatty acid biosynthesis	27	gene regulation
129	AT3G21175	unknown	0	0	21	abscisic acid,jasmonic acid,gene regulation	11	salicylic acid,gene regulation	38	abscisic acid,jasmonic acid	18	gene regulation,fatty acid biosynthesis	27	gene regulation
130	AT4G29800	unknown	0	0	8	cytokinin,gene regulation	0	DNA replication,gene regulation,auxin,cytokinin,abscisic acid,ethylene	40	abscisic acid	8	signal transduction,cytokinin,abscisic acid,gene regulation	9	gene regulation
131	AT5G13080	unknown	0	0	8	cytokinin,gene regulation	0	DNA replication,gene regulation,auxin,cytokinin,abscisic acid,ethylene	42	gene regulation	8	signal transduction,cytokinin,abscisic acid,gene regulation	23	Diterpenoid,Diterpenoid,gene regulation,cytokinin,protein processing
132	AT5G43290	unknown	0	0	8	cytokinin,gene regulation	0	DNA replication,gene regulation,auxin,cytokinin,abscisic acid,ethylene	42	gene regulation	8	signal transduction,cytokinin,abscisic acid,gene regulation	23	Diterpenoid,Diterpenoid,gene regulation,cytokinin,protein processing
133	AT1G14280	auxin	2	1	16	auxin,RNA processing	15	auxin	46	auxin	20	auxin	30	auxin
134	AT2G39250	unknown	0	0	8	cytokinin,gene regulation	0	DNA replication,gene regulation,auxin,cytokinin,abscisic acid,ethylene	42	gene regulation	8	signal transduction,cytokinin,abscisic acid,gene regulation	23	Diterpenoid,Diterpenoid,gene regulation,cytokinin,protein processing
135	AT4G36540	brassinosteroid	3	1	8	cytokinin,gene regulation	0	DNA replication,gene regulation,auxin,cytokinin,abscisic acid,ethylene	40	abscisic acid	8	signal transduction,cytokinin,abscisic acid,gene regulation	9	gene regulation
136	AT1G28360	ethylene	8	1	8	cytokinin,gene regulation	0	DNA replication,gene regulation,auxin,cytokinin,abscisic acid,ethylene	42	gene regulation	8	signal transduction,cytokinin,abscisic acid,gene regulation	23	Diterpenoid,Diterpenoid,gene regulation,cytokinin,protein processing
137	AT3G01970	unknown	0	0	21	abscisic acid,jasmonic acid,gene regulation	11	salicylic acid,gene regulation	38	abscisic acid,jasmonic acid	18	gene regulation,fatty acid biosynthesis	27	gene regulation
138	AT1G10210	auxin	2	1	22	ethylene,jasmonic acid,abscisic acid	4	MAPK,Plant-pathogen interaction,auxin,cytokinin,abscisic acid,gibberellin,salicylic acid,ethylene,	15	MAPK,Plant-pathogen interaction,abscisic acid,jasmonic acid,ethylene	1	auxin,gene regulation	1	auxin,signal transduction
139	AT1G18350	unknown	0	0	6	pollen-pistil interaction,MAPK,Plant-pathogen interaction,protein processing,circadian rhythm,auxin,abscisic acid,jasmonic acid,salicylic acid,gene regulation	4	MAPK,Plant-pathogen interaction,auxin,cytokinin,abscisic acid,gibberellin,salicylic acid,ethylene,	47	auxin,salicylic acid	28	auxin,salicylic acid	41	auxin
140	AT1G07340	brassinosteroid	3	1	22	ethylene,jasmonic acid,abscisic acid	4	MAPK,Plant-pathogen interaction,auxin,cytokinin,abscisic acid,gibberellin,salicylic acid,ethylene,	47	auxin,salicylic acid	28	auxin,salicylic acid	41	auxin
141	AT3G15150	cytokinin	5	1	8	cytokinin,gene regulation	0	DNA replication,gene regulation,auxin,cytokinin,abscisic acid,ethylene	39	DNA replication	8	signal transduction,cytokinin,abscisic acid,gene regulation	37	DNA replication
142	AT1G80340	gibberellin	10	1	4	Diterpenoid biosynthesis,auxin,gene regulation	1	MAPK,Plant-pathogen interaction,Circadian rhythm,Diterpenoid,Flavonoid,auxin,abscisic acid,salicylic acid,jasmonic acid,brassinosteroid	48	gibberellin	8	signal transduction,cytokinin,abscisic acid,gene regulation	23	Diterpenoid,Diterpenoid,gene regulation,cytokinin,protein processing
143	AT2G30020	abscisic acid	1	1	23	MAPK,Plant-pathogen interaction,abscisic acid,jasmonic acid,ethylene,signal transduction	1	MAPK,Plant-pathogen interaction,Circadian rhythm,Diterpenoid,Flavonoid,auxin,abscisic acid,salicylic acid,jasmonic acid,brassinosteroid	49	MAPK,Plant-pathogen interaction,abscisic acid,jasmonic acid,salicylic acid	26	MAPK,Plant-pathogen interaction,abscisic acid,jasmonic acid,ethylene,salicylic acid,auxin	39	MAPK,Plant-pathogen interaction,abscisic acid,jasmonic acid,ethylene
144	AT4G01370	unknown	0	0	23	MAPK,Plant-pathogen interaction,abscisic acid,jasmonic acid,ethylene,signal transduction	1	MAPK,Plant-pathogen interaction,Circadian rhythm,Diterpenoid,Flavonoid,auxin,abscisic acid,salicylic acid,jasmonic acid,brassinosteroid	49	MAPK,Plant-pathogen interaction,abscisic acid,jasmonic acid,salicylic acid	26	MAPK,Plant-pathogen interaction,abscisic acid,jasmonic acid,ethylene,salicylic acid,auxin	39	MAPK,Plant-pathogen interaction,abscisic acid,jasmonic acid,ethylene
145	AT2G44050	jasmonic acid	11	1	5	Circadian rhythm,Riboflavin metabolism,Flavonoid biosynthesis,auxin,gene regulation	1	MAPK,Plant-pathogen interaction,Circadian rhythm,Diterpenoid,Flavonoid,auxin,abscisic acid,salicylic acid,jasmonic acid,brassinosteroid	50	Circadian rhythm,Flavonoid,Riboflavin,jasmonic acid,auxin	17	auxin,gene regulation	25	auxin
146	AT5G01810	abscisic acid	1	1	11	abscisic acid,signal transduction	1	MAPK,Plant-pathogen interaction,Circadian rhythm,Diterpenoid,Flavonoid,auxin,abscisic acid,salicylic acid,jasmonic acid,brassinosteroid	50	Circadian rhythm,Flavonoid,Riboflavin,jasmonic acid,auxin	8	signal transduction,cytokinin,abscisic acid,gene regulation	13	protein phosphorylation,signal transduction,abscisic acid
147	AT1G74950	jasmonic acid	11	1	7	Phenylalanine, tyrosine and tryptophan biosynthesis,jasmonic acid	5	MAPK,ethylene,cytokinin,gibberellin,jasmonic acid,salicylic acid,abscisic acid,brassinosteroid,gene regulation	9	jasmonic acid,salicylic acid	6	Phenylalanine, tyrosine and tryptophan biosynthesis,jasmonic acid	7	jasmonic acid,auxin,gene regulation
148	AT1G50960	gibberellin	10	1	24	bundle sheath cell fate specification,gibberellin	16	gibberellin	51	gibberellin	29	gibberellin	42	gibberellin
149	AT3G54220	unknown	0	0	24	bundle sheath cell fate specification,gibberellin	16	gibberellin	51	gibberellin	29	gibberellin	42	gibberellin
150	AT1G31880	unknown	0	0	16	auxin,RNA processing	15	auxin	46	auxin	20	auxin	30	auxin
151	AT2G44745	unknown	0	0	16	auxin,RNA processing	15	auxin	46	auxin	20	auxin	30	auxin
152	AT5G55910	auxin	2	1	16	auxin,RNA processing	15	auxin	46	auxin	20	auxin	30	auxin
153	AT1G69560	unknown	0	0	16	auxin,RNA processing	17	Spliceosome	52	Spliceosome	30	Spliceosome	43
154	AT1G66560	unknown	0	0	25	salicylic acid,gene regulation	11	salicylic acid,gene regulation	45	salicylic acid,gene regulation	27	salicylic acid,gene regulation	40	salicylic acid,gene regulation
155	AT5G22570	salicylic acid	14	1	25	salicylic acid,gene regulation	11	salicylic acid,gene regulation	45	salicylic acid,gene regulation	27	salicylic acid,gene regulation	40	salicylic acid,gene regulation
156	AT5G25190	ethylene	8	1	11	abscisic acid,signal transduction	0	DNA replication,gene regulation,auxin,cytokinin,abscisic acid,ethylene	31		0	gene regulation,auxin,salicylic acid	0	auxin,gene regulation
157	AT3G12250	salicylic acid	14	1	17	salicylic acid,gene regulation	1	MAPK,Plant-pathogen interaction,Circadian rhythm,Diterpenoid,Flavonoid,auxin,abscisic acid,salicylic acid,jasmonic acid,brassinosteroid	25	salicylic acid,jasmonic acid,gene regulation	0	gene regulation,auxin,salicylic acid	22	salicylic acid,salicylic acid
158	AT1G74910	ethylene	8	1	26	Fructose and mannose metabolism	18	DNA/RNA metabolism	53	DNA/RNA metabolism	31	DNA/RNA metabolism	44	DNA/RNA metabolism
159	AT3G03540	unknown	0	0	26	Fructose and mannose metabolism	18	DNA/RNA metabolism	53	DNA/RNA metabolism	31	DNA/RNA metabolism	44	DNA/RNA metabolism
160	AT1G14920	gibberellin	10	1	15	negative regulation of seed germination,ethylene,gibberellin acid,salicylic acid,jasmonic acid,auxin,gene regulation	5	MAPK,ethylene,cytokinin,gibberellin,jasmonic acid,salicylic acid,abscisic acid,brassinosteroid,gene regulation	22	ethylene,abscisic acid,gibberellin,jasmonic acid,salicylic acid,ROS,gene regulation	7	Porphyrin and chlorophyll metabolism,ethylene,cytokinin,gibberellin acid,salicylic acid,abscisic acid	19	gibberellin,salicylic acid,jasmonic acid,ethylene,abscisic acid
161	AT3G03450	gibberellin	10	1	15	negative regulation of seed germination,ethylene,gibberellin acid,salicylic acid,jasmonic acid,auxin,gene regulation	5	MAPK,ethylene,cytokinin,gibberellin,jasmonic acid,salicylic acid,abscisic acid,brassinosteroid,gene regulation	22	ethylene,abscisic acid,gibberellin,jasmonic acid,salicylic acid,ROS,gene regulation	7	Porphyrin and chlorophyll metabolism,ethylene,cytokinin,gibberellin acid,salicylic acid,abscisic acid	19	gibberellin,salicylic acid,jasmonic acid,ethylene,abscisic acid
162	AT5G54190	ethylene	8	1	15	negative regulation of seed germination,ethylene,gibberellin acid,salicylic acid,jasmonic acid,auxin,gene regulation	5	MAPK,ethylene,cytokinin,gibberellin,jasmonic acid,salicylic acid,abscisic acid,brassinosteroid,gene regulation	22	ethylene,abscisic acid,gibberellin,jasmonic acid,salicylic acid,ROS,gene regulation	7	Porphyrin and chlorophyll metabolism,ethylene,cytokinin,gibberellin acid,salicylic acid,abscisic acid	45	skotomorphogenesis
163	AT5G01600	salicylic acid	14	1	27	response to iron ion	19	iron ion response	54	iron ion response	32	iron ion response	46	iron ion response
164	AT1G72450	jasmonic acid	11	1	7	Phenylalanine, tyrosine and tryptophan biosynthesis,jasmonic acid	5	MAPK,ethylene,cytokinin,gibberellin,jasmonic acid,salicylic acid,abscisic acid,brassinosteroid,gene regulation	9	jasmonic acid,salicylic acid	6	Phenylalanine, tyrosine and tryptophan biosynthesis,jasmonic acid	7	jasmonic acid,auxin,gene regulation
165	AT2G24570	unknown	0	0	5	Circadian rhythm,Riboflavin metabolism,Flavonoid biosynthesis,auxin,gene regulation	1	MAPK,Plant-pathogen interaction,Circadian rhythm,Diterpenoid,Flavonoid,auxin,abscisic acid,salicylic acid,jasmonic acid,brassinosteroid	27	gene regulation	17	auxin,gene regulation	25	auxin
166	AT1G68550	unknown	0	0	1	auxin,gene regulation	10	gene regulation	24	gene regulation	15	gene regulation	21	gene regulation
167	AT4G02570	unknown	0	0	6	pollen-pistil interaction,MAPK,Plant-pathogen interaction,protein processing,circadian rhythm,auxin,abscisic acid,jasmonic acid,salicylic acid,gene regulation	12	MAPK,Protein processing,ethylene,jasmonic acid	30	MAPK,Protein processing,jasmonic acid,ethylene,circadian rhythm	5	MAPK,gibberellin,ethylene,jasmonic acid	28	MAPK,protein processing,ethylene,jasmonic acid
168	AT5G13220	jasmonic acid	11	1	7	Phenylalanine, tyrosine and tryptophan biosynthesis,jasmonic acid	5	MAPK,ethylene,cytokinin,gibberellin,jasmonic acid,salicylic acid,abscisic acid,brassinosteroid,gene regulation	9	jasmonic acid,salicylic acid	6	Phenylalanine, tyrosine and tryptophan biosynthesis,jasmonic acid	7	jasmonic acid,auxin,gene regulation
169	AT1G77470	salicylic acid	14	1	30	DNA replication	0	DNA replication,gene regulation,auxin,cytokinin,abscisic acid,ethylene	39	DNA replication	33	DNA replication	47	DNA replication
170	AT5G16080	unknown	0	0	16	auxin,RNA processing	15	auxin	46	auxin	20	auxin	30	auxin
171	AT2G02950	auxin	2	1	16	auxin,RNA processing	9	ethylene	21	auxin,ethylene,protein processing	20	auxin	30	auxin
172	AT2G32960	unknown	0	0	16	auxin,RNA processing	15	auxin	46	auxin	20	auxin	30	auxin
173	AT4G24210	gibberellin	10	1	15	negative regulation of seed germination,ethylene,gibberellin acid,salicylic acid,jasmonic acid,auxin,gene regulation	5	MAPK,ethylene,cytokinin,gibberellin,jasmonic acid,salicylic acid,abscisic acid,brassinosteroid,gene regulation	22	ethylene,abscisic acid,gibberellin,jasmonic acid,salicylic acid,ROS,gene regulation	7	Porphyrin and chlorophyll metabolism,ethylene,cytokinin,gibberellin acid,salicylic acid,abscisic acid	19	gibberellin,salicylic acid,jasmonic acid,ethylene,abscisic acid
174	AT4G31920	cytokinin	5	1	9	cytokinin,jasmonic acid,gene regulation	5	MAPK,ethylene,cytokinin,gibberellin,jasmonic acid,salicylic acid,abscisic acid,brassinosteroid,gene regulation	8	cytokinin	7	Porphyrin and chlorophyll metabolism,ethylene,cytokinin,gibberellin acid,salicylic acid,abscisic acid	8	cytokinin
175	AT2G25000	salicylic acid	14	1	18	RNA transport,jasmonic acid	11	salicylic acid,gene regulation	29	salicylic acid	27	salicylic acid,gene regulation	40	salicylic acid,gene regulation
176	AT5G57050	abscisic acid	1	1	3	MAPK,abscisic acid,gibberellin acid,auxin,geneprotein transport,	2	MAPK,abscisic acid,auxin	2	abscisic acid	2	MAPK,abscisic acid	2	MAPK,abscisic acid
177	AT5G64813	ethylene	8	1	15	negative regulation of seed germination,ethylene,gibberellin acid,salicylic acid,jasmonic acid,auxin,gene regulation	5	MAPK,ethylene,cytokinin,gibberellin,jasmonic acid,salicylic acid,abscisic acid,brassinosteroid,gene regulation	55		34		48
178	AT4G26070	abscisic acid	1	1	23	MAPK,Plant-pathogen interaction,abscisic acid,jasmonic acid,ethylene,signal transduction	1	MAPK,Plant-pathogen interaction,Circadian rhythm,Diterpenoid,Flavonoid,auxin,abscisic acid,salicylic acid,jasmonic acid,brassinosteroid	49	MAPK,Plant-pathogen interaction,abscisic acid,jasmonic acid,salicylic acid	26	MAPK,Plant-pathogen interaction,abscisic acid,jasmonic acid,ethylene,salicylic acid,auxin	39	MAPK,Plant-pathogen interaction,abscisic acid,jasmonic acid,ethylene
179	AT2G45820	ethylene	8	1	28		20		56		35		49
180	AT3G44620	unknown	0	0	28		20		56		35		49
181	AT4G27450	ethylene	8	1	29		21		57		36		50
182	AT5G43830	ethylene	8	1	29		21		57		36		50
183	AT1G19180	unknown	0	0	9	cytokinin,jasmonic acid,gene regulation	5	MAPK,ethylene,cytokinin,gibberellin,jasmonic acid,salicylic acid,abscisic acid,brassinosteroid,gene regulation	58	jasmonic acid	9	jasmonic acid	10	jasmonic acid
184	AT1G70700	jasmonic acid	11	1	7	Phenylalanine, tyrosine and tryptophan biosynthesis,jasmonic acid	5	MAPK,ethylene,cytokinin,gibberellin,jasmonic acid,salicylic acid,abscisic acid,brassinosteroid,gene regulation	7	abscisic acid,jasmonic acid,gene regulation	6	Phenylalanine, tyrosine and tryptophan biosynthesis,jasmonic acid	7	jasmonic acid,auxin,gene regulation
185	AT2G46870	auxin	2	1	16	auxin,RNA processing	15	auxin	46	auxin	20	auxin	30	auxin
186	AT1G22640	unknown	0	0	16	auxin,RNA processing	15	auxin	46	auxin	20	auxin	30	auxin
187	AT1G69810	unknown	0	0	16	auxin,RNA processing	11	salicylic acid,gene regulation	29	salicylic acid	27	salicylic acid,gene regulation	40	salicylic acid,gene regulation
188	AT1G80840	salicylic acid	14	1	25	salicylic acid,gene regulation	11	salicylic acid,gene regulation	29	salicylic acid	27	salicylic acid,gene regulation	40	salicylic acid,gene regulation
189	AT4G18880	unknown	0	0	15	negative regulation of seed germination,ethylene,gibberellin acid,salicylic acid,jasmonic acid,auxin,gene regulation	5	MAPK,ethylene,cytokinin,gibberellin,jasmonic acid,salicylic acid,abscisic acid,brassinosteroid,gene regulation	55		34		48
190	AT3G20550	ethylene	8	1	7	Phenylalanine, tyrosine and tryptophan biosynthesis,jasmonic acid	5	MAPK,ethylene,cytokinin,gibberellin,jasmonic acid,salicylic acid,abscisic acid,brassinosteroid,gene regulation	59	brassinosteroid	6	Phenylalanine, tyrosine and tryptophan biosynthesis,jasmonic acid	7	jasmonic acid,auxin,gene regulation
191	AT5G56580	plant pathogen interaction	12	1	23	MAPK,Plant-pathogen interaction,abscisic acid,jasmonic acid,ethylene,signal transduction	1	MAPK,Plant-pathogen interaction,Circadian rhythm,Diterpenoid,Flavonoid,auxin,abscisic acid,salicylic acid,jasmonic acid,brassinosteroid	49	MAPK,Plant-pathogen interaction,abscisic acid,jasmonic acid,salicylic acid	26	MAPK,Plant-pathogen interaction,abscisic acid,jasmonic acid,ethylene,salicylic acid,auxin	39	MAPK,Plant-pathogen interaction,abscisic acid,jasmonic acid,ethylene
192	AT4G14720	jasmonic acid	11	1	12	jasmonic acid,auxin,gene regulation	5	MAPK,ethylene,cytokinin,gibberellin,jasmonic acid,salicylic acid,abscisic acid,brassinosteroid,gene regulation	9	jasmonic acid,salicylic acid	6	Phenylalanine, tyrosine and tryptophan biosynthesis,jasmonic acid	7	jasmonic acid,auxin,gene regulation
193	AT1G63160	dna repair	6	1	30	DNA replication	0	DNA replication,gene regulation,auxin,cytokinin,abscisic acid,ethylene	39	DNA replication	37	DNA replication	51	DNA replication
194	AT5G04190	auxin	2	1	16	auxin,RNA processing	15	auxin	46	auxin	20	auxin	30	auxin
195	AT1G06400	auxin	2	1	31	salicylic acid	22		60	salicylic acid	38		52
196	AT4G17720	ethylene	8	1	31	salicylic acid	22		60	salicylic acid	39	salicylic acid	53	salicylic acid
197	AT1G23860	ethylene	8	1	32	RNA processing	23	spliceosome	61	spliceosome	40	spliceosome	54	spliceosome
198	AT3G61860	ethylene	8	1	32	RNA processing	23	spliceosome	61	spliceosome	40	spliceosome	54	spliceosome
199	AT5G59220	abscisic acid	1	1	3	MAPK,abscisic acid,gibberellin acid,auxin,geneprotein transport,	2	MAPK,abscisic acid,auxin	2	abscisic acid	2	MAPK,abscisic acid	2	MAPK,abscisic acid
200	AT2G34650	auxin	2	1	6	pollen-pistil interaction,MAPK,Plant-pathogen interaction,protein processing,circadian rhythm,auxin,abscisic acid,jasmonic acid,salicylic acid,gene regulation	4	MAPK,Plant-pathogen interaction,auxin,cytokinin,abscisic acid,gibberellin,salicylic acid,ethylene,	47	auxin,salicylic acid	28	auxin,salicylic acid	41	auxin
201	AT5G40440	jasmonic acid	11	1	22	ethylene,jasmonic acid,abscisic acid	4	MAPK,Plant-pathogen interaction,auxin,cytokinin,abscisic acid,gibberellin,salicylic acid,ethylene,	15	MAPK,Plant-pathogen interaction,abscisic acid,jasmonic acid,ethylene	41	ethylene,jasmonic acid	55	ethylene,jasmonic acid
202	AT1G69010	brassinosteroid	3	1	10	Cutin, suberine and wax biosynthesis,Peroxisome,fatty acid metabolism,gene regulation	6	Cutin, suberine and wax,Peroxisome,auxin,gene regulation	16	Cutin, suberine and wax,Peroxisome,fatty acid biosynthesis	10	gene regulation,fatty acid biosynthesis	12	gene regulation,fatty acid biosynthesis
203	AT5G38860	brassinosteroid	3	1	10	Cutin, suberine and wax biosynthesis,Peroxisome,fatty acid metabolism,gene regulation	6	Cutin, suberine and wax,Peroxisome,auxin,gene regulation	16	Cutin, suberine and wax,Peroxisome,fatty acid biosynthesis	10	gene regulation,fatty acid biosynthesis	12	gene regulation,fatty acid biosynthesis
204	AT4G39780	ethylene	8	1	14	ethylene	9	ethylene	21	auxin,ethylene,protein processing	14	ethylene	18	ethylene
205	AT5G21010	ethylene	8	1	14	ethylene	9	ethylene	21	auxin,ethylene,protein processing	14	ethylene	18	ethylene
206	AT2G43790	unknown	0	0	23	MAPK,Plant-pathogen interaction,abscisic acid,jasmonic acid,ethylene,signal transduction	1	MAPK,Plant-pathogen interaction,Circadian rhythm,Diterpenoid,Flavonoid,auxin,abscisic acid,salicylic acid,jasmonic acid,brassinosteroid	49	MAPK,Plant-pathogen interaction,abscisic acid,jasmonic acid,salicylic acid	26	MAPK,Plant-pathogen interaction,abscisic acid,jasmonic acid,ethylene,salicylic acid,auxin	39	MAPK,Plant-pathogen interaction,abscisic acid,jasmonic acid,ethylene
207	AT2G40750	salicylic acid	14	1	33	response to ion	1	MAPK,Plant-pathogen interaction,Circadian rhythm,Diterpenoid,Flavonoid,auxin,abscisic acid,salicylic acid,jasmonic acid,brassinosteroid	62	ethylene,brassinosteroid, jasmonic acid,salicylic acid,abscisic acid	42	brassinosteroid,ethylene,salicylic acid,salicylic acid	56	brassinosteroid,ethylene,salicylic acid,jasmonic acid
208	AT4G26110	abscisic acid	1	1	33	response to ion	1	MAPK,Plant-pathogen interaction,Circadian rhythm,Diterpenoid,Flavonoid,auxin,abscisic acid,salicylic acid,jasmonic acid,brassinosteroid	62	ethylene,brassinosteroid, jasmonic acid,salicylic acid,abscisic acid	43	DNA repair	57	DNA repair
209	AT1G25490	unknown	0	0	8	cytokinin,gene regulation	0	DNA replication,gene regulation,auxin,cytokinin,abscisic acid,ethylene	40	abscisic acid	8	signal transduction,cytokinin,abscisic acid,gene regulation	9	gene regulation
210	AT5G11270	jasmonic acid	11	1	21	abscisic acid,jasmonic acid,gene regulation	11	salicylic acid,gene regulation	38	abscisic acid,jasmonic acid	18	gene regulation,fatty acid biosynthesis	27	gene regulation
211	AT3G52930	ethylene	8	1	34	Fructose and mannose metabolism,Pentose phosphate pathway	24	Carbon fixation	63	metabolism	44	Carbon fixation	58	Carbon fixation
212	AT5G03690	dna rna metabolism	7	1	34	Fructose and mannose metabolism,Pentose phosphate pathway	24	Carbon fixation	63	metabolism	45	Carbon fixation	59	Carbon fixation
213	AT5G65210	salicylic acid	14	1	17	salicylic acid,gene regulation	1	MAPK,Plant-pathogen interaction,Circadian rhythm,Diterpenoid,Flavonoid,auxin,abscisic acid,salicylic acid,jasmonic acid,brassinosteroid	64		0	gene regulation,auxin,salicylic acid	22	salicylic acid,salicylic acid
214	AT2G39760	ethylene	8	1	14	ethylene	9	ethylene	21	auxin,ethylene,protein processing	14	ethylene	18	ethylene
215	AT5G25890	auxin	2	1	4	Diterpenoid biosynthesis,auxin,gene regulation	3	auxin,gene regulation	3	auxin	0	gene regulation,auxin,salicylic acid	0	auxin,gene regulation
216	AT1G30135	jasmonic acid	11	1	9	cytokinin,jasmonic acid,gene regulation	5	MAPK,ethylene,cytokinin,gibberellin,jasmonic acid,salicylic acid,abscisic acid,brassinosteroid,gene regulation	58	jasmonic acid	9	jasmonic acid	10	jasmonic acid
217	AT5G67000	unknown	0	0	12	jasmonic acid,auxin,gene regulation	0	DNA replication,gene regulation,auxin,cytokinin,abscisic acid,ethylene	19	gene regulation	0	gene regulation,auxin,salicylic acid	15	gene regulation
218	AT3G42960	brassinosteroid	3	1	35		25		65		46		60
219	AT5G58220	brassinosteroid	3	1	7	Phenylalanine, tyrosine and tryptophan biosynthesis,jasmonic acid	5	MAPK,ethylene,cytokinin,gibberellin,jasmonic acid,salicylic acid,abscisic acid,brassinosteroid,gene regulation	59	brassinosteroid	47	metabolism	61	brassinosteroid
220	AT2G26560	unknown	0	0	6	pollen-pistil interaction,MAPK,Plant-pathogen interaction,protein processing,circadian rhythm,auxin,abscisic acid,jasmonic acid,salicylic acid,gene regulation	0	DNA replication,gene regulation,auxin,cytokinin,abscisic acid,ethylene	10	salicylic acid	9	jasmonic acid	10	jasmonic acid
221	AT3G63210	abscisic acid	1	1	22	ethylene,jasmonic acid,abscisic acid	4	MAPK,Plant-pathogen interaction,auxin,cytokinin,abscisic acid,gibberellin,salicylic acid,ethylene,	15	MAPK,Plant-pathogen interaction,abscisic acid,jasmonic acid,ethylene	48		62
222	AT1G54990	auxin	2	1	36	auxin	26	auxin	66	auxin,ethylene	49	auxin	63	auxin
223	AT2G38120	auxin	2	1	36	auxin	26	auxin	66	auxin,ethylene	49	auxin	63	auxin
224	AT2G04890	unknown	0	0	12	jasmonic acid,auxin,gene regulation	0	DNA replication,gene regulation,auxin,cytokinin,abscisic acid,ethylene	19	gene regulation	0	gene regulation,auxin,salicylic acid	15	gene regulation
225	AT3G17510	abscisic acid	1	1	11	abscisic acid,signal transduction	7	protein phosphorylation,signal transduction,abscisic acid	17	abscisic acid,ethylene,protein processing	8	signal transduction,cytokinin,abscisic acid,gene regulation	13	protein phosphorylation,signal transduction,abscisic acid
226	AT2G30980	brassinosteroid	3	1	37	brassinosteroid	27	brassinosteroid	67	brassinosteroid	50	brassinosteroid	64	brassinosteroid
227	AT4G18890	brassinosteroid	3	1	37	brassinosteroid	27	brassinosteroid	67	brassinosteroid	50	brassinosteroid	64	brassinosteroid
228	AT1G24590	brassinosteroid	3	1	6	pollen-pistil interaction,MAPK,Plant-pathogen interaction,protein processing,circadian rhythm,auxin,abscisic acid,jasmonic acid,salicylic acid,gene regulation	4	MAPK,Plant-pathogen interaction,auxin,cytokinin,abscisic acid,gibberellin,salicylic acid,ethylene,	6	gibberellin,MAPK,RNA processing,gene regulation	5	MAPK,gibberellin,ethylene,jasmonic acid	6	RNA processing
229	AT1G22070	salicylic acid	14	1	17	salicylic acid,gene regulation	1	MAPK,Plant-pathogen interaction,Circadian rhythm,Diterpenoid,Flavonoid,auxin,abscisic acid,salicylic acid,jasmonic acid,brassinosteroid	25	salicylic acid,jasmonic acid,gene regulation	0	gene regulation,auxin,salicylic acid	22	salicylic acid,salicylic acid
230	AT1G75000	unknown	0	0	10	Cutin, suberine and wax biosynthesis,Peroxisome,fatty acid metabolism,gene regulation	6	Cutin, suberine and wax,Peroxisome,auxin,gene regulation	16	Cutin, suberine and wax,Peroxisome,fatty acid biosynthesis	10	gene regulation,fatty acid biosynthesis	12	gene regulation,fatty acid biosynthesis
231	AT5G05730	unknown	0	0	7	Phenylalanine, tyrosine and tryptophan biosynthesis,jasmonic acid	6	Cutin, suberine and wax,Peroxisome,auxin,gene regulation	68	auxin,ethylene,jasmonic acid	6	Phenylalanine, tyrosine and tryptophan biosynthesis,jasmonic acid	7	jasmonic acid,auxin,gene regulation
232	AT4G33790	fatty acid metabolism	9	1	10	Cutin, suberine and wax biosynthesis,Peroxisome,fatty acid metabolism,gene regulation	6	Cutin, suberine and wax,Peroxisome,auxin,gene regulation	16	Cutin, suberine and wax,Peroxisome,fatty acid biosynthesis	51	Cutin, suberine and wax,Peroxisome	65	Cutin, suberine and wax biosynthesis,Peroxisome
233	AT5G48870	abscisic acid	1	1	16	auxin,RNA processing	17	Spliceosome	52	Spliceosome	30	Spliceosome	43
234	AT1G13980	auxin	2	1	3	MAPK,abscisic acid,gibberellin acid,auxin,geneprotein transport,	2	MAPK,abscisic acid,auxin	69	Endocytosis,MAPK,abscisic acid,auxin	52	auxin	66	auxin
235	AT3G11410	abscisic acid	1	1	3	MAPK,abscisic acid,gibberellin acid,auxin,geneprotein transport,	2	MAPK,abscisic acid,auxin	69	Endocytosis,MAPK,abscisic acid,auxin	2	MAPK,abscisic acid	2	MAPK,abscisic acid
236	AT5G20900	jasmonic acid	11	1	7	Phenylalanine, tyrosine and tryptophan biosynthesis,jasmonic acid	6	Cutin, suberine and wax,Peroxisome,auxin,gene regulation	68	auxin,ethylene,jasmonic acid	6	Phenylalanine, tyrosine and tryptophan biosynthesis,jasmonic acid	7	jasmonic acid,auxin,gene regulation
237	AT5G17490	gibberellin	10	1	15	negative regulation of seed germination,ethylene,gibberellin acid,salicylic acid,jasmonic acid,auxin,gene regulation	5	MAPK,ethylene,cytokinin,gibberellin,jasmonic acid,salicylic acid,abscisic acid,brassinosteroid,gene regulation	26	MAPK,gibberellin,brassinosteroid,salicylic acid,jasmonic acid,ROS,gene regulation	5	MAPK,gibberellin,ethylene,jasmonic acid	5	Circadian rhythm,Diterpenoid biosynthesis,gibberellin,gene regulation
238	AT5G05410	unknown	0	0	3	MAPK,abscisic acid,gibberellin acid,auxin,geneprotein transport,	2	MAPK,abscisic acid,auxin	41	abscisic acid,gene regulation	2	MAPK,abscisic acid	2	MAPK,abscisic acid
239	AT2G22090	abscisic acid	1	1	5	Circadian rhythm,Riboflavin metabolism,Flavonoid biosynthesis,auxin,gene regulation	1	MAPK,Plant-pathogen interaction,Circadian rhythm,Diterpenoid,Flavonoid,auxin,abscisic acid,salicylic acid,jasmonic acid,brassinosteroid	35	gene regulation	53		67
240	AT4G33520	unknown	0	0	15	negative regulation of seed germination,ethylene,gibberellin acid,salicylic acid,jasmonic acid,auxin,gene regulation	5	MAPK,ethylene,cytokinin,gibberellin,jasmonic acid,salicylic acid,abscisic acid,brassinosteroid,gene regulation	26	MAPK,gibberellin,brassinosteroid,salicylic acid,jasmonic acid,ROS,gene regulation	5	MAPK,gibberellin,ethylene,jasmonic acid	5	Circadian rhythm,Diterpenoid biosynthesis,gibberellin,gene regulation
241	AT5G07310	unknown	0	0	12	jasmonic acid,auxin,gene regulation	0	DNA replication,gene regulation,auxin,cytokinin,abscisic acid,ethylene	19	gene regulation	0	gene regulation,auxin,salicylic acid	15	gene regulation
242	AT5G48150	unknown	0	0	12	jasmonic acid,auxin,gene regulation	0	DNA replication,gene regulation,auxin,cytokinin,abscisic acid,ethylene	19	gene regulation	0	gene regulation,auxin,salicylic acid	15	gene regulation
243	AT3G25890	unknown	0	0	1	auxin,gene regulation	10	gene regulation	24	gene regulation	15	gene regulation	21	gene regulation
244	AT5G13930	auxin	2	1	5	Circadian rhythm,Riboflavin metabolism,Flavonoid biosynthesis,auxin,gene regulation	1	MAPK,Plant-pathogen interaction,Circadian rhythm,Diterpenoid,Flavonoid,auxin,abscisic acid,salicylic acid,jasmonic acid,brassinosteroid	50	Circadian rhythm,Flavonoid,Riboflavin,jasmonic acid,auxin	54	Circadian rhythm,Flavonoid,auxin,auxin	68	Circadian rhythm,Flavonoid,auxin,jasmonic acid
245	AT1G35540	unknown	0	0	4	Diterpenoid biosynthesis,auxin,gene regulation	3	auxin,gene regulation	3	auxin	0	gene regulation,auxin,salicylic acid	0	auxin,gene regulation
246	AT2G38310	abscisic acid	1	1	3	MAPK,abscisic acid,gibberellin acid,auxin,geneprotein transport,	2	MAPK,abscisic acid,auxin	69	Endocytosis,MAPK,abscisic acid,auxin	2	MAPK,abscisic acid	2	MAPK,abscisic acid
247	AT2G33830	auxin	2	1	38	Ether lipid metabolism	28	Ether lipid metabolism	70	lipid metabolism	55	Ether lipid metabolism	69	Ether lipid
248	AT3G03530	unknown	0	0	38	Ether lipid metabolism	28	Ether lipid metabolism	70	lipid metabolism	55	Ether lipid metabolism	69	Ether lipid
249	AT2G18170	signal transduction	15	1	23	MAPK,Plant-pathogen interaction,abscisic acid,jasmonic acid,ethylene,signal transduction	1	MAPK,Plant-pathogen interaction,Circadian rhythm,Diterpenoid,Flavonoid,auxin,abscisic acid,salicylic acid,jasmonic acid,brassinosteroid	44	MAPK,circadian rhythm,auxin	56	MAPK	70	gene regulation
250	AT5G01820	salicylic acid	14	1	7	Phenylalanine, tyrosine and tryptophan biosynthesis,jasmonic acid	5	MAPK,ethylene,cytokinin,gibberellin,jasmonic acid,salicylic acid,abscisic acid,brassinosteroid,gene regulation	7	abscisic acid,jasmonic acid,gene regulation	6	Phenylalanine, tyrosine and tryptophan biosynthesis,jasmonic acid	7	jasmonic acid,auxin,gene regulation
251	AT5G24860	gibberellin	10	1	6	pollen-pistil interaction,MAPK,Plant-pathogen interaction,protein processing,circadian rhythm,auxin,abscisic acid,jasmonic acid,salicylic acid,gene regulation	4	MAPK,Plant-pathogen interaction,auxin,cytokinin,abscisic acid,gibberellin,salicylic acid,ethylene,	28		5	MAPK,gibberellin,ethylene,jasmonic acid	36
252	AT1G14687	unknown	0	0	39		29		71		57		71
253	AT3G22660	unknown	0	0	39		29		71		57		71
254	AT1G71230	auxin	2	1	4	Diterpenoid biosynthesis,auxin,gene regulation	1	MAPK,Plant-pathogen interaction,Circadian rhythm,Diterpenoid,Flavonoid,auxin,abscisic acid,salicylic acid,jasmonic acid,brassinosteroid	48	gibberellin	0	gene regulation,auxin,salicylic acid	0	auxin,gene regulation
255	AT2G47880	unknown	0	0	17	salicylic acid,gene regulation	1	MAPK,Plant-pathogen interaction,Circadian rhythm,Diterpenoid,Flavonoid,auxin,abscisic acid,salicylic acid,jasmonic acid,brassinosteroid	64		0	gene regulation,auxin,salicylic acid	22	salicylic acid,salicylic acid
256	AT5G48470	unknown	0	0	6	pollen-pistil interaction,MAPK,Plant-pathogen interaction,protein processing,circadian rhythm,auxin,abscisic acid,jasmonic acid,salicylic acid,gene regulation	4	MAPK,Plant-pathogen interaction,auxin,cytokinin,abscisic acid,gibberellin,salicylic acid,ethylene,	12	auxin	5	MAPK,gibberellin,ethylene,jasmonic acid	5	Circadian rhythm,Diterpenoid biosynthesis,gibberellin,gene regulation
257	AT1G28480	unknown	0	0	17	salicylic acid,gene regulation	1	MAPK,Plant-pathogen interaction,Circadian rhythm,Diterpenoid,Flavonoid,auxin,abscisic acid,salicylic acid,jasmonic acid,brassinosteroid	25	salicylic acid,jasmonic acid,gene regulation	0	gene regulation,auxin,salicylic acid	22	salicylic acid,salicylic acid
258	AT2G25650	unknown	0	0	17	salicylic acid,gene regulation	1	MAPK,Plant-pathogen interaction,Circadian rhythm,Diterpenoid,Flavonoid,auxin,abscisic acid,salicylic acid,jasmonic acid,brassinosteroid	1	auxin	1	auxin,gene regulation	1	auxin,signal transduction
259	AT5G52040	ethylene	8	1	32	RNA processing	23	spliceosome	61	spliceosome	40	spliceosome	54	spliceosome
260	AT3G54810	unknown	0	0	40		30		72		58		72
261	AT4G03420	unknown	0	0	40		30		72		58		72
262	AT5G14250	unknown	0	0	6	pollen-pistil interaction,MAPK,Plant-pathogen interaction,protein processing,circadian rhythm,auxin,abscisic acid,jasmonic acid,salicylic acid,gene regulation	4	MAPK,Plant-pathogen interaction,auxin,cytokinin,abscisic acid,gibberellin,salicylic acid,ethylene,	6	gibberellin,MAPK,RNA processing,gene regulation	5	MAPK,gibberellin,ethylene,jasmonic acid	6	RNA processing
263	AT5G24660	unknown	0	0	6	pollen-pistil interaction,MAPK,Plant-pathogen interaction,protein processing,circadian rhythm,auxin,abscisic acid,jasmonic acid,salicylic acid,gene regulation	4	MAPK,Plant-pathogen interaction,auxin,cytokinin,abscisic acid,gibberellin,salicylic acid,ethylene,	15	MAPK,Plant-pathogen interaction,abscisic acid,jasmonic acid,ethylene	5	MAPK,gibberellin,ethylene,jasmonic acid	36
264	AT2G30360	unknown	0	0	11	abscisic acid,signal transduction	7	protein phosphorylation,signal transduction,abscisic acid	17	abscisic acid,ethylene,protein processing	8	signal transduction,cytokinin,abscisic acid,gene regulation	13	protein phosphorylation,signal transduction,abscisic acid
265	AT3G21220	ethylene	8	1	23	MAPK,Plant-pathogen interaction,abscisic acid,jasmonic acid,ethylene,signal transduction	1	MAPK,Plant-pathogen interaction,Circadian rhythm,Diterpenoid,Flavonoid,auxin,abscisic acid,salicylic acid,jasmonic acid,brassinosteroid	49	MAPK,Plant-pathogen interaction,abscisic acid,jasmonic acid,salicylic acid	26	MAPK,Plant-pathogen interaction,abscisic acid,jasmonic acid,ethylene,salicylic acid,auxin	39	MAPK,Plant-pathogen interaction,abscisic acid,jasmonic acid,ethylene
266	AT1G51100	unknown	0	0	6	pollen-pistil interaction,MAPK,Plant-pathogen interaction,protein processing,circadian rhythm,auxin,abscisic acid,jasmonic acid,salicylic acid,gene regulation	4	MAPK,Plant-pathogen interaction,auxin,cytokinin,abscisic acid,gibberellin,salicylic acid,ethylene,	12	auxin	5	MAPK,gibberellin,ethylene,jasmonic acid	5	Circadian rhythm,Diterpenoid biosynthesis,gibberellin,gene regulation
267	AT4G12020	unknown	0	0	4	Diterpenoid biosynthesis,auxin,gene regulation	1	MAPK,Plant-pathogen interaction,Circadian rhythm,Diterpenoid,Flavonoid,auxin,abscisic acid,salicylic acid,jasmonic acid,brassinosteroid	48	gibberellin	0	gene regulation,auxin,salicylic acid	0	auxin,gene regulation
268	AT3G01670	unknown	0	0	15	negative regulation of seed germination,ethylene,gibberellin acid,salicylic acid,jasmonic acid,auxin,gene regulation	5	MAPK,ethylene,cytokinin,gibberellin,jasmonic acid,salicylic acid,abscisic acid,brassinosteroid,gene regulation	22	ethylene,abscisic acid,gibberellin,jasmonic acid,salicylic acid,ROS,gene regulation	7	Porphyrin and chlorophyll metabolism,ethylene,cytokinin,gibberellin acid,salicylic acid,abscisic acid	45	skotomorphogenesis
269	AT1G75950	protein processing	13	1	6	pollen-pistil interaction,MAPK,Plant-pathogen interaction,protein processing,circadian rhythm,auxin,abscisic acid,jasmonic acid,salicylic acid,gene regulation	12	MAPK,Protein processing,ethylene,jasmonic acid	30	MAPK,Protein processing,jasmonic acid,ethylene,circadian rhythm	59	Protein processing	73	Protein processing
270	AT1G56160	ethylene	8	1	33	response to ion	1	MAPK,Plant-pathogen interaction,Circadian rhythm,Diterpenoid,Flavonoid,auxin,abscisic acid,salicylic acid,jasmonic acid,brassinosteroid	62	ethylene,brassinosteroid, jasmonic acid,salicylic acid,abscisic acid	60	response to ion	74	response to ion,stress
271	AT1G77920	unknown	0	0	17	salicylic acid,gene regulation	1	MAPK,Plant-pathogen interaction,Circadian rhythm,Diterpenoid,Flavonoid,auxin,abscisic acid,salicylic acid,jasmonic acid,brassinosteroid	73	gene regulation	0	gene regulation,auxin,salicylic acid	75	gene regulation
272	AT2G34900	abscisic acid	1	1	17	salicylic acid,gene regulation	1	MAPK,Plant-pathogen interaction,Circadian rhythm,Diterpenoid,Flavonoid,auxin,abscisic acid,salicylic acid,jasmonic acid,brassinosteroid	73	gene regulation	0	gene regulation,auxin,salicylic acid	75	gene regulation

## Sheet: PhI_Full
Id	Label	pathway	pathwayid	known	blockriccimaxmod	ORC.MM.Anno	blockriccifinal	ORC.Anno	blockriccisinfomaxmod	ORC.MM.SI.Anno	blockriccisinfofinal	ORC.SI.Anno
0	AT1G01030	auxin	3	1	0	gene regulation	0		0	Circadian rhythm,auxin,ethylene,cytokinin,jasmonic acid,gene regulation	0	auxin,gene regulation
1	AT3G17600	auxin	3	1	1	Circadian rhythm,cytokinin,auxin,ethylene,gibberellic acid,jasmonic acid,gene regulation	1	Circadian rhythm,auxin,gibberellic,gene regulation	0	Circadian rhythm,auxin,ethylene,cytokinin,jasmonic acid,gene regulation	0	auxin,gene regulation
2	AT1G01140	unknown	0	0	2	RNA processing,protein processing,Lipoic acid metabolism,Photosynthesis,auxin,signal transduction,gene regulation	2	Spliceosome,Proteasome,RNA transport,Photosynthesis,Photosynthesis,auxin,gene regulation	1	RNA processing,protein processing,Lipoic acid metabolism,auxin,signal transduction,gene regulation	1	RNA processing,Photosynthesis,Proteasome,auxin,signal transduction
3	AT2G23290	unknown	0	0	1	Circadian rhythm,cytokinin,auxin,ethylene,gibberellic acid,jasmonic acid,gene regulation	1	Circadian rhythm,auxin,gibberellic,gene regulation	0	Circadian rhythm,auxin,ethylene,cytokinin,jasmonic acid,gene regulation	0	auxin,gene regulation
4	AT1G01360	abscisic acid	1	1	3	protein processing,secondary metabolites,abscisic acid,gene regulation,	3	Protein processing,Synthesis and degradation of ketone bodies,Butanoate metabolism,abscisic acid,auxin	2	Circadian rhythm,MAPK,abscisic acid,auxin,cytokinin,gene regulation	2	Circadian rhythm,MAPK,abscisic acid,auxin,gene regulation
5	AT4G26080	unknown	0	0	4	MAPK,Circadian rhythm,abscisic acid,amino acid metabolism,iron ion transport,gene regulation	4	MAPK,abscisic acid,gibberellic	2	Circadian rhythm,MAPK,abscisic acid,auxin,cytokinin,gene regulation	2	Circadian rhythm,MAPK,abscisic acid,auxin,gene regulation
6	AT1G04100	auxin	3	1	1	Circadian rhythm,cytokinin,auxin,ethylene,gibberellic acid,jasmonic acid,gene regulation	1	Circadian rhythm,auxin,gibberellic,gene regulation	0	Circadian rhythm,auxin,ethylene,cytokinin,jasmonic acid,gene regulation	0	auxin,gene regulation
7	AT1G15050	auxin	3	1	1	Circadian rhythm,cytokinin,auxin,ethylene,gibberellic acid,jasmonic acid,gene regulation	1	Circadian rhythm,auxin,gibberellic,gene regulation	0	Circadian rhythm,auxin,ethylene,cytokinin,jasmonic acid,gene regulation	0	auxin,gene regulation
8	AT2G33310	auxin	3	1	1	Circadian rhythm,cytokinin,auxin,ethylene,gibberellic acid,jasmonic acid,gene regulation	1	Circadian rhythm,auxin,gibberellic,gene regulation	0	Circadian rhythm,auxin,ethylene,cytokinin,jasmonic acid,gene regulation	0	auxin,gene regulation
9	AT3G04730	auxin	3	1	1	Circadian rhythm,cytokinin,auxin,ethylene,gibberellic acid,jasmonic acid,gene regulation	1	Circadian rhythm,auxin,gibberellic,gene regulation	0	Circadian rhythm,auxin,ethylene,cytokinin,jasmonic acid,gene regulation	0	auxin,gene regulation
10	AT3G16500	auxin	3	1	1	Circadian rhythm,cytokinin,auxin,ethylene,gibberellic acid,jasmonic acid,gene regulation	1	Circadian rhythm,auxin,gibberellic,gene regulation	0	Circadian rhythm,auxin,ethylene,cytokinin,jasmonic acid,gene regulation	0	auxin,gene regulation
11	AT3G23030	auxin	3	1	1	Circadian rhythm,cytokinin,auxin,ethylene,gibberellic acid,jasmonic acid,gene regulation	1	Circadian rhythm,auxin,gibberellic,gene regulation	0	Circadian rhythm,auxin,ethylene,cytokinin,jasmonic acid,gene regulation	0	auxin,gene regulation
12	AT4G14560	auxin	3	1	1	Circadian rhythm,cytokinin,auxin,ethylene,gibberellic acid,jasmonic acid,gene regulation	1	Circadian rhythm,auxin,gibberellic,gene regulation	0	Circadian rhythm,auxin,ethylene,cytokinin,jasmonic acid,gene regulation	0	auxin,gene regulation
13	AT1G04240	auxin	3	1	1	Circadian rhythm,cytokinin,auxin,ethylene,gibberellic acid,jasmonic acid,gene regulation	1	Circadian rhythm,auxin,gibberellic,gene regulation	0	Circadian rhythm,auxin,ethylene,cytokinin,jasmonic acid,gene regulation	0	auxin,gene regulation
14	AT1G04250	auxin	3	1	1	Circadian rhythm,cytokinin,auxin,ethylene,gibberellic acid,jasmonic acid,gene regulation	1	Circadian rhythm,auxin,gibberellic,gene regulation	0	Circadian rhythm,auxin,ethylene,cytokinin,jasmonic acid,gene regulation	0	auxin,gene regulation
15	AT3G15540	auxin	3	1	1	Circadian rhythm,cytokinin,auxin,ethylene,gibberellic acid,jasmonic acid,gene regulation	1	Circadian rhythm,auxin,gibberellic,gene regulation	0	Circadian rhythm,auxin,ethylene,cytokinin,jasmonic acid,gene regulation	0	auxin,gene regulation
16	AT1G04550	auxin	3	1	1	Circadian rhythm,cytokinin,auxin,ethylene,gibberellic acid,jasmonic acid,gene regulation	1	Circadian rhythm,auxin,gibberellic,gene regulation	0	Circadian rhythm,auxin,ethylene,cytokinin,jasmonic acid,gene regulation	0	auxin,gene regulation
17	AT1G07430	abscisic acid	1	1	4	MAPK,Circadian rhythm,abscisic acid,amino acid metabolism,iron ion transport,gene regulation	4	MAPK,abscisic acid,gibberellic	2	Circadian rhythm,MAPK,abscisic acid,auxin,cytokinin,gene regulation	2	Circadian rhythm,MAPK,abscisic acid,auxin,gene regulation
18	AT4G01026	abscisic acid	1	1	4	MAPK,Circadian rhythm,abscisic acid,amino acid metabolism,iron ion transport,gene regulation	5	MAPK,RNA transport,salicylic acid	2	Circadian rhythm,MAPK,abscisic acid,auxin,cytokinin,gene regulation	2	Circadian rhythm,MAPK,abscisic acid,auxin,gene regulation
19	AT4G18620	abscisic acid	1	1	4	MAPK,Circadian rhythm,abscisic acid,amino acid metabolism,iron ion transport,gene regulation	4	MAPK,abscisic acid,gibberellic	2	Circadian rhythm,MAPK,abscisic acid,auxin,cytokinin,gene regulation	2	Circadian rhythm,MAPK,abscisic acid,auxin,gene regulation
20	AT1G10940	auxin	3	1	5	abscisic acid,gibberellin,MAPK	6	MAPK,abscisic acid,gibberellic	3	MAPK,abscisic acid	3	MAPK,ethylene
21	AT2G36270	abscisic acid	1	1	5	abscisic acid,gibberellin,MAPK	6	MAPK,abscisic acid,gibberellic	4	gibberellin	4	gibberellin,negative regulation of seed germination
22	AT3G23050	unknown	0	0	1	Circadian rhythm,cytokinin,auxin,ethylene,gibberellic acid,jasmonic acid,gene regulation	1	Circadian rhythm,auxin,gibberellic,gene regulation	0	Circadian rhythm,auxin,ethylene,cytokinin,jasmonic acid,gene regulation	0	auxin,gene regulation
23	AT1G15550	gibberellin	11	1	1	Circadian rhythm,cytokinin,auxin,ethylene,gibberellic acid,jasmonic acid,gene regulation	7	auxin,gibberellin	5	salicylic acid,gibberellin,ethylene,jasmonic acid,abscisic acid,auxin,gene regulation	5	gibberellin,jasmonic acid,salicylic acid,auxin,gene regulation
24	AT5G60120	unknown	0	0	6	RNA processing,gene regulation	8	RNA processing	6	RNA processing	6	RNA processing
25	AT1G17380	jasmonic acid	12	1	7	jasmonic acid	9	jasmonic acid	7	jasmonic acid,auxin	7	Carbon fixation,jasmonic acid,auxin
26	AT3G29350	cytokinin	6	1	8	cytokinin,signal transduction,RNA processing	10	cytokinin	8	cytokinin,abscisic acid,RNA processing	8	cytokinin
27	AT4G28910	jasmonic acid	12	1	7	jasmonic acid	11	jasmonic acid	7	jasmonic acid,auxin	7	Carbon fixation,jasmonic acid,auxin
28	AT1G18400	brassinosteroid	4	1	9	cytokinin,abscisic acid,gene regulation,protein processing	12		9	abscisic acid,auxin,cytokinin	9	RNA processing
29	AT5G41920	unknown	0	0	10	auxin,cytokinin	13		10	cell fate specification,auxin,cytokinin,gene regulation	10	cell fate specification,auxin,cytokinin
30	AT1G19050	cytokinin	6	1	8	cytokinin,signal transduction,RNA processing	10	cytokinin	8	cytokinin,abscisic acid,RNA processing	8	cytokinin
31	AT1G22770	gibberellin	11	1	1	Circadian rhythm,cytokinin,auxin,ethylene,gibberellic acid,jasmonic acid,gene regulation	1	Circadian rhythm,auxin,gibberellic,gene regulation	5	salicylic acid,gibberellin,ethylene,jasmonic acid,abscisic acid,auxin,gene regulation	5	gibberellin,jasmonic acid,salicylic acid,auxin,gene regulation
32	AT1G51950	auxin	3	1	1	Circadian rhythm,cytokinin,auxin,ethylene,gibberellic acid,jasmonic acid,gene regulation	1	Circadian rhythm,auxin,gibberellic,gene regulation	0	Circadian rhythm,auxin,ethylene,cytokinin,jasmonic acid,gene regulation	0	auxin,gene regulation
33	AT2G37630	gibberellin	11	1	11	auxin	14	protein processing	5	salicylic acid,gibberellin,ethylene,jasmonic acid,abscisic acid,auxin,gene regulation	5	gibberellin,jasmonic acid,salicylic acid,auxin,gene regulation
34	AT2G44950	unknown	0	0	11	auxin	14	protein processing	5	salicylic acid,gibberellin,ethylene,jasmonic acid,abscisic acid,auxin,gene regulation	11	histone monoubiquitination,cell cycle
35	AT4G08150	gibberellin	11	1	12	gene regulation	15	gene regulation	5	salicylic acid,gibberellin,ethylene,jasmonic acid,abscisic acid,auxin,gene regulation	5	gibberellin,jasmonic acid,salicylic acid,auxin,gene regulation
36	AT4G32570	jasmonic acid	12	1	13	Carbon fixation	16	Carbon fixation	7	jasmonic acid,auxin	7	Carbon fixation,jasmonic acid,auxin
37	AT4G37260	unknown	0	0	2	RNA processing,protein processing,Lipoic acid metabolism,Photosynthesis,auxin,signal transduction,gene regulation	2	Spliceosome,Proteasome,RNA transport,Photosynthesis,Photosynthesis,auxin,gene regulation	1	RNA processing,protein processing,Lipoic acid metabolism,auxin,signal transduction,gene regulation	1	RNA processing,Photosynthesis,Proteasome,auxin,signal transduction
38	AT1G25470	unknown	0	0	14		17	gene regulation	11	gene regulation	12	gene regulation,RNA processing
39	AT5G08130	brassinosteroid	4	1	14		17	gene regulation	11	gene regulation	12	gene regulation,RNA processing
40	AT1G30270	unknown	0	0	15	abscisic acid,signal transduction	18	abscisic acid,signal transduction	9	abscisic acid,auxin,cytokinin	13	abscisic acid,signal transduction
41	AT5G47100	abscisic acid	1	1	15	abscisic acid,signal transduction	18	abscisic acid,signal transduction	9	abscisic acid,auxin,cytokinin	13	abscisic acid,signal transduction
42	AT1G32640	unknown	0	0	16	MAPK,abscisic acid,jasmonic acid	19	Purine metabolism,Purine metabolism,abscisic acid,gene regulation, jasmonic acid	12	MAPK,abscisic acid,jasmonic acid	14	MAPK,abscisic acid,jasmonic acid,gene regulation
43	AT1G37130	salicylic acid	17	1	17	amino acid metabolism	20	amino acid metabolism	13	amino acid metabolism	15	amino acid metabolism
44	AT5G18930	unknown	0	0	17	amino acid metabolism	20	amino acid metabolism	13	amino acid metabolism	15	amino acid metabolism
45	AT1G50600	unknown	0	0	18	gene regulation	21	gene regulation	14	callus formation,auxin,cytokinin,gene regulation	16	gene regulation
46	AT2G20350	unknown	0	0	18	gene regulation	21	gene regulation	14	callus formation,auxin,cytokinin,gene regulation	16	gene regulation
47	AT1G51660	unknown	0	0	19	MAPK,Plant-pathogen interaction,abscisic acid,auxin,ethylene,jasmonic acid	22	MAPK,Plant-pathogen interaction,abscisic acid,ethylene,jasmonic acid	15	MAPK,Plant-pathogen interaction,abscisic acid	17	MAPK,Plant-pathogen interaction,abscisic acid,jasmonic acid
48	AT3G24520	abscisic acid	1	1	11	auxin	14	protein processing	5	salicylic acid,gibberellin,ethylene,jasmonic acid,abscisic acid,auxin,gene regulation	11	histone monoubiquitination,cell cycle
49	AT3G45640	salicylic acid	17	1	19	MAPK,Plant-pathogen interaction,abscisic acid,auxin,ethylene,jasmonic acid	22	MAPK,Plant-pathogen interaction,abscisic acid,ethylene,jasmonic acid	15	MAPK,Plant-pathogen interaction,abscisic acid	17	MAPK,Plant-pathogen interaction,abscisic acid,jasmonic acid
50	AT3G61830	unknown	0	0	1	Circadian rhythm,cytokinin,auxin,ethylene,gibberellic acid,jasmonic acid,gene regulation	1	Circadian rhythm,auxin,gibberellic,gene regulation	0	Circadian rhythm,auxin,ethylene,cytokinin,jasmonic acid,gene regulation	0	auxin,gene regulation
51	AT1G52340	abscisic acid	1	1	20	abscisic acid	23	abscisic acid	16	abscisic acid	18	abscisic acid
52	AT1G53170	ethylene	9	1	1	Circadian rhythm,cytokinin,auxin,ethylene,gibberellic acid,jasmonic acid,gene regulation	24	gene regulation	0	Circadian rhythm,auxin,ethylene,cytokinin,jasmonic acid,gene regulation	19	ethylene,protein processing
53	AT5G19000	ethylene	9	1	21	auxin,jasmonic acid,protein processing	25	protein transport	0	Circadian rhythm,auxin,ethylene,cytokinin,jasmonic acid,gene regulation	19	ethylene,protein processing
54	AT1G53510	unknown	0	0	22	Citrate cycle (TCA cycle),Pyruvate metabolism,gibberellin,salicylic acid,jasmonic acid,cytokinin,ethylene,abscisic acid,gene regulation	26	Zeatin biosynthesis,gibberellic acid,salicylic acid,jasmonic acid,ethylene,cytokinin,	5	salicylic acid,gibberellin,ethylene,jasmonic acid,abscisic acid,auxin,gene regulation	5	gibberellin,jasmonic acid,salicylic acid,auxin,gene regulation
55	AT2G01570	gibberellin	11	1	22	Citrate cycle (TCA cycle),Pyruvate metabolism,gibberellin,salicylic acid,jasmonic acid,cytokinin,ethylene,abscisic acid,gene regulation	26	Zeatin biosynthesis,gibberellic acid,salicylic acid,jasmonic acid,ethylene,cytokinin,	5	salicylic acid,gibberellin,ethylene,jasmonic acid,abscisic acid,auxin,gene regulation	5	gibberellin,jasmonic acid,salicylic acid,auxin,gene regulation
56	AT1G53910	unknown	0	0	23		27	protein processing	17	histone phosphorylation,	20	histone phosphorylation
57	AT2G38490	unknown	0	0	24	gene regulation	28	gene regulation	18	gene regulation,ethylene	21	gene regulation
58	AT1G54490	ethylene	9	1	6	RNA processing,gene regulation	8	RNA processing	6	RNA processing	6	RNA processing
59	AT1G64280	salicylic acid	17	1	25	salicylic acid,jasmonic acid,gene regulation	29	salicylic acid,gene regulation	19	protein processing,salicylic acid,jasmonic acid,gene regulation	22	salicylic acid,gene regulation
60	AT5G06950	salicylic acid	17	1	25	salicylic acid,jasmonic acid,gene regulation	29	salicylic acid,gene regulation	19	protein processing,salicylic acid,jasmonic acid,gene regulation	22	salicylic acid,gene regulation
61	AT1G64520	cytokinin	6	1	9	cytokinin,abscisic acid,gene regulation,protein processing	30	gene regulation	9	abscisic acid,auxin,cytokinin	23	Diterpenoid biosynthesis,atrichoblast differentiation,gibberellin,auxin,gene regulation
62	AT1G65620	gibberellin	11	1	11	auxin	14	protein processing	5	salicylic acid,gibberellin,ethylene,jasmonic acid,abscisic acid,auxin,gene regulation	5	gibberellin,jasmonic acid,salicylic acid,auxin,gene regulation
63	AT1G73410	unknown	0	0	11	auxin	31		20	anthocyanin,abscisic acid,auxin	24	auxin,gene regulation
64	AT1G75080	brassinosteroid	4	1	1	Circadian rhythm,cytokinin,auxin,ethylene,gibberellic acid,jasmonic acid,gene regulation	32	Circadian rhythm,gene regulation	0	Circadian rhythm,auxin,ethylene,cytokinin,jasmonic acid,gene regulation	25	plant ovule development,brassinosteroid
65	AT2G30590	unknown	0	0	1	Circadian rhythm,cytokinin,auxin,ethylene,gibberellic acid,jasmonic acid,gene regulation	1	Circadian rhythm,auxin,gibberellic,gene regulation	0	Circadian rhythm,auxin,ethylene,cytokinin,jasmonic acid,gene regulation	0	auxin,gene regulation
66	AT2G42880	unknown	0	0	22	Citrate cycle (TCA cycle),Pyruvate metabolism,gibberellin,salicylic acid,jasmonic acid,cytokinin,ethylene,abscisic acid,gene regulation	33	photomorphogenesis	5	salicylic acid,gibberellin,ethylene,jasmonic acid,abscisic acid,auxin,gene regulation	5	gibberellin,jasmonic acid,salicylic acid,auxin,gene regulation
67	AT3G14720	unknown	0	0	11	auxin	14	protein processing	5	salicylic acid,gibberellin,ethylene,jasmonic acid,abscisic acid,auxin,gene regulation	5	gibberellin,jasmonic acid,salicylic acid,auxin,gene regulation
68	AT4G16110	unknown	0	0	8	cytokinin,signal transduction,RNA processing	34	mRNA surveillance pathway,cytokinin,ethylene,gibberellic	8	cytokinin,abscisic acid,RNA processing	26	mRNA surveillance pathway,cytokinin,ethylene
69	AT2G01760	cytokinin	6	1	1	Circadian rhythm,cytokinin,auxin,ethylene,gibberellic acid,jasmonic acid,gene regulation	1	Circadian rhythm,auxin,gibberellic,gene regulation	21		27
70	AT2G46990	auxin	3	1	1	Circadian rhythm,cytokinin,auxin,ethylene,gibberellic acid,jasmonic acid,gene regulation	1	Circadian rhythm,auxin,gibberellic,gene regulation	0	Circadian rhythm,auxin,ethylene,cytokinin,jasmonic acid,gene regulation	0	auxin,gene regulation
71	AT3G62100	auxin	3	1	26	Circadian rhythm,response to ion	35	Circadian rhythm,ethylene	22	gene regulation	28	gene regulation
72	AT4G00120	auxin	3	1	27	protein processing	36		23	anthocyanin,abscisic acid,auxin	29
73	AT2G02560	auxin	3	1	28	salicylic acid,gene regulation	37		24	Sulfur metabolism,gene regulation	30	abscisic acid,jasmonic acid
74	AT2G25090	unknown	0	0	2	RNA processing,protein processing,Lipoic acid metabolism,Photosynthesis,auxin,signal transduction,gene regulation	2	Spliceosome,Proteasome,RNA transport,Photosynthesis,Photosynthesis,auxin,gene regulation	1	RNA processing,protein processing,Lipoic acid metabolism,auxin,signal transduction,gene regulation	1	RNA processing,Photosynthesis,Proteasome,auxin,signal transduction
75	AT5G53160	abscisic acid	1	1	4	MAPK,Circadian rhythm,abscisic acid,amino acid metabolism,iron ion transport,gene regulation	38	Valine, leucine and isoleucine degradation,Circadian rhythm,MAPK,gibberellic acid,abscisic acid	2	Circadian rhythm,MAPK,abscisic acid,auxin,cytokinin,gene regulation	2	Circadian rhythm,MAPK,abscisic acid,auxin,gene regulation
76	AT5G58950	ethylene	9	1	29	MAPK,auxin	39	MAPK,auxin	0	Circadian rhythm,auxin,ethylene,cytokinin,jasmonic acid,gene regulation	0	auxin,gene regulation
77	AT5G67300	unknown	0	0	21	auxin,jasmonic acid,protein processing	40	abscisic acid,auxin	25	auxin,jasmonic acid	31	auxin,salicylic acid
78	AT2G25490	ethylene	9	1	30	MAPK,RNA processing, protein processing,ethylene	41	RNA polymerase,protein processing,MAPK,ethylene	0	Circadian rhythm,auxin,ethylene,cytokinin,jasmonic acid,gene regulation	32	MAPK,Protein processing
79	AT2G26980	abscisic acid	1	1	9	cytokinin,abscisic acid,gene regulation,protein processing	42		9	abscisic acid,auxin,cytokinin	13	abscisic acid,signal transduction
80	AT2G28350	auxin	3	1	1	Circadian rhythm,cytokinin,auxin,ethylene,gibberellic acid,jasmonic acid,gene regulation	1	Circadian rhythm,auxin,gibberellic,gene regulation	0	Circadian rhythm,auxin,ethylene,cytokinin,jasmonic acid,gene regulation	0	auxin,gene regulation
81	AT2G29380	unknown	0	0	4	MAPK,Circadian rhythm,abscisic acid,amino acid metabolism,iron ion transport,gene regulation	4	MAPK,abscisic acid,gibberellic	2	Circadian rhythm,MAPK,abscisic acid,auxin,cytokinin,gene regulation	2	Circadian rhythm,MAPK,abscisic acid,auxin,gene regulation
82	AT5G45860	abscisic acid	1	1	4	MAPK,Circadian rhythm,abscisic acid,amino acid metabolism,iron ion transport,gene regulation	4	MAPK,abscisic acid,gibberellic	2	Circadian rhythm,MAPK,abscisic acid,auxin,cytokinin,gene regulation	2	Circadian rhythm,MAPK,abscisic acid,auxin,gene regulation
83	AT4G28640	auxin	3	1	1	Circadian rhythm,cytokinin,auxin,ethylene,gibberellic acid,jasmonic acid,gene regulation	1	Circadian rhythm,auxin,gibberellic,gene regulation	0	Circadian rhythm,auxin,ethylene,cytokinin,jasmonic acid,gene regulation	0	auxin,gene regulation
84	AT2G39220	unknown	0	0	11	auxin	14	protein processing	5	salicylic acid,gibberellin,ethylene,jasmonic acid,abscisic acid,auxin,gene regulation	11	histone monoubiquitination,cell cycle
85	AT2G40330	abscisic acid	1	1	4	MAPK,Circadian rhythm,abscisic acid,amino acid metabolism,iron ion transport,gene regulation	43	DNA/RNA metabolism,MAPK	2	Circadian rhythm,MAPK,abscisic acid,auxin,cytokinin,gene regulation	2	Circadian rhythm,MAPK,abscisic acid,auxin,gene regulation
86	AT3G48090	salicylic acid	17	1	22	Citrate cycle (TCA cycle),Pyruvate metabolism,gibberellin,salicylic acid,jasmonic acid,cytokinin,ethylene,abscisic acid,gene regulation	44	gibberellic acid,abscisic acid,salicylic aci	0	Circadian rhythm,auxin,ethylene,cytokinin,jasmonic acid,gene regulation	33	gene regulation,salicylic acid
87	AT5G51760	abscisic acid	1	1	11	auxin	45		2	Circadian rhythm,MAPK,abscisic acid,auxin,cytokinin,gene regulation	2	Circadian rhythm,MAPK,abscisic acid,auxin,gene regulation
88	AT3G04240	unknown	0	0	31	protein O-linked glycosylationm,Plant-pathogen interaction	46	protein O-linked glycosylation,Plant-pathogen interaction,cytokinin,gibberellic acid,abscisic acid	26	protein O-linked glycosylation,Plant-pathogen interaction	34	protein O-linked glycosylation,Plant-pathogen interaction
89	AT3G28910	brassinosteroid	4	1	31	protein O-linked glycosylationm,Plant-pathogen interaction	46	protein O-linked glycosylation,Plant-pathogen interaction,cytokinin,gibberellic acid,abscisic acid	26	protein O-linked glycosylation,Plant-pathogen interaction	34	protein O-linked glycosylation,Plant-pathogen interaction
90	AT5G17690	gibberellin	11	1	32	Circadian rhythm,jasmonic acid,gene regulation	47	auxin	7	jasmonic acid,auxin	35	gene regulation, auxin
91	AT4G30080	auxin	3	1	1	Circadian rhythm,cytokinin,auxin,ethylene,gibberellic acid,jasmonic acid,gene regulation	1	Circadian rhythm,auxin,gibberellic,gene regulation	0	Circadian rhythm,auxin,ethylene,cytokinin,jasmonic acid,gene regulation	0	auxin,gene regulation
92	AT4G11070	unknown	0	0	28	salicylic acid,gene regulation	48	RNA processing	27	salicylic acid,gene regulation	36	RNA processing
93	AT4G24240	unknown	0	0	26	Circadian rhythm,response to ion	49		22	gene regulation	28	gene regulation
94	AT5G61380	circadian rhythm	5	1	26	Circadian rhythm,response to ion	35	Circadian rhythm,ethylene	1	RNA processing,protein processing,Lipoic acid metabolism,auxin,signal transduction,gene regulation	37	Lipoic acid metabolism,phototropism,auxin
95	AT5G64810	jasmonic acid	12	1	12	gene regulation	15	gene regulation	28		38
96	AT4G14713	unknown	0	0	32	Circadian rhythm,jasmonic acid,gene regulation	50	jasmonic acid,gene regulation	7	jasmonic acid,auxin	35	gene regulation, auxin
97	AT4G15560	abscisic acid	1	1	33	Thiamine metabolism,Terpenoid	51	Thiamine metabolism,Terpenoid backbone biosynthesis	29	Thiamine metabolism,Terpenoid backbone biosynthesis	39	Terpenoid backbone biosynthesis,Thiamine metabolism -
98	AT4G16420	auxin	3	1	34	histone acetylation	52	histone acetylation	25	auxin,jasmonic acid	40	histone acetylation
99	AT4G27920	abscisic acid	1	1	4	MAPK,Circadian rhythm,abscisic acid,amino acid metabolism,iron ion transport,gene regulation	53	MAPK,Circadian rhythm,beta-Alanine,Isoquinoline alkaloid,abscisic acid,auxin,amino acid metabolism,Ribosome	2	Circadian rhythm,MAPK,abscisic acid,auxin,cytokinin,gene regulation	2	Circadian rhythm,MAPK,abscisic acid,auxin,gene regulation
100	AT5G05440	abscisic acid	1	1	4	MAPK,Circadian rhythm,abscisic acid,amino acid metabolism,iron ion transport,gene regulation	53	MAPK,Circadian rhythm,beta-Alanine,Isoquinoline alkaloid,abscisic acid,auxin,amino acid metabolism,Ribosome	2	Circadian rhythm,MAPK,abscisic acid,auxin,cytokinin,gene regulation	2	Circadian rhythm,MAPK,abscisic acid,auxin,gene regulation
101	AT5G04870	salicylic acid	17	1	32	Circadian rhythm,jasmonic acid,gene regulation	47	auxin	30		41	regulation of cell death
102	AT5G06960	salicylic acid	17	1	25	salicylic acid,jasmonic acid,gene regulation	29	salicylic acid,gene regulation	19	protein processing,salicylic acid,jasmonic acid,gene regulation	22	salicylic acid,gene regulation
103	AT5G10930	unknown	0	0	15	abscisic acid,signal transduction	54		9	abscisic acid,auxin,cytokinin	42
104	AT5G35410	unknown	0	0	15	abscisic acid,signal transduction	55	signal transduction	9	abscisic acid,auxin,cytokinin	43	signal transduction
105	AT5G45820	abscisic acid	1	1	15	abscisic acid,signal transduction	18	abscisic acid,signal transduction	9	abscisic acid,auxin,cytokinin	13	abscisic acid,signal transduction
106	AT5G58380	unknown	0	0	15	abscisic acid,signal transduction	55	signal transduction	9	abscisic acid,auxin,cytokinin	43	signal transduction
107	AT1G78590	abscisic acid	1	1	35		56		31		44
108	AT4G32010	unknown	0	0	36	cytokinin	57		32	tRNA transcription	45	cytokinin
109	AT4G24470	unknown	0	0	32	Circadian rhythm,jasmonic acid,gene regulation	58		7	jasmonic acid,auxin	46
110	AT3G23610	unknown	0	0	9	cytokinin,abscisic acid,gene regulation,protein processing	59	cytokinin	33	DNA replication	47	cytokinin
111	AT5G45810	unknown	0	0	9	cytokinin,abscisic acid,gene regulation,protein processing	12		9	abscisic acid,auxin,cytokinin	9	RNA processing
112	AT4G36930	unknown	0	0	1	Circadian rhythm,cytokinin,auxin,ethylene,gibberellic acid,jasmonic acid,gene regulation	7	auxin,gibberellin	0	Circadian rhythm,auxin,ethylene,cytokinin,jasmonic acid,gene regulation	0	auxin,gene regulation
113	AT5G45830	abscisic acid	1	1	4	MAPK,Circadian rhythm,abscisic acid,amino acid metabolism,iron ion transport,gene regulation	60	gibberellic acid,abscisic acid	2	Circadian rhythm,MAPK,abscisic acid,auxin,cytokinin,gene regulation	2	Circadian rhythm,MAPK,abscisic acid,auxin,gene regulation
114	AT1G35560	unknown	0	0	9	cytokinin,abscisic acid,gene regulation,protein processing	30	gene regulation	9	abscisic acid,auxin,cytokinin	23	Diterpenoid biosynthesis,atrichoblast differentiation,gibberellin,auxin,gene regulation
115	AT4G00240	protein processing	15	1	37	Circadian rhythm,Ether lipid metabolism,MAPK,protein processing	61	Circadian rhythm,Ether lipid,MAPK,protein processing	34	Circadian rhythm,Ether lipid metabolism,MAPK,protein processing	48	Circadian rhythm,Ether lipid metabolism,MAPK
116	AT1G77200	unknown	0	0	12	gene regulation	15	gene regulation	5	salicylic acid,gibberellin,ethylene,jasmonic acid,abscisic acid,auxin,gene regulation	5	gibberellin,jasmonic acid,salicylic acid,auxin,gene regulation
117	AT1G17550	unknown	0	0	4	MAPK,Circadian rhythm,abscisic acid,amino acid metabolism,iron ion transport,gene regulation	53	MAPK,Circadian rhythm,beta-Alanine,Isoquinoline alkaloid,abscisic acid,auxin,amino acid metabolism,Ribosome	2	Circadian rhythm,MAPK,abscisic acid,auxin,cytokinin,gene regulation	2	Circadian rhythm,MAPK,abscisic acid,auxin,gene regulation
118	AT2G04550	unknown	0	0	38		62		35	Protein processing	49	Protein processing
119	AT3G62340	unknown	0	0	38		62		35	Protein processing	49	Protein processing
120	AT4G29810	auxin	3	1	29	MAPK,auxin	39	MAPK,auxin	36	MAPK,Plant-pathogen interaction,abscisic acid,cytokinesis,jasmonic acid,ethylene	50	MAPK,Plant-pathogen interaction,Glycerolipid metabolism,abscisic acid,jasmonic acid,ethylene
121	AT1G21690	dna repair	7	1	39	DNA replication	63	DNA replication	33	DNA replication	51	DNA replication
122	AT3G57040	cytokinin	6	1	1	Circadian rhythm,cytokinin,auxin,ethylene,gibberellic acid,jasmonic acid,gene regulation	1	Circadian rhythm,auxin,gibberellic,gene regulation	0	Circadian rhythm,auxin,ethylene,cytokinin,jasmonic acid,gene regulation	0	auxin,gene regulation
123	AT5G62000	unknown	0	0	1	Circadian rhythm,cytokinin,auxin,ethylene,gibberellic acid,jasmonic acid,gene regulation	1	Circadian rhythm,auxin,gibberellic,gene regulation	0	Circadian rhythm,auxin,ethylene,cytokinin,jasmonic acid,gene regulation	0	auxin,gene regulation
124	AT2G46130	unknown	0	0	28	salicylic acid,gene regulation	64		24	Sulfur metabolism,gene regulation	52
125	AT4G24400	unknown	0	0	15	abscisic acid,signal transduction	55	signal transduction	9	abscisic acid,auxin,cytokinin	43	signal transduction
126	AT1G19220	auxin	3	1	1	Circadian rhythm,cytokinin,auxin,ethylene,gibberellic acid,jasmonic acid,gene regulation	1	Circadian rhythm,auxin,gibberellic,gene regulation	0	Circadian rhythm,auxin,ethylene,cytokinin,jasmonic acid,gene regulation	0	auxin,gene regulation
127	AT5G55170	salicylic acid	17	1	27	protein processing	36		9	abscisic acid,auxin,cytokinin	23	Diterpenoid biosynthesis,atrichoblast differentiation,gibberellin,auxin,gene regulation
128	AT1G51600	unknown	0	0	40		65		37		53
129	AT3G21175	unknown	0	0	28	salicylic acid,gene regulation	66	abscisic acid,jasmonic acid	24	Sulfur metabolism,gene regulation	30	abscisic acid,jasmonic acid
130	AT4G29800	unknown	0	0	9	cytokinin,abscisic acid,gene regulation,protein processing	12		9	abscisic acid,auxin,cytokinin	9	RNA processing
131	AT5G13080	unknown	0	0	9	cytokinin,abscisic acid,gene regulation,protein processing	30	gene regulation	9	abscisic acid,auxin,cytokinin	23	Diterpenoid biosynthesis,atrichoblast differentiation,gibberellin,auxin,gene regulation
132	AT5G43290	unknown	0	0	9	cytokinin,abscisic acid,gene regulation,protein processing	30	gene regulation	9	abscisic acid,auxin,cytokinin	23	Diterpenoid biosynthesis,atrichoblast differentiation,gibberellin,auxin,gene regulation
133	AT1G14280	auxin	3	1	9	cytokinin,abscisic acid,gene regulation,protein processing	30	gene regulation	9	abscisic acid,auxin,cytokinin	23	Diterpenoid biosynthesis,atrichoblast differentiation,gibberellin,auxin,gene regulation
134	AT2G39250	unknown	0	0	9	cytokinin,abscisic acid,gene regulation,protein processing	30	gene regulation	9	abscisic acid,auxin,cytokinin	23	Diterpenoid biosynthesis,atrichoblast differentiation,gibberellin,auxin,gene regulation
135	AT4G36540	brassinosteroid	4	1	9	cytokinin,abscisic acid,gene regulation,protein processing	67		9	abscisic acid,auxin,cytokinin	54
136	AT1G28360	ethylene	9	1	1	Circadian rhythm,cytokinin,auxin,ethylene,gibberellic acid,jasmonic acid,gene regulation	68		0	Circadian rhythm,auxin,ethylene,cytokinin,jasmonic acid,gene regulation	55	auxin
137	AT3G01970	unknown	0	0	28	salicylic acid,gene regulation	69		24	Sulfur metabolism,gene regulation	56
138	AT1G10210	auxin	3	1	19	MAPK,Plant-pathogen interaction,abscisic acid,auxin,ethylene,jasmonic acid	22	MAPK,Plant-pathogen interaction,abscisic acid,ethylene,jasmonic acid	9	abscisic acid,auxin,cytokinin	23	Diterpenoid biosynthesis,atrichoblast differentiation,gibberellin,auxin,gene regulation
139	AT1G18350	unknown	0	0	19	MAPK,Plant-pathogen interaction,abscisic acid,auxin,ethylene,jasmonic acid	70	auxin	38	auxin	57	auxin
140	AT1G07340	brassinosteroid	4	1	19	MAPK,Plant-pathogen interaction,abscisic acid,auxin,ethylene,jasmonic acid	70	auxin	38	auxin	57	auxin
141	AT3G15150	cytokinin	6	1	9	cytokinin,abscisic acid,gene regulation,protein processing	59	cytokinin	33	DNA replication	47	cytokinin
142	AT1G80340	gibberellin	11	1	41		71	gibberellin	9	abscisic acid,auxin,cytokinin	23	Diterpenoid biosynthesis,atrichoblast differentiation,gibberellin,auxin,gene regulation
143	AT2G30020	abscisic acid	1	1	42	MAPK,Plant-pathogen interaction,Glycerolipid metabolism,abscisic acid,jasmonic acid,ethylene	72	MAPK,Plant-pathogen interaction,protein processing,abscisic acid,jasmonic acid,ethylene	36	MAPK,Plant-pathogen interaction,abscisic acid,cytokinesis,jasmonic acid,ethylene	50	MAPK,Plant-pathogen interaction,Glycerolipid metabolism,abscisic acid,jasmonic acid,ethylene
144	AT4G01370	unknown	0	0	42	MAPK,Plant-pathogen interaction,Glycerolipid metabolism,abscisic acid,jasmonic acid,ethylene	72	MAPK,Plant-pathogen interaction,protein processing,abscisic acid,jasmonic acid,ethylene	36	MAPK,Plant-pathogen interaction,abscisic acid,cytokinesis,jasmonic acid,ethylene	50	MAPK,Plant-pathogen interaction,Glycerolipid metabolism,abscisic acid,jasmonic acid,ethylene
145	AT2G44050	jasmonic acid	12	1	43	Riboflavin metabolism,protein processing	73	Riboflavin metabolism,protein processing	39		58
146	AT5G01810	abscisic acid	1	1	44	signal transduction,auxin,abscisic acid	74	signal transduction	9	abscisic acid,auxin,cytokinin	13	abscisic acid,signal transduction
147	AT1G74950	jasmonic acid	12	1	7	jasmonic acid	11	jasmonic acid	7	jasmonic acid,auxin	7	Carbon fixation,jasmonic acid,auxin
148	AT1G50960	gibberellin	11	1	45	gibberellin	75	gibberellin	40	gibberellin	59	gibberellin
149	AT3G54220	unknown	0	0	45	gibberellin	75	gibberellin	40	gibberellin	59	gibberellin
150	AT1G31880	unknown	0	0	2	RNA processing,protein processing,Lipoic acid metabolism,Photosynthesis,auxin,signal transduction,gene regulation	76	Lipoic acid metabolism,auxin	1	RNA processing,protein processing,Lipoic acid metabolism,auxin,signal transduction,gene regulation	37	Lipoic acid metabolism,phototropism,auxin
151	AT2G44745	unknown	0	0	2	RNA processing,protein processing,Lipoic acid metabolism,Photosynthesis,auxin,signal transduction,gene regulation	76	Lipoic acid metabolism,auxin	1	RNA processing,protein processing,Lipoic acid metabolism,auxin,signal transduction,gene regulation	37	Lipoic acid metabolism,phototropism,auxin
152	AT5G55910	auxin	3	1	2	RNA processing,protein processing,Lipoic acid metabolism,Photosynthesis,auxin,signal transduction,gene regulation	76	Lipoic acid metabolism,auxin	1	RNA processing,protein processing,Lipoic acid metabolism,auxin,signal transduction,gene regulation	37	Lipoic acid metabolism,phototropism,auxin
153	AT1G69560	unknown	0	0	46	RNA processing	77	RNA processing	41		60	RNA processing
154	AT1G66560	unknown	0	0	28	salicylic acid,gene regulation	78	salicylic acid	27	salicylic acid,gene regulation	61	salicylic acid,gene regulation
155	AT5G22570	salicylic acid	17	1	28	salicylic acid,gene regulation	78	salicylic acid	27	salicylic acid,gene regulation	61	salicylic acid,gene regulation
156	AT5G25190	ethylene	9	1	9	cytokinin,abscisic acid,gene regulation,protein processing	42		20	anthocyanin,abscisic acid,auxin	24	auxin,gene regulation
157	AT3G12250	salicylic acid	17	1	25	salicylic acid,jasmonic acid,gene regulation	29	salicylic acid,gene regulation	19	protein processing,salicylic acid,jasmonic acid,gene regulation	22	salicylic acid,gene regulation
158	AT1G74910	ethylene	9	1	47	Fructose and mannose metabolism Arabidopsis thaliana (thale cress)	79	Fructose and mannose metabolism	42	Ether lipid metabolism/DNA/RNA metabolism	62	Fructose and mannose metabolism Arabidopsis thaliana (thale cress)
159	AT3G03540	unknown	0	0	47	Fructose and mannose metabolism Arabidopsis thaliana (thale cress)	79	Fructose and mannose metabolism	42	Ether lipid metabolism/DNA/RNA metabolism	62	Fructose and mannose metabolism Arabidopsis thaliana (thale cress)
160	AT1G14920	gibberellin	11	1	22	Citrate cycle (TCA cycle),Pyruvate metabolism,gibberellin,salicylic acid,jasmonic acid,cytokinin,ethylene,abscisic acid,gene regulation	26	Zeatin biosynthesis,gibberellic acid,salicylic acid,jasmonic acid,ethylene,cytokinin,	5	salicylic acid,gibberellin,ethylene,jasmonic acid,abscisic acid,auxin,gene regulation	5	gibberellin,jasmonic acid,salicylic acid,auxin,gene regulation
161	AT3G03450	gibberellin	11	1	22	Citrate cycle (TCA cycle),Pyruvate metabolism,gibberellin,salicylic acid,jasmonic acid,cytokinin,ethylene,abscisic acid,gene regulation	80	Sulfur relay system,Folate biosynthesis,RNA processing	5	salicylic acid,gibberellin,ethylene,jasmonic acid,abscisic acid,auxin,gene regulation	5	gibberellin,jasmonic acid,salicylic acid,auxin,gene regulation
162	AT5G54190	ethylene	9	1	22	Citrate cycle (TCA cycle),Pyruvate metabolism,gibberellin,salicylic acid,jasmonic acid,cytokinin,ethylene,abscisic acid,gene regulation	33	photomorphogenesis	5	salicylic acid,gibberellin,ethylene,jasmonic acid,abscisic acid,auxin,gene regulation	63
163	AT5G01600	salicylic acid	17	1	4	MAPK,Circadian rhythm,abscisic acid,amino acid metabolism,iron ion transport,gene regulation	81	response to iron ion	2	Circadian rhythm,MAPK,abscisic acid,auxin,cytokinin,gene regulation	64	response to iron ion
164	AT1G72450	jasmonic acid	12	1	7	jasmonic acid	11	jasmonic acid	7	jasmonic acid,auxin	7	Carbon fixation,jasmonic acid,auxin
165	AT2G24570	unknown	0	0	26	Circadian rhythm,response to ion	35	Circadian rhythm,ethylene	22	gene regulation	28	gene regulation
166	AT1G68550	unknown	0	0	24	gene regulation	28	gene regulation	18	gene regulation,ethylene	21	gene regulation
167	AT4G02570	unknown	0	0	30	MAPK,RNA processing, protein processing,ethylene	41	RNA polymerase,protein processing,MAPK,ethylene	0	Circadian rhythm,auxin,ethylene,cytokinin,jasmonic acid,gene regulation	32	MAPK,Protein processing
168	AT5G13220	jasmonic acid	12	1	7	jasmonic acid	11	jasmonic acid	7	jasmonic acid,auxin	7	Carbon fixation,jasmonic acid,auxin
169	AT1G77470	salicylic acid	17	1	39	DNA replication	63	DNA replication	43	DNA replication	65	Mismatch repair - Arabidopsis thaliana (thale cress)
170	AT5G16080	unknown	0	0	2	RNA processing,protein processing,Lipoic acid metabolism,Photosynthesis,auxin,signal transduction,gene regulation	2	Spliceosome,Proteasome,RNA transport,Photosynthesis,Photosynthesis,auxin,gene regulation	1	RNA processing,protein processing,Lipoic acid metabolism,auxin,signal transduction,gene regulation	1	RNA processing,Photosynthesis,Proteasome,auxin,signal transduction
171	AT2G02950	auxin	3	1	48	auxin	82	auxin	1	RNA processing,protein processing,Lipoic acid metabolism,auxin,signal transduction,gene regulation	37	Lipoic acid metabolism,phototropism,auxin
172	AT2G32960	unknown	0	0	2	RNA processing,protein processing,Lipoic acid metabolism,Photosynthesis,auxin,signal transduction,gene regulation	76	Lipoic acid metabolism,auxin	1	RNA processing,protein processing,Lipoic acid metabolism,auxin,signal transduction,gene regulation	37	Lipoic acid metabolism,phototropism,auxin
173	AT4G24210	gibberellin	11	1	22	Citrate cycle (TCA cycle),Pyruvate metabolism,gibberellin,salicylic acid,jasmonic acid,cytokinin,ethylene,abscisic acid,gene regulation	26	Zeatin biosynthesis,gibberellic acid,salicylic acid,jasmonic acid,ethylene,cytokinin,	5	salicylic acid,gibberellin,ethylene,jasmonic acid,abscisic acid,auxin,gene regulation	5	gibberellin,jasmonic acid,salicylic acid,auxin,gene regulation
174	AT4G31920	cytokinin	6	1	8	cytokinin,signal transduction,RNA processing	10	cytokinin	8	cytokinin,abscisic acid,RNA processing	8	cytokinin
175	AT2G25000	salicylic acid	17	1	28	salicylic acid,gene regulation	37		27	salicylic acid,gene regulation	61	salicylic acid,gene regulation
176	AT5G57050	abscisic acid	1	1	4	MAPK,Circadian rhythm,abscisic acid,amino acid metabolism,iron ion transport,gene regulation	53	MAPK,Circadian rhythm,beta-Alanine,Isoquinoline alkaloid,abscisic acid,auxin,amino acid metabolism,Ribosome	2	Circadian rhythm,MAPK,abscisic acid,auxin,cytokinin,gene regulation	2	Circadian rhythm,MAPK,abscisic acid,auxin,gene regulation
177	AT5G64813	ethylene	9	1	49		83		44	Circadian rhythm	66
178	AT4G26070	abscisic acid	1	1	42	MAPK,Plant-pathogen interaction,Glycerolipid metabolism,abscisic acid,jasmonic acid,ethylene	72	MAPK,Plant-pathogen interaction,protein processing,abscisic acid,jasmonic acid,ethylene	36	MAPK,Plant-pathogen interaction,abscisic acid,cytokinesis,jasmonic acid,ethylene	50	MAPK,Plant-pathogen interaction,Glycerolipid metabolism,abscisic acid,jasmonic acid,ethylene
179	AT2G45820	ethylene	9	1	50	Protein processing, RNA processing	84	RNA processing,protein processing	45		67
180	AT3G44620	unknown	0	0	50	Protein processing, RNA processing	84	RNA processing,protein processing	45		67
181	AT4G27450	ethylene	9	1	51	methionine metabolic process	85	methionine metabolic process	46		68
182	AT5G43830	ethylene	9	1	51	methionine metabolic process	85	methionine metabolic process	46		68
183	AT1G19180	unknown	0	0	7	jasmonic acid	11	jasmonic acid	7	jasmonic acid,auxin	7	Carbon fixation,jasmonic acid,auxin
184	AT1G70700	jasmonic acid	12	1	7	jasmonic acid	11	jasmonic acid	7	jasmonic acid,auxin	7	Carbon fixation,jasmonic acid,auxin
185	AT2G46870	auxin	3	1	2	RNA processing,protein processing,Lipoic acid metabolism,Photosynthesis,auxin,signal transduction,gene regulation	76	Lipoic acid metabolism,auxin	1	RNA processing,protein processing,Lipoic acid metabolism,auxin,signal transduction,gene regulation	37	Lipoic acid metabolism,phototropism,auxin
186	AT1G22640	unknown	0	0	2	RNA processing,protein processing,Lipoic acid metabolism,Photosynthesis,auxin,signal transduction,gene regulation	76	Lipoic acid metabolism,auxin	1	RNA processing,protein processing,Lipoic acid metabolism,auxin,signal transduction,gene regulation	37	Lipoic acid metabolism,phototropism,auxin
187	AT1G69810	unknown	0	0	28	salicylic acid,gene regulation	37		27	salicylic acid,gene regulation	61	salicylic acid,gene regulation
188	AT1G80840	salicylic acid	17	1	28	salicylic acid,gene regulation	78	salicylic acid	27	salicylic acid,gene regulation	61	salicylic acid,gene regulation
189	AT4G18880	unknown	0	0	49		83		44	Circadian rhythm	66
190	AT3G20550	ethylene	9	1	16	MAPK,abscisic acid,jasmonic acid	19	Purine metabolism,Purine metabolism,abscisic acid,gene regulation, jasmonic acid	12	MAPK,abscisic acid,jasmonic acid	14	MAPK,abscisic acid,jasmonic acid,gene regulation
191	AT5G56580	plant pathogen interaction	14	1	42	MAPK,Plant-pathogen interaction,Glycerolipid metabolism,abscisic acid,jasmonic acid,ethylene	72	MAPK,Plant-pathogen interaction,protein processing,abscisic acid,jasmonic acid,ethylene	36	MAPK,Plant-pathogen interaction,abscisic acid,cytokinesis,jasmonic acid,ethylene	50	MAPK,Plant-pathogen interaction,Glycerolipid metabolism,abscisic acid,jasmonic acid,ethylene
192	AT4G14720	jasmonic acid	12	1	32	Circadian rhythm,jasmonic acid,gene regulation	50	jasmonic acid,gene regulation	7	jasmonic acid,auxin	7	Carbon fixation,jasmonic acid,auxin
193	AT1G63160	dna repair	7	1	39	DNA replication	63	DNA replication	47	DNA replication	69	DNA replication
194	AT5G04190	auxin	3	1	52		86		48		70
195	AT1G06400	auxin	3	1	53	protein transport	87	protein processing	49		71
196	AT4G17720	ethylene	9	1	53	protein transport	87	protein processing	50		72	exocytosis
197	AT1G23860	ethylene	9	1	54	RNA processing	88	RNA processing	51	RNA processing	73	RNA processing
198	AT3G61860	ethylene	9	1	54	RNA processing	89	RNA processing	51	RNA processing	73	RNA processing
199	AT5G59220	abscisic acid	1	1	55	abscisic acid,RNA processing	90	MAPK,abscisic acid	2	Circadian rhythm,MAPK,abscisic acid,auxin,cytokinin,gene regulation	2	Circadian rhythm,MAPK,abscisic acid,auxin,gene regulation
200	AT2G34650	auxin	3	1	19	MAPK,Plant-pathogen interaction,abscisic acid,auxin,ethylene,jasmonic acid	70	auxin	38	auxin	57	auxin
201	AT5G40440	jasmonic acid	12	1	19	MAPK,Plant-pathogen interaction,abscisic acid,auxin,ethylene,jasmonic acid	22	MAPK,Plant-pathogen interaction,abscisic acid,ethylene,jasmonic acid	52		74
202	AT1G69010	brassinosteroid	4	1	56		91		11	gene regulation	12	gene regulation,RNA processing
203	AT5G38860	brassinosteroid	4	1	56		91		11	gene regulation	12	gene regulation,RNA processing
204	AT4G39780	ethylene	9	1	21	auxin,jasmonic acid,protein processing	92		0	Circadian rhythm,auxin,ethylene,cytokinin,jasmonic acid,gene regulation	19	ethylene,protein processing
205	AT5G21010	ethylene	9	1	21	auxin,jasmonic acid,protein processing	92		0	Circadian rhythm,auxin,ethylene,cytokinin,jasmonic acid,gene regulation	19	ethylene,protein processing
206	AT2G43790	unknown	0	0	42	MAPK,Plant-pathogen interaction,Glycerolipid metabolism,abscisic acid,jasmonic acid,ethylene	72	MAPK,Plant-pathogen interaction,protein processing,abscisic acid,jasmonic acid,ethylene	36	MAPK,Plant-pathogen interaction,abscisic acid,cytokinesis,jasmonic acid,ethylene	50	MAPK,Plant-pathogen interaction,Glycerolipid metabolism,abscisic acid,jasmonic acid,ethylene
207	AT2G40750	salicylic acid	17	1	57		93		53	brassinosteroid,ethylene,salicylic acid,jasmonic acid	75
208	AT4G26110	abscisic acid	1	1	57		93		54	plastid translation	76	plastid translation
209	AT1G25490	unknown	0	0	9	cytokinin,abscisic acid,gene regulation,protein processing	12		9	abscisic acid,auxin,cytokinin	9	RNA processing
210	AT5G11270	jasmonic acid	12	1	28	salicylic acid,gene regulation	66	abscisic acid,jasmonic acid	24	Sulfur metabolism,gene regulation	30	abscisic acid,jasmonic acid
211	AT3G52930	ethylene	9	1	58	Carbon fixation	94	Carbon fixation/DNA/RNA metabolsim	55	plastid translation	77	Carbon fixation
212	AT5G03690	dna rna metabolism	8	1	58	Carbon fixation	94	Carbon fixation/DNA/RNA metabolsim	56	plastid translation	78	Carbon fixation
213	AT5G65210	salicylic acid	17	1	25	salicylic acid,jasmonic acid,gene regulation	95	salicylic acid	19	protein processing,salicylic acid,jasmonic acid,gene regulation	22	salicylic acid,gene regulation
214	AT2G39760	ethylene	9	1	48	auxin	82	auxin	0	Circadian rhythm,auxin,ethylene,cytokinin,jasmonic acid,gene regulation	19	ethylene,protein processing
215	AT5G25890	auxin	3	1	1	Circadian rhythm,cytokinin,auxin,ethylene,gibberellic acid,jasmonic acid,gene regulation	1	Circadian rhythm,auxin,gibberellic,gene regulation	0	Circadian rhythm,auxin,ethylene,cytokinin,jasmonic acid,gene regulation	0	auxin,gene regulation
216	AT1G30135	jasmonic acid	12	1	7	jasmonic acid	11	jasmonic acid	7	jasmonic acid,auxin	7	Carbon fixation,jasmonic acid,auxin
217	AT5G67000	unknown	0	0	18	gene regulation	21	gene regulation	14	callus formation,auxin,cytokinin,gene regulation	16	gene regulation
218	AT3G42960	brassinosteroid	4	1	59		96		57		79
219	AT5G58220	brassinosteroid	4	1	16	MAPK,abscisic acid,jasmonic acid	19	Purine metabolism,Purine metabolism,abscisic acid,gene regulation, jasmonic acid	58	brassinosteroid	80
220	AT2G26560	unknown	0	0	10	auxin,cytokinin	97		10	cell fate specification,auxin,cytokinin,gene regulation	81
221	AT3G63210	abscisic acid	1	1	19	MAPK,Plant-pathogen interaction,abscisic acid,auxin,ethylene,jasmonic acid	22	MAPK,Plant-pathogen interaction,abscisic acid,ethylene,jasmonic acid	59		82
222	AT1G54990	auxin	3	1	60	auxin	98	auxin	60	auxin	83	auxin
223	AT2G38120	auxin	3	1	60	auxin	98	auxin	60	auxin	83	auxin
224	AT2G04890	unknown	0	0	18	gene regulation	21	gene regulation	14	callus formation,auxin,cytokinin,gene regulation	16	gene regulation
225	AT3G17510	abscisic acid	1	1	15	abscisic acid,signal transduction	18	abscisic acid,signal transduction	9	abscisic acid,auxin,cytokinin	13	abscisic acid,signal transduction
226	AT2G30980	brassinosteroid	4	1	61	brassinosteroid	99	brassinosteroid	61	brassinosteroid	84	brassinosteroid
227	AT4G18890	brassinosteroid	4	1	61	brassinosteroid	99	brassinosteroid	61	brassinosteroid	84	brassinosteroid
228	AT1G24590	brassinosteroid	4	1	62	auxin	100		62	plastid	85	plastid organization
229	AT1G22070	salicylic acid	17	1	25	salicylic acid,jasmonic acid,gene regulation	95	salicylic acid	19	protein processing,salicylic acid,jasmonic acid,gene regulation	22	salicylic acid,gene regulation
230	AT1G75000	unknown	0	0	14		17	gene regulation	11	gene regulation	12	gene regulation,RNA processing
231	AT5G05730	unknown	0	0	7	jasmonic acid	101	auxin	7	jasmonic acid,auxin	7	Carbon fixation,jasmonic acid,auxin
232	AT4G33790	fatty acid metabolism	10	1	14		17	gene regulation	63	Cutin, suberine and wax biosynthesis,Peroxisome	86	Cutin, suberine and wax biosynthesis - Arabidopsis thaliana (thale cress)
233	AT5G48870	abscisic acid	1	1	46	RNA processing	77	RNA processing	41		60	RNA processing
234	AT1G13980	auxin	3	1	62	auxin	102	MAPK,RNA processing,protein processing,auxin	64	auxin	87	auxin
235	AT3G11410	abscisic acid	1	1	62	auxin	102	MAPK,RNA processing,protein processing,auxin	2	Circadian rhythm,MAPK,abscisic acid,auxin,cytokinin,gene regulation	2	Circadian rhythm,MAPK,abscisic acid,auxin,gene regulation
236	AT5G20900	jasmonic acid	12	1	7	jasmonic acid	101	auxin	7	jasmonic acid,auxin	7	Carbon fixation,jasmonic acid,auxin
237	AT5G17490	gibberellin	11	1	22	Citrate cycle (TCA cycle),Pyruvate metabolism,gibberellin,salicylic acid,jasmonic acid,cytokinin,ethylene,abscisic acid,gene regulation	103	gene regulation,gibberellic acid	5	salicylic acid,gibberellin,ethylene,jasmonic acid,abscisic acid,auxin,gene regulation	5	gibberellin,jasmonic acid,salicylic acid,auxin,gene regulation
238	AT5G05410	unknown	0	0	4	MAPK,Circadian rhythm,abscisic acid,amino acid metabolism,iron ion transport,gene regulation	60	gibberellic acid,abscisic acid	2	Circadian rhythm,MAPK,abscisic acid,auxin,cytokinin,gene regulation	88	stress
239	AT2G22090	abscisic acid	1	1	63	gibberellin,RNA processing	104	RNA processing	65	regulation of photoperiodism, RNA processing	89	auxin,RNA processing
240	AT4G33520	unknown	0	0	22	Citrate cycle (TCA cycle),Pyruvate metabolism,gibberellin,salicylic acid,jasmonic acid,cytokinin,ethylene,abscisic acid,gene regulation	103	gene regulation,gibberellic acid	5	salicylic acid,gibberellin,ethylene,jasmonic acid,abscisic acid,auxin,gene regulation	5	gibberellin,jasmonic acid,salicylic acid,auxin,gene regulation
241	AT5G07310	unknown	0	0	18	gene regulation	21	gene regulation	14	callus formation,auxin,cytokinin,gene regulation	16	gene regulation
242	AT5G48150	unknown	0	0	18	gene regulation	21	gene regulation	14	callus formation,auxin,cytokinin,gene regulation	16	gene regulation
243	AT3G25890	unknown	0	0	24	gene regulation	28	gene regulation	18	gene regulation,ethylene	21	gene regulation
244	AT5G13930	auxin	3	1	1	Circadian rhythm,cytokinin,auxin,ethylene,gibberellic acid,jasmonic acid,gene regulation	1	Circadian rhythm,auxin,gibberellic,gene regulation	0	Circadian rhythm,auxin,ethylene,cytokinin,jasmonic acid,gene regulation	0	auxin,gene regulation
245	AT1G35540	unknown	0	0	1	Circadian rhythm,cytokinin,auxin,ethylene,gibberellic acid,jasmonic acid,gene regulation	1	Circadian rhythm,auxin,gibberellic,gene regulation	0	Circadian rhythm,auxin,ethylene,cytokinin,jasmonic acid,gene regulation	0	auxin,gene regulation
246	AT2G38310	abscisic acid	1	1	4	MAPK,Circadian rhythm,abscisic acid,amino acid metabolism,iron ion transport,gene regulation	105	MAPK	2	Circadian rhythm,MAPK,abscisic acid,auxin,cytokinin,gene regulation	2	Circadian rhythm,MAPK,abscisic acid,auxin,gene regulation
247	AT2G33830	auxin	3	1	64	Ether lipid metabolism	106	Ether lipid metabolism	66	Ether lipid metabolism	90	Ether lipid metabolism
248	AT3G03530	unknown	0	0	64	Ether lipid metabolism	106	Ether lipid metabolism	66	Ether lipid metabolism	90	Ether lipid metabolism
249	AT2G18170	signal transduction	18	1	29	MAPK,auxin	39	MAPK,auxin	67		91
250	AT5G01820	salicylic acid	17	1	16	MAPK,abscisic acid,jasmonic acid	19	Purine metabolism,Purine metabolism,abscisic acid,gene regulation, jasmonic acid	12	MAPK,abscisic acid,jasmonic acid	14	MAPK,abscisic acid,jasmonic acid,gene regulation
251	AT5G24860	gibberellin	11	1	36	cytokinin	57		32	tRNA transcription	45	cytokinin
252	AT1G14687	unknown	0	0	1	Circadian rhythm,cytokinin,auxin,ethylene,gibberellic acid,jasmonic acid,gene regulation	107		0	Circadian rhythm,auxin,ethylene,cytokinin,jasmonic acid,gene regulation	92
253	AT3G22660	unknown	0	0	1	Circadian rhythm,cytokinin,auxin,ethylene,gibberellic acid,jasmonic acid,gene regulation	107		0	Circadian rhythm,auxin,ethylene,cytokinin,jasmonic acid,gene regulation	92
254	AT1G71230	auxin	3	1	41		71	gibberellin	0	Circadian rhythm,auxin,ethylene,cytokinin,jasmonic acid,gene regulation	0	auxin,gene regulation
255	AT2G47880	unknown	0	0	41		71	gibberellin	0	Circadian rhythm,auxin,ethylene,cytokinin,jasmonic acid,gene regulation	0	auxin,gene regulation
256	AT5G48470	unknown	0	0	11	auxin	14	protein processing	5	salicylic acid,gibberellin,ethylene,jasmonic acid,abscisic acid,auxin,gene regulation	5	gibberellin,jasmonic acid,salicylic acid,auxin,gene regulation
257	AT1G28480	unknown	0	0	25	salicylic acid,jasmonic acid,gene regulation	29	salicylic acid,gene regulation	19	protein processing,salicylic acid,jasmonic acid,gene regulation	22	salicylic acid,gene regulation
258	AT2G25650	unknown	0	0	25	salicylic acid,jasmonic acid,gene regulation	29	salicylic acid,gene regulation	21		27
259	AT5G52040	ethylene	9	1	54	RNA processing	88	RNA processing	51	RNA processing	73	RNA processing
260	AT3G54810	unknown	0	0	40		108		37		93
261	AT4G03420	unknown	0	0	40		108		37		93
262	AT5G14250	unknown	0	0	6	RNA processing,gene regulation	8	RNA processing	6	RNA processing	6	RNA processing
263	AT5G24660	unknown	0	0	11	auxin	14	protein processing	5	salicylic acid,gibberellin,ethylene,jasmonic acid,abscisic acid,auxin,gene regulation	11	histone monoubiquitination,cell cycle
264	AT2G30360	unknown	0	0	15	abscisic acid,signal transduction	18	abscisic acid,signal transduction	9	abscisic acid,auxin,cytokinin	13	abscisic acid,signal transduction
265	AT3G21220	ethylene	9	1	42	MAPK,Plant-pathogen interaction,Glycerolipid metabolism,abscisic acid,jasmonic acid,ethylene	72	MAPK,Plant-pathogen interaction,protein processing,abscisic acid,jasmonic acid,ethylene	36	MAPK,Plant-pathogen interaction,abscisic acid,cytokinesis,jasmonic acid,ethylene	50	MAPK,Plant-pathogen interaction,Glycerolipid metabolism,abscisic acid,jasmonic acid,ethylene
266	AT1G51100	unknown	0	0	2	RNA processing,protein processing,Lipoic acid metabolism,Photosynthesis,auxin,signal transduction,gene regulation	2	Spliceosome,Proteasome,RNA transport,Photosynthesis,Photosynthesis,auxin,gene regulation	1	RNA processing,protein processing,Lipoic acid metabolism,auxin,signal transduction,gene regulation	1	RNA processing,Photosynthesis,Proteasome,auxin,signal transduction
267	AT4G12020	unknown	0	0	41		71	gibberellin	0	Circadian rhythm,auxin,ethylene,cytokinin,jasmonic acid,gene regulation	0	auxin,gene regulation
268	AT3G01670	unknown	0	0	22	Citrate cycle (TCA cycle),Pyruvate metabolism,gibberellin,salicylic acid,jasmonic acid,cytokinin,ethylene,abscisic acid,gene regulation	33	photomorphogenesis	5	salicylic acid,gibberellin,ethylene,jasmonic acid,abscisic acid,auxin,gene regulation	63
269	AT1G75950	protein processing	15	1	65	Protein processing,auxin,jasmonic acid,ethylene	109	Protein processing,auxin	7	jasmonic acid,auxin	94	MAPK,protein processing,jasmonic acid,ethylene
270	AT1G56160	ethylene	9	1	26	Circadian rhythm,response to ion	35	Circadian rhythm,ethylene	68	response to ion	95	response to ion
271	AT1G77920	unknown	0	0	66	gene regulation	110	gene regulation	69	gene regulation	96
272	AT2G34900	abscisic acid	1	1	66	gene regulation	110	gene regulation	69	gene regulation	96
273	AT1G15200	rna processing	16	1	12	gene regulation	15	gene regulation	1	RNA processing,protein processing,Lipoic acid metabolism,auxin,signal transduction,gene regulation	1	RNA processing,Photosynthesis,Proteasome,auxin,signal transduction
274	AT1G02690	unknown	0	0	4	MAPK,Circadian rhythm,abscisic acid,amino acid metabolism,iron ion transport,gene regulation	60	gibberellic acid,abscisic acid	2	Circadian rhythm,MAPK,abscisic acid,auxin,cytokinin,gene regulation	88	stress
275	AT1G19010	unknown	0	0	2	RNA processing,protein processing,Lipoic acid metabolism,Photosynthesis,auxin,signal transduction,gene regulation	2	Spliceosome,Proteasome,RNA transport,Photosynthesis,Photosynthesis,auxin,gene regulation	1	RNA processing,protein processing,Lipoic acid metabolism,auxin,signal transduction,gene regulation	1	RNA processing,Photosynthesis,Proteasome,auxin,signal transduction
276	AT5G16400	unknown	0	0	2	RNA processing,protein processing,Lipoic acid metabolism,Photosynthesis,auxin,signal transduction,gene regulation	2	Spliceosome,Proteasome,RNA transport,Photosynthesis,Photosynthesis,auxin,gene regulation	1	RNA processing,protein processing,Lipoic acid metabolism,auxin,signal transduction,gene regulation	1	RNA processing,Photosynthesis,Proteasome,auxin,signal transduction
277	AT3G13672	protein processing	15	1	43	Riboflavin metabolism,protein processing	73	Riboflavin metabolism,protein processing	1	RNA processing,protein processing,Lipoic acid metabolism,auxin,signal transduction,gene regulation	1	RNA processing,Photosynthesis,Proteasome,auxin,signal transduction
278	AT5G59730	unknown	0	0	36	cytokinin	57		32	tRNA transcription	45	cytokinin
279	AT1G66160	unknown	0	0	2	RNA processing,protein processing,Lipoic acid metabolism,Photosynthesis,auxin,signal transduction,gene regulation	2	Spliceosome,Proteasome,RNA transport,Photosynthesis,Photosynthesis,auxin,gene regulation	1	RNA processing,protein processing,Lipoic acid metabolism,auxin,signal transduction,gene regulation	1	RNA processing,Photosynthesis,Proteasome,auxin,signal transduction
280	AT3G02140	abscisic acid	1	1	2	RNA processing,protein processing,Lipoic acid metabolism,Photosynthesis,auxin,signal transduction,gene regulation	2	Spliceosome,Proteasome,RNA transport,Photosynthesis,Photosynthesis,auxin,gene regulation	1	RNA processing,protein processing,Lipoic acid metabolism,auxin,signal transduction,gene regulation	1	RNA processing,Photosynthesis,Proteasome,auxin,signal transduction
281	AT5G39340	unknown	0	0	36	cytokinin	57		32	tRNA transcription	45	cytokinin
282	AT4G17615	abscisic acid	1	1	15	abscisic acid,signal transduction	55	signal transduction	9	abscisic acid,auxin,cytokinin	43	signal transduction
283	AT2G17670	unknown	0	0	2	RNA processing,protein processing,Lipoic acid metabolism,Photosynthesis,auxin,signal transduction,gene regulation	2	Spliceosome,Proteasome,RNA transport,Photosynthesis,Photosynthesis,auxin,gene regulation	1	RNA processing,protein processing,Lipoic acid metabolism,auxin,signal transduction,gene regulation	1	RNA processing,Photosynthesis,Proteasome,auxin,signal transduction
284	AT5G42900	unknown	0	0	2	RNA processing,protein processing,Lipoic acid metabolism,Photosynthesis,auxin,signal transduction,gene regulation	2	Spliceosome,Proteasome,RNA transport,Photosynthesis,Photosynthesis,auxin,gene regulation	1	RNA processing,protein processing,Lipoic acid metabolism,auxin,signal transduction,gene regulation	1	RNA processing,Photosynthesis,Proteasome,auxin,signal transduction
285	AT2G44840	ethylene	9	1	67		111	ethylene	7	jasmonic acid,auxin	97
286	AT3G05000	unknown	0	0	67		111	ethylene	7	jasmonic acid,auxin	97
287	AT4G16143	unknown	0	0	32	Circadian rhythm,jasmonic acid,gene regulation	50	jasmonic acid,gene regulation	7	jasmonic acid,auxin	97
288	AT4G02150	unknown	0	0	4	MAPK,Circadian rhythm,abscisic acid,amino acid metabolism,iron ion transport,gene regulation	81	response to iron ion	2	Circadian rhythm,MAPK,abscisic acid,auxin,cytokinin,gene regulation	64	response to iron ion
289	AT5G37055	unknown	0	0	2	RNA processing,protein processing,Lipoic acid metabolism,Photosynthesis,auxin,signal transduction,gene regulation	2	Spliceosome,Proteasome,RNA transport,Photosynthesis,Photosynthesis,auxin,gene regulation	1	RNA processing,protein processing,Lipoic acid metabolism,auxin,signal transduction,gene regulation	1	RNA processing,Photosynthesis,Proteasome,auxin,signal transduction
290	AT5G61010	unknown	0	0	2	RNA processing,protein processing,Lipoic acid metabolism,Photosynthesis,auxin,signal transduction,gene regulation	2	Spliceosome,Proteasome,RNA transport,Photosynthesis,Photosynthesis,auxin,gene regulation	1	RNA processing,protein processing,Lipoic acid metabolism,auxin,signal transduction,gene regulation	1	RNA processing,Photosynthesis,Proteasome,auxin,signal transduction
291	AT4G31300	unknown	0	0	2	RNA processing,protein processing,Lipoic acid metabolism,Photosynthesis,auxin,signal transduction,gene regulation	2	Spliceosome,Proteasome,RNA transport,Photosynthesis,Photosynthesis,auxin,gene regulation	1	RNA processing,protein processing,Lipoic acid metabolism,auxin,signal transduction,gene regulation	1	RNA processing,Photosynthesis,Proteasome,auxin,signal transduction
292	AT5G62520	unknown	0	0	68	ethylene,jasmonic acid,gene regulation	112	ethylene,jasmonic acid,gene regulation	70	ethylene,jasmonic acid	98	jasmonic acid,ethylene
293	AT5G14070	unknown	0	0	22	Citrate cycle (TCA cycle),Pyruvate metabolism,gibberellin,salicylic acid,jasmonic acid,cytokinin,ethylene,abscisic acid,gene regulation	113	TCA cycle,gibberellic acid	5	salicylic acid,gibberellin,ethylene,jasmonic acid,abscisic acid,auxin,gene regulation	5	gibberellin,jasmonic acid,salicylic acid,auxin,gene regulation
294	AT5G61230	unknown	0	0	27	protein processing	36		23	anthocyanin,abscisic acid,auxin	29
295	AT4G25670	unknown	0	0	62	auxin	102	MAPK,RNA processing,protein processing,auxin	2	Circadian rhythm,MAPK,abscisic acid,auxin,cytokinin,gene regulation	2	Circadian rhythm,MAPK,abscisic acid,auxin,gene regulation
296	AT5G45680	unknown	0	0	2	RNA processing,protein processing,Lipoic acid metabolism,Photosynthesis,auxin,signal transduction,gene regulation	2	Spliceosome,Proteasome,RNA transport,Photosynthesis,Photosynthesis,auxin,gene regulation	1	RNA processing,protein processing,Lipoic acid metabolism,auxin,signal transduction,gene regulation	1	RNA processing,Photosynthesis,Proteasome,auxin,signal transduction
297	AT3G52120	unknown	0	0	2	RNA processing,protein processing,Lipoic acid metabolism,Photosynthesis,auxin,signal transduction,gene regulation	2	Spliceosome,Proteasome,RNA transport,Photosynthesis,Photosynthesis,auxin,gene regulation	1	RNA processing,protein processing,Lipoic acid metabolism,auxin,signal transduction,gene regulation	1	RNA processing,Photosynthesis,Proteasome,auxin,signal transduction
298	AT4G18040	unknown	0	0	2	RNA processing,protein processing,Lipoic acid metabolism,Photosynthesis,auxin,signal transduction,gene regulation	2	Spliceosome,Proteasome,RNA transport,Photosynthesis,Photosynthesis,auxin,gene regulation	1	RNA processing,protein processing,Lipoic acid metabolism,auxin,signal transduction,gene regulation	1	RNA processing,Photosynthesis,Proteasome,auxin,signal transduction
299	AT3G50670	unknown	0	0	54	RNA processing	89	RNA processing	51	RNA processing	73	RNA processing
300	AT1G09500	unknown	0	0	1	Circadian rhythm,cytokinin,auxin,ethylene,gibberellic acid,jasmonic acid,gene regulation	1	Circadian rhythm,auxin,gibberellic,gene regulation	0	Circadian rhythm,auxin,ethylene,cytokinin,jasmonic acid,gene regulation	0	auxin,gene regulation
301	AT3G05640	unknown	0	0	43	Riboflavin metabolism,protein processing	73	Riboflavin metabolism,protein processing	39		58
302	AT5G49210	unknown	0	0	34	histone acetylation	52	histone acetylation	25	auxin,jasmonic acid	40	histone acetylation
303	AT2G33430	unknown	0	0	62	auxin	102	MAPK,RNA processing,protein processing,auxin	62	plastid	85	plastid organization
304	AT3G60360	unknown	0	0	43	Riboflavin metabolism,protein processing	73	Riboflavin metabolism,protein processing	39		58
305	AT3G19120	unknown	0	0	2	RNA processing,protein processing,Lipoic acid metabolism,Photosynthesis,auxin,signal transduction,gene regulation	2	Spliceosome,Proteasome,RNA transport,Photosynthesis,Photosynthesis,auxin,gene regulation	1	RNA processing,protein processing,Lipoic acid metabolism,auxin,signal transduction,gene regulation	1	RNA processing,Photosynthesis,Proteasome,auxin,signal transduction
306	AT2G42260	unknown	0	0	2	RNA processing,protein processing,Lipoic acid metabolism,Photosynthesis,auxin,signal transduction,gene regulation	2	Spliceosome,Proteasome,RNA transport,Photosynthesis,Photosynthesis,auxin,gene regulation	1	RNA processing,protein processing,Lipoic acid metabolism,auxin,signal transduction,gene regulation	1	RNA processing,Photosynthesis,Proteasome,auxin,signal transduction
307	AT5G49690	unknown	0	0	2	RNA processing,protein processing,Lipoic acid metabolism,Photosynthesis,auxin,signal transduction,gene regulation	2	Spliceosome,Proteasome,RNA transport,Photosynthesis,Photosynthesis,auxin,gene regulation	1	RNA processing,protein processing,Lipoic acid metabolism,auxin,signal transduction,gene regulation	1	RNA processing,Photosynthesis,Proteasome,auxin,signal transduction
308	AT3G18210	unknown	0	0	69	stress	114	stress	71		99
309	AT5G14170	unknown	0	0	22	Citrate cycle (TCA cycle),Pyruvate metabolism,gibberellin,salicylic acid,jasmonic acid,cytokinin,ethylene,abscisic acid,gene regulation	26	Zeatin biosynthesis,gibberellic acid,salicylic acid,jasmonic acid,ethylene,cytokinin,	5	salicylic acid,gibberellin,ethylene,jasmonic acid,abscisic acid,auxin,gene regulation	5	gibberellin,jasmonic acid,salicylic acid,auxin,gene regulation
310	AT3G06430	unknown	0	0	13	Carbon fixation	16	Carbon fixation	7	jasmonic acid,auxin	7	Carbon fixation,jasmonic acid,auxin
311	AT3G01690	unknown	0	0	22	Citrate cycle (TCA cycle),Pyruvate metabolism,gibberellin,salicylic acid,jasmonic acid,cytokinin,ethylene,abscisic acid,gene regulation	113	TCA cycle,gibberellic acid	5	salicylic acid,gibberellin,ethylene,jasmonic acid,abscisic acid,auxin,gene regulation	5	gibberellin,jasmonic acid,salicylic acid,auxin,gene regulation
312	AT1G51580	unknown	0	0	13	Carbon fixation	16	Carbon fixation	7	jasmonic acid,auxin	7	Carbon fixation,jasmonic acid,auxin
313	AT2G32650	unknown	0	0	2	RNA processing,protein processing,Lipoic acid metabolism,Photosynthesis,auxin,signal transduction,gene regulation	2	Spliceosome,Proteasome,RNA transport,Photosynthesis,Photosynthesis,auxin,gene regulation	1	RNA processing,protein processing,Lipoic acid metabolism,auxin,signal transduction,gene regulation	1	RNA processing,Photosynthesis,Proteasome,auxin,signal transduction
314	AT3G18140	unknown	0	0	1	Circadian rhythm,cytokinin,auxin,ethylene,gibberellic acid,jasmonic acid,gene regulation	1	Circadian rhythm,auxin,gibberellic,gene regulation	0	Circadian rhythm,auxin,ethylene,cytokinin,jasmonic acid,gene regulation	0	auxin,gene regulation
315	AT4G18372	unknown	0	0	2	RNA processing,protein processing,Lipoic acid metabolism,Photosynthesis,auxin,signal transduction,gene regulation	2	Spliceosome,Proteasome,RNA transport,Photosynthesis,Photosynthesis,auxin,gene regulation	1	RNA processing,protein processing,Lipoic acid metabolism,auxin,signal transduction,gene regulation	1	RNA processing,Photosynthesis,Proteasome,auxin,signal transduction
316	AT4G23910	unknown	0	0	2	RNA processing,protein processing,Lipoic acid metabolism,Photosynthesis,auxin,signal transduction,gene regulation	2	Spliceosome,Proteasome,RNA transport,Photosynthesis,Photosynthesis,auxin,gene regulation	1	RNA processing,protein processing,Lipoic acid metabolism,auxin,signal transduction,gene regulation	1	RNA processing,Photosynthesis,Proteasome,auxin,signal transduction
317	AT3G55150	unknown	0	0	13	Carbon fixation	16	Carbon fixation	7	jasmonic acid,auxin	7	Carbon fixation,jasmonic acid,auxin
318	AT4G09650	unknown	0	0	13	Carbon fixation	16	Carbon fixation	7	jasmonic acid,auxin	7	Carbon fixation,jasmonic acid,auxin
319	AT3G21150	unknown	0	0	2	RNA processing,protein processing,Lipoic acid metabolism,Photosynthesis,auxin,signal transduction,gene regulation	2	Spliceosome,Proteasome,RNA transport,Photosynthesis,Photosynthesis,auxin,gene regulation	1	RNA processing,protein processing,Lipoic acid metabolism,auxin,signal transduction,gene regulation	1	RNA processing,Photosynthesis,Proteasome,auxin,signal transduction
320	AT5G22890	unknown	0	0	2	RNA processing,protein processing,Lipoic acid metabolism,Photosynthesis,auxin,signal transduction,gene regulation	2	Spliceosome,Proteasome,RNA transport,Photosynthesis,Photosynthesis,auxin,gene regulation	39		58
321	AT1G13690	unknown	0	0	9	cytokinin,abscisic acid,gene regulation,protein processing	115		33	DNA replication	100
322	AT4G39410	unknown	0	0	9	cytokinin,abscisic acid,gene regulation,protein processing	115		33	DNA replication	100
323	AT4G15770	unknown	0	0	70		116		72		101
324	AT4G25470	unknown	0	0	70		116		72		101
325	AT1G07210	unknown	0	0	27	protein processing	36		23	anthocyanin,abscisic acid,auxin	29
326	AT3G12830	unknown	0	0	2	RNA processing,protein processing,Lipoic acid metabolism,Photosynthesis,auxin,signal transduction,gene regulation	2	Spliceosome,Proteasome,RNA transport,Photosynthesis,Photosynthesis,auxin,gene regulation	1	RNA processing,protein processing,Lipoic acid metabolism,auxin,signal transduction,gene regulation	1	RNA processing,Photosynthesis,Proteasome,auxin,signal transduction
327	AT3G17668	unknown	0	0	2	RNA processing,protein processing,Lipoic acid metabolism,Photosynthesis,auxin,signal transduction,gene regulation	2	Spliceosome,Proteasome,RNA transport,Photosynthesis,Photosynthesis,auxin,gene regulation	1	RNA processing,protein processing,Lipoic acid metabolism,auxin,signal transduction,gene regulation	1	RNA processing,Photosynthesis,Proteasome,auxin,signal transduction
328	AT5G48335	unknown	0	0	62	auxin	100		62	plastid	85	plastid organization
329	AT5G62770	unknown	0	0	2	RNA processing,protein processing,Lipoic acid metabolism,Photosynthesis,auxin,signal transduction,gene regulation	2	Spliceosome,Proteasome,RNA transport,Photosynthesis,Photosynthesis,auxin,gene regulation	1	RNA processing,protein processing,Lipoic acid metabolism,auxin,signal transduction,gene regulation	1	RNA processing,Photosynthesis,Proteasome,auxin,signal transduction
330	AT3G50910	unknown	0	0	65	Protein processing,auxin,jasmonic acid,ethylene	117	jasmonic acid,ethylene,stress	7	jasmonic acid,auxin	94	MAPK,protein processing,jasmonic acid,ethylene
331	AT5G44420	unknown	0	0	65	Protein processing,auxin,jasmonic acid,ethylene	117	jasmonic acid,ethylene,stress	7	jasmonic acid,auxin	94	MAPK,protein processing,jasmonic acid,ethylene
332	AT1G06460	unknown	0	0	71		118		73		102
333	AT5G05790	unknown	0	0	22	Citrate cycle (TCA cycle),Pyruvate metabolism,gibberellin,salicylic acid,jasmonic acid,cytokinin,ethylene,abscisic acid,gene regulation	26	Zeatin biosynthesis,gibberellic acid,salicylic acid,jasmonic acid,ethylene,cytokinin,	5	salicylic acid,gibberellin,ethylene,jasmonic acid,abscisic acid,auxin,gene regulation	5	gibberellin,jasmonic acid,salicylic acid,auxin,gene regulation
334	AT3G49810	unknown	0	0	2	RNA processing,protein processing,Lipoic acid metabolism,Photosynthesis,auxin,signal transduction,gene regulation	2	Spliceosome,Proteasome,RNA transport,Photosynthesis,Photosynthesis,auxin,gene regulation	1	RNA processing,protein processing,Lipoic acid metabolism,auxin,signal transduction,gene regulation	1	RNA processing,Photosynthesis,Proteasome,auxin,signal transduction
335	AT3G57720	unknown	0	0	13	Carbon fixation	16	Carbon fixation	7	jasmonic acid,auxin	7	Carbon fixation,jasmonic acid,auxin
336	AT2G39100	unknown	0	0	2	RNA processing,protein processing,Lipoic acid metabolism,Photosynthesis,auxin,signal transduction,gene regulation	2	Spliceosome,Proteasome,RNA transport,Photosynthesis,Photosynthesis,auxin,gene regulation	1	RNA processing,protein processing,Lipoic acid metabolism,auxin,signal transduction,gene regulation	1	RNA processing,Photosynthesis,Proteasome,auxin,signal transduction
337	AT3G13200	rna processing	16	1	2	RNA processing,protein processing,Lipoic acid metabolism,Photosynthesis,auxin,signal transduction,gene regulation	2	Spliceosome,Proteasome,RNA transport,Photosynthesis,Photosynthesis,auxin,gene regulation	1	RNA processing,protein processing,Lipoic acid metabolism,auxin,signal transduction,gene regulation	1	RNA processing,Photosynthesis,Proteasome,auxin,signal transduction
338	AT4G02770	unknown	0	0	2	RNA processing,protein processing,Lipoic acid metabolism,Photosynthesis,auxin,signal transduction,gene regulation	2	Spliceosome,Proteasome,RNA transport,Photosynthesis,Photosynthesis,auxin,gene regulation	1	RNA processing,protein processing,Lipoic acid metabolism,auxin,signal transduction,gene regulation	1	RNA processing,Photosynthesis,Proteasome,auxin,signal transduction
339	AT1G67090	unknown	0	0	13	Carbon fixation	16	Carbon fixation	7	jasmonic acid,auxin	7	Carbon fixation,jasmonic acid,auxin
340	AT1G02140	rna processing	16	1	2	RNA processing,protein processing,Lipoic acid metabolism,Photosynthesis,auxin,signal transduction,gene regulation	2	Spliceosome,Proteasome,RNA transport,Photosynthesis,Photosynthesis,auxin,gene regulation	1	RNA processing,protein processing,Lipoic acid metabolism,auxin,signal transduction,gene regulation	1	RNA processing,Photosynthesis,Proteasome,auxin,signal transduction
341	AT3G11850	unknown	0	0	72		119		74		103
342	AT3G30210	abscisic acid	1	1	72		119		74		103
343	AT2G43370	unknown	0	0	54	RNA processing	89	RNA processing	51	RNA processing	73	RNA processing
344	AT1G77710	unknown	0	0	2	RNA processing,protein processing,Lipoic acid metabolism,Photosynthesis,auxin,signal transduction,gene regulation	2	Spliceosome,Proteasome,RNA transport,Photosynthesis,Photosynthesis,auxin,gene regulation	1	RNA processing,protein processing,Lipoic acid metabolism,auxin,signal transduction,gene regulation	1	RNA processing,Photosynthesis,Proteasome,auxin,signal transduction
345	AT4G20300	unknown	0	0	2	RNA processing,protein processing,Lipoic acid metabolism,Photosynthesis,auxin,signal transduction,gene regulation	2	Spliceosome,Proteasome,RNA transport,Photosynthesis,Photosynthesis,auxin,gene regulation	1	RNA processing,protein processing,Lipoic acid metabolism,auxin,signal transduction,gene regulation	1	RNA processing,Photosynthesis,Proteasome,auxin,signal transduction
346	AT5G20920	rna processing	16	1	2	RNA processing,protein processing,Lipoic acid metabolism,Photosynthesis,auxin,signal transduction,gene regulation	2	Spliceosome,Proteasome,RNA transport,Photosynthesis,Photosynthesis,auxin,gene regulation	1	RNA processing,protein processing,Lipoic acid metabolism,auxin,signal transduction,gene regulation	1	RNA processing,Photosynthesis,Proteasome,auxin,signal transduction
347	AT4G28860	unknown	0	0	21	auxin,jasmonic acid,protein processing	120	auxin	25	auxin,jasmonic acid	104	auxin
348	AT4G18700	unknown	0	0	2	RNA processing,protein processing,Lipoic acid metabolism,Photosynthesis,auxin,signal transduction,gene regulation	2	Spliceosome,Proteasome,RNA transport,Photosynthesis,Photosynthesis,auxin,gene regulation	1	RNA processing,protein processing,Lipoic acid metabolism,auxin,signal transduction,gene regulation	1	RNA processing,Photosynthesis,Proteasome,auxin,signal transduction
349	AT1G56170	unknown	0	0	32	Circadian rhythm,jasmonic acid,gene regulation	50	jasmonic acid,gene regulation	7	jasmonic acid,auxin	35	gene regulation, auxin
350	AT2G46790	unknown	0	0	32	Circadian rhythm,jasmonic acid,gene regulation	50	jasmonic acid,gene regulation	7	jasmonic acid,auxin	35	gene regulation, auxin
351	AT5G63470	unknown	0	0	32	Circadian rhythm,jasmonic acid,gene regulation	50	jasmonic acid,gene regulation	7	jasmonic acid,auxin	35	gene regulation, auxin
352	AT2G25250	unknown	0	0	2	RNA processing,protein processing,Lipoic acid metabolism,Photosynthesis,auxin,signal transduction,gene regulation	2	Spliceosome,Proteasome,RNA transport,Photosynthesis,Photosynthesis,auxin,gene regulation	1	RNA processing,protein processing,Lipoic acid metabolism,auxin,signal transduction,gene regulation	1	RNA processing,Photosynthesis,Proteasome,auxin,signal transduction
353	AT1G09810	unknown	0	0	2	RNA processing,protein processing,Lipoic acid metabolism,Photosynthesis,auxin,signal transduction,gene regulation	2	Spliceosome,Proteasome,RNA transport,Photosynthesis,Photosynthesis,auxin,gene regulation	1	RNA processing,protein processing,Lipoic acid metabolism,auxin,signal transduction,gene regulation	1	RNA processing,Photosynthesis,Proteasome,auxin,signal transduction
354	AT1G54200	unknown	0	0	2	RNA processing,protein processing,Lipoic acid metabolism,Photosynthesis,auxin,signal transduction,gene regulation	2	Spliceosome,Proteasome,RNA transport,Photosynthesis,Photosynthesis,auxin,gene regulation	1	RNA processing,protein processing,Lipoic acid metabolism,auxin,signal transduction,gene regulation	1	RNA processing,Photosynthesis,Proteasome,auxin,signal transduction
355	AT3G02460	unknown	0	0	13	Carbon fixation	16	Carbon fixation	7	jasmonic acid,auxin	7	Carbon fixation,jasmonic acid,auxin
356	AT1G76890	unknown	0	0	2	RNA processing,protein processing,Lipoic acid metabolism,Photosynthesis,auxin,signal transduction,gene regulation	2	Spliceosome,Proteasome,RNA transport,Photosynthesis,Photosynthesis,auxin,gene regulation	1	RNA processing,protein processing,Lipoic acid metabolism,auxin,signal transduction,gene regulation	1	RNA processing,Photosynthesis,Proteasome,auxin,signal transduction
357	AT3G48510	unknown	0	0	2	RNA processing,protein processing,Lipoic acid metabolism,Photosynthesis,auxin,signal transduction,gene regulation	2	Spliceosome,Proteasome,RNA transport,Photosynthesis,Photosynthesis,auxin,gene regulation	1	RNA processing,protein processing,Lipoic acid metabolism,auxin,signal transduction,gene regulation	1	RNA processing,Photosynthesis,Proteasome,auxin,signal transduction
358	AT4G18830	unknown	0	0	2	RNA processing,protein processing,Lipoic acid metabolism,Photosynthesis,auxin,signal transduction,gene regulation	2	Spliceosome,Proteasome,RNA transport,Photosynthesis,Photosynthesis,auxin,gene regulation	1	RNA processing,protein processing,Lipoic acid metabolism,auxin,signal transduction,gene regulation	1	RNA processing,Photosynthesis,Proteasome,auxin,signal transduction
359	AT5G25510	unknown	0	0	2	RNA processing,protein processing,Lipoic acid metabolism,Photosynthesis,auxin,signal transduction,gene regulation	2	Spliceosome,Proteasome,RNA transport,Photosynthesis,Photosynthesis,auxin,gene regulation	1	RNA processing,protein processing,Lipoic acid metabolism,auxin,signal transduction,gene regulation	1	RNA processing,Photosynthesis,Proteasome,auxin,signal transduction
360	AT1G10650	unknown	0	0	67		111	ethylene	7	jasmonic acid,auxin	97
361	AT1G21600	unknown	0	0	36	cytokinin	57		32	tRNA transcription	45	cytokinin
362	AT3G57730	unknown	0	0	2	RNA processing,protein processing,Lipoic acid metabolism,Photosynthesis,auxin,signal transduction,gene regulation	2	Spliceosome,Proteasome,RNA transport,Photosynthesis,Photosynthesis,auxin,gene regulation	1	RNA processing,protein processing,Lipoic acid metabolism,auxin,signal transduction,gene regulation	1	RNA processing,Photosynthesis,Proteasome,auxin,signal transduction
363	AT2G32180	unknown	0	0	2	RNA processing,protein processing,Lipoic acid metabolism,Photosynthesis,auxin,signal transduction,gene regulation	2	Spliceosome,Proteasome,RNA transport,Photosynthesis,Photosynthesis,auxin,gene regulation	1	RNA processing,protein processing,Lipoic acid metabolism,auxin,signal transduction,gene regulation	1	RNA processing,Photosynthesis,Proteasome,auxin,signal transduction
364	AT2G27020	unknown	0	0	2	RNA processing,protein processing,Lipoic acid metabolism,Photosynthesis,auxin,signal transduction,gene regulation	2	Spliceosome,Proteasome,RNA transport,Photosynthesis,Photosynthesis,auxin,gene regulation	1	RNA processing,protein processing,Lipoic acid metabolism,auxin,signal transduction,gene regulation	1	RNA processing,Photosynthesis,Proteasome,auxin,signal transduction
365	AT1G03130	unknown	0	0	2	RNA processing,protein processing,Lipoic acid metabolism,Photosynthesis,auxin,signal transduction,gene regulation	2	Spliceosome,Proteasome,RNA transport,Photosynthesis,Photosynthesis,auxin,gene regulation	1	RNA processing,protein processing,Lipoic acid metabolism,auxin,signal transduction,gene regulation	1	RNA processing,Photosynthesis,Proteasome,auxin,signal transduction
366	AT2G25880	unknown	0	0	23		27	protein processing	17	histone phosphorylation,	20	histone phosphorylation
367	AT1G72670	unknown	0	0	2	RNA processing,protein processing,Lipoic acid metabolism,Photosynthesis,auxin,signal transduction,gene regulation	2	Spliceosome,Proteasome,RNA transport,Photosynthesis,Photosynthesis,auxin,gene regulation	1	RNA processing,protein processing,Lipoic acid metabolism,auxin,signal transduction,gene regulation	1	RNA processing,Photosynthesis,Proteasome,auxin,signal transduction
368	AT5G25280	unknown	0	0	73		121		75		105
369	AT5G27720	rna processing	16	1	2	RNA processing,protein processing,Lipoic acid metabolism,Photosynthesis,auxin,signal transduction,gene regulation	2	Spliceosome,Proteasome,RNA transport,Photosynthesis,Photosynthesis,auxin,gene regulation	1	RNA processing,protein processing,Lipoic acid metabolism,auxin,signal transduction,gene regulation	1	RNA processing,Photosynthesis,Proteasome,auxin,signal transduction
370	AT4G09060	unknown	0	0	28	salicylic acid,gene regulation	66	abscisic acid,jasmonic acid	24	Sulfur metabolism,gene regulation	30	abscisic acid,jasmonic acid
371	AT3G62550	unknown	0	0	9	cytokinin,abscisic acid,gene regulation,protein processing	12		9	abscisic acid,auxin,cytokinin	9	RNA processing
372	AT1G79650	protein processing	15	1	36	cytokinin	57		32	tRNA transcription	45	cytokinin
373	AT4G22720	unknown	0	0	48	auxin	82	auxin	0	Circadian rhythm,auxin,ethylene,cytokinin,jasmonic acid,gene regulation	19	ethylene,protein processing
374	AT4G05450	unknown	0	0	36	cytokinin	57		32	tRNA transcription	45	cytokinin
375	AT2G35940	unknown	0	0	36	cytokinin	57		32	tRNA transcription	45	cytokinin
376	AT4G00780	unknown	0	0	32	Circadian rhythm,jasmonic acid,gene regulation	58		7	jasmonic acid,auxin	46
377	AT5G18580	unknown	0	0	74	preprophase band assembly	122	preprophase band assembly	76	preprophase band assembly	106	preprophase band assembly
378	AT5G59450	unknown	0	0	22	Citrate cycle (TCA cycle),Pyruvate metabolism,gibberellin,salicylic acid,jasmonic acid,cytokinin,ethylene,abscisic acid,gene regulation	80	Sulfur relay system,Folate biosynthesis,RNA processing	5	salicylic acid,gibberellin,ethylene,jasmonic acid,abscisic acid,auxin,gene regulation	5	gibberellin,jasmonic acid,salicylic acid,auxin,gene regulation
379	AT2G31955	unknown	0	0	22	Citrate cycle (TCA cycle),Pyruvate metabolism,gibberellin,salicylic acid,jasmonic acid,cytokinin,ethylene,abscisic acid,gene regulation	80	Sulfur relay system,Folate biosynthesis,RNA processing	5	salicylic acid,gibberellin,ethylene,jasmonic acid,abscisic acid,auxin,gene regulation	5	gibberellin,jasmonic acid,salicylic acid,auxin,gene regulation
380	AT5G23130	unknown	0	0	22	Citrate cycle (TCA cycle),Pyruvate metabolism,gibberellin,salicylic acid,jasmonic acid,cytokinin,ethylene,abscisic acid,gene regulation	80	Sulfur relay system,Folate biosynthesis,RNA processing	5	salicylic acid,gibberellin,ethylene,jasmonic acid,abscisic acid,auxin,gene regulation	5	gibberellin,jasmonic acid,salicylic acid,auxin,gene regulation
381	AT3G18240	unknown	0	0	74	preprophase band assembly	123	gene regulation	76	preprophase band assembly	107	gene regulation
382	AT5G04820	unknown	0	0	71		118		73		102
383	AT3G14080	rna processing	16	1	75	auxin,RNA processing	124	RNA processing,ethylene	9	abscisic acid,auxin,cytokinin	9	RNA processing
384	AT3G53250	auxin	3	1	75	auxin,RNA processing	124	RNA processing,ethylene	77	auxin	108	auxin
385	AT5G25580	unknown	0	0	22	Citrate cycle (TCA cycle),Pyruvate metabolism,gibberellin,salicylic acid,jasmonic acid,cytokinin,ethylene,abscisic acid,gene regulation	80	Sulfur relay system,Folate biosynthesis,RNA processing	5	salicylic acid,gibberellin,ethylene,jasmonic acid,abscisic acid,auxin,gene regulation	5	gibberellin,jasmonic acid,salicylic acid,auxin,gene regulation
386	AT1G68590	unknown	0	0	4	MAPK,Circadian rhythm,abscisic acid,amino acid metabolism,iron ion transport,gene regulation	81	response to iron ion	2	Circadian rhythm,MAPK,abscisic acid,auxin,cytokinin,gene regulation	64	response to iron ion
387	AT5G12190	rna processing	16	1	21	auxin,jasmonic acid,protein processing	40	abscisic acid,auxin	25	auxin,jasmonic acid	31	auxin,salicylic acid
388	AT3G06790	unknown	0	0	34	histone acetylation	52	histone acetylation	25	auxin,jasmonic acid	31	auxin,salicylic acid
389	AT5G28770	unknown	0	0	22	Citrate cycle (TCA cycle),Pyruvate metabolism,gibberellin,salicylic acid,jasmonic acid,cytokinin,ethylene,abscisic acid,gene regulation	26	Zeatin biosynthesis,gibberellic acid,salicylic acid,jasmonic acid,ethylene,cytokinin,	5	salicylic acid,gibberellin,ethylene,jasmonic acid,abscisic acid,auxin,gene regulation	5	gibberellin,jasmonic acid,salicylic acid,auxin,gene regulation
390	AT3G58680	unknown	0	0	38		62		35	Protein processing	49	Protein processing
391	AT5G39950	unknown	0	0	17	amino acid metabolism	20	amino acid metabolism	13	amino acid metabolism	15	amino acid metabolism
392	AT1G61150	unknown	0	0	9	cytokinin,abscisic acid,gene regulation,protein processing	59	cytokinin	33	DNA replication	47	cytokinin
393	AT5G57950	unknown	0	0	76	Protein processing,jasmonic acid	125	jasmonic acid	78	glucosinolate biosynthetic process	109	proteasome regulatory particle assembly
394	AT5G60890	jasmonic acid	12	1	76	Protein processing,jasmonic acid	125	jasmonic acid	78	glucosinolate biosynthetic process	109	proteasome regulatory particle assembly
395	AT5G65683	unknown	0	0	22	Citrate cycle (TCA cycle),Pyruvate metabolism,gibberellin,salicylic acid,jasmonic acid,cytokinin,ethylene,abscisic acid,gene regulation	80	Sulfur relay system,Folate biosynthesis,RNA processing	5	salicylic acid,gibberellin,ethylene,jasmonic acid,abscisic acid,auxin,gene regulation	5	gibberellin,jasmonic acid,salicylic acid,auxin,gene regulation
396	AT4G00180	unknown	0	0	21	auxin,jasmonic acid,protein processing	40	abscisic acid,auxin	25	auxin,jasmonic acid	31	auxin,salicylic acid
397	AT1G05510	unknown	0	0	77	abscisic acid	126	abscisic acid	79	abscisic acid	110	abscisic acid
398	AT4G18010	abscisic acid	1	1	77	abscisic acid	126	abscisic acid	79	abscisic acid	110	abscisic acid
399	AT3G48680	unknown	0	0	32	Circadian rhythm,jasmonic acid,gene regulation	58		7	jasmonic acid,auxin	46
400	AT4G20130	unknown	0	0	32	Circadian rhythm,jasmonic acid,gene regulation	58		7	jasmonic acid,auxin	46
401	AT5G50230	unknown	0	0	36	cytokinin	57		32	tRNA transcription	45	cytokinin
402	AT5G42970	unknown	0	0	36	cytokinin	57		32	tRNA transcription	45	cytokinin
403	AT5G55620	unknown	0	0	36	cytokinin	57		32	tRNA transcription	45	cytokinin
404	AT3G08710	unknown	0	0	17	amino acid metabolism	20	amino acid metabolism	13	amino acid metabolism	15	amino acid metabolism
405	AT1G64000	unknown	0	0	28	salicylic acid,gene regulation	64		24	Sulfur metabolism,gene regulation	52
406	AT2G22880	unknown	0	0	28	salicylic acid,gene regulation	69		24	Sulfur metabolism,gene regulation	56
407	AT4G33925	unknown	0	0	36	cytokinin	57		32	tRNA transcription	45	cytokinin
408	AT2G41680	unknown	0	0	36	cytokinin	57		32	tRNA transcription	45	cytokinin
409	AT3G13740	unknown	0	0	22	Citrate cycle (TCA cycle),Pyruvate metabolism,gibberellin,salicylic acid,jasmonic acid,cytokinin,ethylene,abscisic acid,gene regulation	80	Sulfur relay system,Folate biosynthesis,RNA processing	5	salicylic acid,gibberellin,ethylene,jasmonic acid,abscisic acid,auxin,gene regulation	5	gibberellin,jasmonic acid,salicylic acid,auxin,gene regulation
410	AT3G48150	protein processing	15	1	36	cytokinin	57		32	tRNA transcription	45	cytokinin
411	AT1G29260	fatty acid metabolism	10	1	78	Peroxisome,fatty acid metabolism	127	Fatty acid metabolism	80	Peroxisome,Fatty acid metabolism	111	Peroxisome,fatty acid metabolism
412	AT1G01225	unknown	0	0	36	cytokinin	57		32	tRNA transcription	45	cytokinin
413	AT3G17090	unknown	0	0	75	auxin,RNA processing	128		77	auxin	108	auxin
414	AT5G08480	unknown	0	0	28	salicylic acid,gene regulation	64		24	Sulfur metabolism,gene regulation	52
415	AT4G37710	unknown	0	0	28	salicylic acid,gene regulation	64		24	Sulfur metabolism,gene regulation	52
416	AT1G76080	unknown	0	0	21	auxin,jasmonic acid,protein processing	40	abscisic acid,auxin	0	Circadian rhythm,auxin,ethylene,cytokinin,jasmonic acid,gene regulation	19	ethylene,protein processing
417	AT2G33150	unknown	0	0	78	Peroxisome,fatty acid metabolism	127	Fatty acid metabolism	80	Peroxisome,Fatty acid metabolism	111	Peroxisome,fatty acid metabolism
418	AT1G60950	unknown	0	0	36	cytokinin	57		32	tRNA transcription	45	cytokinin
419	AT5G51940	rna processing	16	1	79	gene regulation	129	gene regulation	81	gene regulation	112	gene regulation
420	AT1G80940	unknown	0	0	36	cytokinin	57		32	tRNA transcription	45	cytokinin
421	AT3G18430	unknown	0	0	36	cytokinin	57		32	tRNA transcription	45	cytokinin
422	AT4G36030	unknown	0	0	36	cytokinin	57		32	tRNA transcription	45	cytokinin
423	AT3G56090	unknown	0	0	4	MAPK,Circadian rhythm,abscisic acid,amino acid metabolism,iron ion transport,gene regulation	81	response to iron ion	2	Circadian rhythm,MAPK,abscisic acid,auxin,cytokinin,gene regulation	64	response to iron ion
424	AT3G03270	unknown	0	0	80		130		82		113
425	AT5G49620	abscisic acid	1	1	80		130		82		113
426	AT2G29540	rna processing	16	1	30	MAPK,RNA processing, protein processing,ethylene	41	RNA polymerase,protein processing,MAPK,ethylene	32	tRNA transcription	45	cytokinin
427	AT5G64150	unknown	0	0	25	salicylic acid,jasmonic acid,gene regulation	29	salicylic acid,gene regulation	19	protein processing,salicylic acid,jasmonic acid,gene regulation	22	salicylic acid,gene regulation
428	AT1G68160	unknown	0	0	73		121		75		105
429	AT1G80370	unknown	0	0	36	cytokinin	57		32	tRNA transcription	45	cytokinin
430	AT1G05730	unknown	0	0	36	cytokinin	57		32	tRNA transcription	45	cytokinin
431	AT3G51030	unknown	0	0	17	amino acid metabolism	20	amino acid metabolism	13	amino acid metabolism	15	amino acid metabolism
432	AT3G22810	unknown	0	0	44	signal transduction,auxin,abscisic acid	74	signal transduction	9	abscisic acid,auxin,cytokinin	13	abscisic acid,signal transduction
433	AT1G51090	unknown	0	0	43	Riboflavin metabolism,protein processing	73	Riboflavin metabolism,protein processing	39		58
434	AT5G50680	protein processing	15	1	12	gene regulation	15	gene regulation	83		114
435	AT5G14600	unknown	0	0	42	MAPK,Plant-pathogen interaction,Glycerolipid metabolism,abscisic acid,jasmonic acid,ethylene	72	MAPK,Plant-pathogen interaction,protein processing,abscisic acid,jasmonic acid,ethylene	36	MAPK,Plant-pathogen interaction,abscisic acid,cytokinesis,jasmonic acid,ethylene	50	MAPK,Plant-pathogen interaction,Glycerolipid metabolism,abscisic acid,jasmonic acid,ethylene
436	AT4G18650	unknown	0	0	43	Riboflavin metabolism,protein processing	73	Riboflavin metabolism,protein processing	39		58
437	AT2G46900	unknown	0	0	30	MAPK,RNA processing, protein processing,ethylene	41	RNA polymerase,protein processing,MAPK,ethylene	0	Circadian rhythm,auxin,ethylene,cytokinin,jasmonic acid,gene regulation	32	MAPK,Protein processing
438	AT1G50170	unknown	0	0	73		121		75		105
439	AT3G60630	unknown	0	0	73		121		75		105
440	AT1G72030	unknown	0	0	73		121		75		105
441	AT5G11980	unknown	0	0	12	gene regulation	15	gene regulation	5	salicylic acid,gibberellin,ethylene,jasmonic acid,abscisic acid,auxin,gene regulation	5	gibberellin,jasmonic acid,salicylic acid,auxin,gene regulation
442	AT2G33610	unknown	0	0	12	gene regulation	15	gene regulation	5	salicylic acid,gibberellin,ethylene,jasmonic acid,abscisic acid,auxin,gene regulation	5	gibberellin,jasmonic acid,salicylic acid,auxin,gene regulation
443	AT3G56270	unknown	0	0	62	auxin	102	MAPK,RNA processing,protein processing,auxin	62	plastid	85	plastid organization
444	AT1G62520	unknown	0	0	12	gene regulation	15	gene regulation	5	salicylic acid,gibberellin,ethylene,jasmonic acid,abscisic acid,auxin,gene regulation	5	gibberellin,jasmonic acid,salicylic acid,auxin,gene regulation
445	AT2G32840	unknown	0	0	34	histone acetylation	52	histone acetylation	25	auxin,jasmonic acid	40	histone acetylation
446	AT1G05860	unknown	0	0	12	gene regulation	15	gene regulation	5	salicylic acid,gibberellin,ethylene,jasmonic acid,abscisic acid,auxin,gene regulation	5	gibberellin,jasmonic acid,salicylic acid,auxin,gene regulation
447	AT2G01620	unknown	0	0	74	preprophase band assembly	122	preprophase band assembly	76	preprophase band assembly	106	preprophase band assembly
448	AT3G07090	unknown	0	0	81	stamen formation,cytokinin,jasmonic acid	131	stamen formation,gibberellic acid,gibberellic acid	84	stamen formation,cytokinin,jasmonic acid	115	stamen formation,cytokinin,jasmonic acid
449	AT4G38630	abscisic acid	1	1	81	stamen formation,cytokinin,jasmonic acid	131	stamen formation,gibberellic acid,gibberellic acid	84	stamen formation,cytokinin,jasmonic acid	115	stamen formation,cytokinin,jasmonic acid
450	AT1G50420	unknown	0	0	82	Protein processing	132	protein transport	85	protein transport	116	protein transport
451	AT4G22220	unknown	0	0	82	Protein processing	132	protein transport	85	protein transport	116	protein transport
452	AT4G28880	unknown	0	0	21	auxin,jasmonic acid,protein processing	120	auxin	25	auxin,jasmonic acid	104	auxin
453	AT3G52155	unknown	0	0	82	Protein processing	132	protein transport	85	protein transport	116	protein transport
454	AT1G20780	abscisic acid	1	1	83	abscisic acid	133	abscisic acid	86	abscisic acid	117	abscisic acid
455	AT5G03050	unknown	0	0	83	abscisic acid	133	abscisic acid	86	abscisic acid	117	abscisic acid
456	AT1G17650	unknown	0	0	82	Protein processing	132	protein transport	85	protein transport	116	protein transport
457	AT1G31240	unknown	0	0	82	Protein processing	132	protein transport	85	protein transport	116	protein transport
458	AT5G52210	unknown	0	0	82	Protein processing	132	protein transport	85	protein transport	116	protein transport
459	AT5G23750	unknown	0	0	50	Protein processing, RNA processing	84	RNA processing,protein processing	45		67
460	AT3G57870	protein processing	15	1	50	Protein processing, RNA processing	84	RNA processing,protein processing	87	protein processing	118
461	AT1G16705	unknown	0	0	50	Protein processing, RNA processing	84	RNA processing,protein processing	45		67
462	AT2G20610	auxin	3	1	84	Glucosinolate biosynthesis,jasmonic acid	134	Glucosinolate biosynthesis	88	Glucosinolate biosynthesis	119	Glucosinolate biosynthesis
463	AT5G37478	unknown	0	0	84	Glucosinolate biosynthesis,jasmonic acid	134	Glucosinolate biosynthesis	88	Glucosinolate biosynthesis	119	Glucosinolate biosynthesis
464	AT1G63090	unknown	0	0	30	MAPK,RNA processing, protein processing,ethylene	41	RNA polymerase,protein processing,MAPK,ethylene	0	Circadian rhythm,auxin,ethylene,cytokinin,jasmonic acid,gene regulation	32	MAPK,Protein processing
465	AT5G07260	unknown	0	0	42	MAPK,Plant-pathogen interaction,Glycerolipid metabolism,abscisic acid,jasmonic acid,ethylene	72	MAPK,Plant-pathogen interaction,protein processing,abscisic acid,jasmonic acid,ethylene	36	MAPK,Plant-pathogen interaction,abscisic acid,cytokinesis,jasmonic acid,ethylene	50	MAPK,Plant-pathogen interaction,Glycerolipid metabolism,abscisic acid,jasmonic acid,ethylene
466	AT1G12120	unknown	0	0	48	auxin	82	auxin	0	Circadian rhythm,auxin,ethylene,cytokinin,jasmonic acid,gene regulation	19	ethylene,protein processing
467	AT4G26610	unknown	0	0	2	RNA processing,protein processing,Lipoic acid metabolism,Photosynthesis,auxin,signal transduction,gene regulation	76	Lipoic acid metabolism,auxin	1	RNA processing,protein processing,Lipoic acid metabolism,auxin,signal transduction,gene regulation	37	Lipoic acid metabolism,phototropism,auxin
468	AT1G63480	unknown	0	0	2	RNA processing,protein processing,Lipoic acid metabolism,Photosynthesis,auxin,signal transduction,gene regulation	76	Lipoic acid metabolism,auxin	1	RNA processing,protein processing,Lipoic acid metabolism,auxin,signal transduction,gene regulation	37	Lipoic acid metabolism,phototropism,auxin
469	AT4G30860	unknown	0	0	2	RNA processing,protein processing,Lipoic acid metabolism,Photosynthesis,auxin,signal transduction,gene regulation	76	Lipoic acid metabolism,auxin	1	RNA processing,protein processing,Lipoic acid metabolism,auxin,signal transduction,gene regulation	37	Lipoic acid metabolism,phototropism,auxin
470	AT5G03520	protein processing	15	1	53	protein transport	87	protein processing	89	protein transport	120	protein secretion
471	AT5G47200	unknown	0	0	53	protein transport	87	protein processing	50		72	exocytosis
472	AT3G46060	ethylene	9	1	53	protein transport	87	protein processing	50		72	exocytosis
473	AT4G18800	protein processing	15	1	53	protein transport	87	protein processing	90		121
474	AT1G55190	unknown	0	0	53	protein transport	87	protein processing	50		72	exocytosis
475	AT5G22310	unknown	0	0	2	RNA processing,protein processing,Lipoic acid metabolism,Photosynthesis,auxin,signal transduction,gene regulation	76	Lipoic acid metabolism,auxin	1	RNA processing,protein processing,Lipoic acid metabolism,auxin,signal transduction,gene regulation	37	Lipoic acid metabolism,phototropism,auxin
476	AT3G11400	rna processing	16	1	2	RNA processing,protein processing,Lipoic acid metabolism,Photosynthesis,auxin,signal transduction,gene regulation	76	Lipoic acid metabolism,auxin	1	RNA processing,protein processing,Lipoic acid metabolism,auxin,signal transduction,gene regulation	37	Lipoic acid metabolism,phototropism,auxin
477	AT5G03740	abscisic acid	1	1	2	RNA processing,protein processing,Lipoic acid metabolism,Photosynthesis,auxin,signal transduction,gene regulation	76	Lipoic acid metabolism,auxin	1	RNA processing,protein processing,Lipoic acid metabolism,auxin,signal transduction,gene regulation	37	Lipoic acid metabolism,phototropism,auxin
478	AT5G50180	unknown	0	0	2	RNA processing,protein processing,Lipoic acid metabolism,Photosynthesis,auxin,signal transduction,gene regulation	76	Lipoic acid metabolism,auxin	1	RNA processing,protein processing,Lipoic acid metabolism,auxin,signal transduction,gene regulation	37	Lipoic acid metabolism,phototropism,auxin
479	AT1G49850	unknown	0	0	2	RNA processing,protein processing,Lipoic acid metabolism,Photosynthesis,auxin,signal transduction,gene regulation	76	Lipoic acid metabolism,auxin	1	RNA processing,protein processing,Lipoic acid metabolism,auxin,signal transduction,gene regulation	37	Lipoic acid metabolism,phototropism,auxin
480	AT1G05710	unknown	0	0	2	RNA processing,protein processing,Lipoic acid metabolism,Photosynthesis,auxin,signal transduction,gene regulation	76	Lipoic acid metabolism,auxin	1	RNA processing,protein processing,Lipoic acid metabolism,auxin,signal transduction,gene regulation	37	Lipoic acid metabolism,phototropism,auxin
481	AT3G15660	unknown	0	0	2	RNA processing,protein processing,Lipoic acid metabolism,Photosynthesis,auxin,signal transduction,gene regulation	76	Lipoic acid metabolism,auxin	1	RNA processing,protein processing,Lipoic acid metabolism,auxin,signal transduction,gene regulation	37	Lipoic acid metabolism,phototropism,auxin
482	AT5G59490	unknown	0	0	2	RNA processing,protein processing,Lipoic acid metabolism,Photosynthesis,auxin,signal transduction,gene regulation	76	Lipoic acid metabolism,auxin	1	RNA processing,protein processing,Lipoic acid metabolism,auxin,signal transduction,gene regulation	37	Lipoic acid metabolism,phototropism,auxin
483	AT5G41070	unknown	0	0	55	abscisic acid,RNA processing	135	RNA processing	2	Circadian rhythm,MAPK,abscisic acid,auxin,cytokinin,gene regulation	122	RNA processing
484	AT3G54170	unknown	0	0	2	RNA processing,protein processing,Lipoic acid metabolism,Photosynthesis,auxin,signal transduction,gene regulation	76	Lipoic acid metabolism,auxin	1	RNA processing,protein processing,Lipoic acid metabolism,auxin,signal transduction,gene regulation	37	Lipoic acid metabolism,phototropism,auxin
485	AT1G01210	rna processing	16	1	2	RNA processing,protein processing,Lipoic acid metabolism,Photosynthesis,auxin,signal transduction,gene regulation	76	Lipoic acid metabolism,auxin	1	RNA processing,protein processing,Lipoic acid metabolism,auxin,signal transduction,gene regulation	37	Lipoic acid metabolism,phototropism,auxin
486	AT2G27840	unknown	0	0	2	RNA processing,protein processing,Lipoic acid metabolism,Photosynthesis,auxin,signal transduction,gene regulation	76	Lipoic acid metabolism,auxin	1	RNA processing,protein processing,Lipoic acid metabolism,auxin,signal transduction,gene regulation	37	Lipoic acid metabolism,phototropism,auxin
487	AT5G05190	unknown	0	0	2	RNA processing,protein processing,Lipoic acid metabolism,Photosynthesis,auxin,signal transduction,gene regulation	76	Lipoic acid metabolism,auxin	1	RNA processing,protein processing,Lipoic acid metabolism,auxin,signal transduction,gene regulation	37	Lipoic acid metabolism,phototropism,auxin
488	AT3G27580	unknown	0	0	2	RNA processing,protein processing,Lipoic acid metabolism,Photosynthesis,auxin,signal transduction,gene regulation	76	Lipoic acid metabolism,auxin	1	RNA processing,protein processing,Lipoic acid metabolism,auxin,signal transduction,gene regulation	37	Lipoic acid metabolism,phototropism,auxin
489	AT5G19340	unknown	0	0	2	RNA processing,protein processing,Lipoic acid metabolism,Photosynthesis,auxin,signal transduction,gene regulation	76	Lipoic acid metabolism,auxin	1	RNA processing,protein processing,Lipoic acid metabolism,auxin,signal transduction,gene regulation	37	Lipoic acid metabolism,phototropism,auxin
490	AT3G18295	unknown	0	0	2	RNA processing,protein processing,Lipoic acid metabolism,Photosynthesis,auxin,signal transduction,gene regulation	76	Lipoic acid metabolism,auxin	1	RNA processing,protein processing,Lipoic acid metabolism,auxin,signal transduction,gene regulation	37	Lipoic acid metabolism,phototropism,auxin
491	AT1G03330	rna processing	16	1	2	RNA processing,protein processing,Lipoic acid metabolism,Photosynthesis,auxin,signal transduction,gene regulation	76	Lipoic acid metabolism,auxin	1	RNA processing,protein processing,Lipoic acid metabolism,auxin,signal transduction,gene regulation	37	Lipoic acid metabolism,phototropism,auxin
492	AT4G22745	unknown	0	0	1	Circadian rhythm,cytokinin,auxin,ethylene,gibberellic acid,jasmonic acid,gene regulation	1	Circadian rhythm,auxin,gibberellic,gene regulation	0	Circadian rhythm,auxin,ethylene,cytokinin,jasmonic acid,gene regulation	0	auxin,gene regulation
493	AT1G03900	unknown	0	0	2	RNA processing,protein processing,Lipoic acid metabolism,Photosynthesis,auxin,signal transduction,gene regulation	76	Lipoic acid metabolism,auxin	1	RNA processing,protein processing,Lipoic acid metabolism,auxin,signal transduction,gene regulation	37	Lipoic acid metabolism,phototropism,auxin
494	AT5G18110	rna processing	16	1	13	Carbon fixation	16	Carbon fixation	1	RNA processing,protein processing,Lipoic acid metabolism,auxin,signal transduction,gene regulation	37	Lipoic acid metabolism,phototropism,auxin
495	AT4G31050	unknown	0	0	2	RNA processing,protein processing,Lipoic acid metabolism,Photosynthesis,auxin,signal transduction,gene regulation	76	Lipoic acid metabolism,auxin	1	RNA processing,protein processing,Lipoic acid metabolism,auxin,signal transduction,gene regulation	37	Lipoic acid metabolism,phototropism,auxin
496	AT1G68130	unknown	0	0	3	protein processing,secondary metabolites,abscisic acid,gene regulation,	3	Protein processing,Synthesis and degradation of ketone bodies,Butanoate metabolism,abscisic acid,auxin	2	Circadian rhythm,MAPK,abscisic acid,auxin,cytokinin,gene regulation	2	Circadian rhythm,MAPK,abscisic acid,auxin,gene regulation
497	AT5G11460	unknown	0	0	2	RNA processing,protein processing,Lipoic acid metabolism,Photosynthesis,auxin,signal transduction,gene regulation	76	Lipoic acid metabolism,auxin	1	RNA processing,protein processing,Lipoic acid metabolism,auxin,signal transduction,gene regulation	37	Lipoic acid metabolism,phototropism,auxin
498	AT4G03250	unknown	0	0	2	RNA processing,protein processing,Lipoic acid metabolism,Photosynthesis,auxin,signal transduction,gene regulation	76	Lipoic acid metabolism,auxin	1	RNA processing,protein processing,Lipoic acid metabolism,auxin,signal transduction,gene regulation	37	Lipoic acid metabolism,phototropism,auxin
499	AT2G35010	unknown	0	0	2	RNA processing,protein processing,Lipoic acid metabolism,Photosynthesis,auxin,signal transduction,gene regulation	76	Lipoic acid metabolism,auxin	1	RNA processing,protein processing,Lipoic acid metabolism,auxin,signal transduction,gene regulation	37	Lipoic acid metabolism,phototropism,auxin
500	AT1G23220	unknown	0	0	3	protein processing,secondary metabolites,abscisic acid,gene regulation,	3	Protein processing,Synthesis and degradation of ketone bodies,Butanoate metabolism,abscisic acid,auxin	2	Circadian rhythm,MAPK,abscisic acid,auxin,cytokinin,gene regulation	2	Circadian rhythm,MAPK,abscisic acid,auxin,gene regulation
501	AT1G10760	unknown	0	0	85		136		91		123
502	AT1G14685	unknown	0	0	2	RNA processing,protein processing,Lipoic acid metabolism,Photosynthesis,auxin,signal transduction,gene regulation	76	Lipoic acid metabolism,auxin	1	RNA processing,protein processing,Lipoic acid metabolism,auxin,signal transduction,gene regulation	37	Lipoic acid metabolism,phototropism,auxin
503	AT4G14020	unknown	0	0	2	RNA processing,protein processing,Lipoic acid metabolism,Photosynthesis,auxin,signal transduction,gene regulation	76	Lipoic acid metabolism,auxin	1	RNA processing,protein processing,Lipoic acid metabolism,auxin,signal transduction,gene regulation	37	Lipoic acid metabolism,phototropism,auxin
504	AT4G39540	unknown	0	0	2	RNA processing,protein processing,Lipoic acid metabolism,Photosynthesis,auxin,signal transduction,gene regulation	76	Lipoic acid metabolism,auxin	1	RNA processing,protein processing,Lipoic acid metabolism,auxin,signal transduction,gene regulation	37	Lipoic acid metabolism,phototropism,auxin
505	AT4G21660	rna processing	16	1	2	RNA processing,protein processing,Lipoic acid metabolism,Photosynthesis,auxin,signal transduction,gene regulation	76	Lipoic acid metabolism,auxin	1	RNA processing,protein processing,Lipoic acid metabolism,auxin,signal transduction,gene regulation	37	Lipoic acid metabolism,phototropism,auxin
506	AT3G16560	unknown	0	0	2	RNA processing,protein processing,Lipoic acid metabolism,Photosynthesis,auxin,signal transduction,gene regulation	76	Lipoic acid metabolism,auxin	1	RNA processing,protein processing,Lipoic acid metabolism,auxin,signal transduction,gene regulation	37	Lipoic acid metabolism,phototropism,auxin
507	AT1G76070	unknown	0	0	2	RNA processing,protein processing,Lipoic acid metabolism,Photosynthesis,auxin,signal transduction,gene regulation	76	Lipoic acid metabolism,auxin	1	RNA processing,protein processing,Lipoic acid metabolism,auxin,signal transduction,gene regulation	37	Lipoic acid metabolism,phototropism,auxin
508	AT5G58960	unknown	0	0	2	RNA processing,protein processing,Lipoic acid metabolism,Photosynthesis,auxin,signal transduction,gene regulation	76	Lipoic acid metabolism,auxin	1	RNA processing,protein processing,Lipoic acid metabolism,auxin,signal transduction,gene regulation	37	Lipoic acid metabolism,phototropism,auxin
509	AT1G20140	protein processing	15	1	86	Protein processing	137	Protein processing	35	Protein processing	49	Protein processing
510	AT3G12720	unknown	0	0	87	cell cycle	138		92	cell cycle	124	cell cycle
511	AT5G57860	unknown	0	0	87	cell cycle	138		92	cell cycle	124	cell cycle
512	AT2G39770	jasmonic acid	12	1	47	Fructose and mannose metabolism Arabidopsis thaliana (thale cress)	79	Fructose and mannose metabolism	93	Fructose and mannose metabolism	125	Fructose and mannose metabolism Arabidopsis thaliana (thale cress)
513	AT3G23240	unknown	0	0	88	MAPK,ethylene,jasmonic acid	139	MAPK,ethylene,jasmonic acid	94	MAPK,ethylene,jasmonic acid	126	MAPK,jasmonic acid,ethylene
514	AT4G17680	unknown	0	0	88	MAPK,ethylene,jasmonic acid	139	MAPK,ethylene,jasmonic acid	94	MAPK,ethylene,jasmonic acid	126	MAPK,jasmonic acid,ethylene
515	AT1G15570	unknown	0	0	87	cell cycle	138		92	cell cycle	124	cell cycle
516	AT4G32660	unknown	0	0	54	RNA processing	89	RNA processing	51	RNA processing	73	RNA processing
517	AT4G31800	salicylic acid	17	1	89	salicylic acid	140	salicylic acid	95	salicylic acid	127	salicylic acid
518	AT5G42980	unknown	0	0	89	salicylic acid	140	salicylic acid	95	salicylic acid	127	salicylic acid
519	AT2G16030	unknown	0	0	23		27	protein processing	17	histone phosphorylation,	20	histone phosphorylation
520	AT4G21450	unknown	0	0	23		27	protein processing	17	histone phosphorylation,	20	histone phosphorylation
521	AT1G07350	unknown	0	0	54	RNA processing	89	RNA processing	51	RNA processing	73	RNA processing
522	AT5G04430	ethylene	9	1	90	salicylic acid	141	gene regulation	96	gene regulation	128	RNA processing
523	AT5G46190	unknown	0	0	90	salicylic acid	141	gene regulation	96	gene regulation	128	RNA processing
524	AT5G52650	protein processing	15	1	28	salicylic acid,gene regulation	142	RNA processing	97	RNA processing	129	ribosomal small subunit assembly
525	AT5G38410	unknown	0	0	13	Carbon fixation	16	Carbon fixation	7	jasmonic acid,auxin	7	Carbon fixation,jasmonic acid,auxin
526	AT5G64960	unknown	0	0	13	Carbon fixation	16	Carbon fixation	7	jasmonic acid,auxin	7	Carbon fixation,jasmonic acid,auxin
527	AT3G57290	unknown	0	0	14		17	gene regulation	11	gene regulation	12	gene regulation,RNA processing
528	AT4G37470	unknown	0	0	86	Protein processing	143	autophagy	98	Protein processing	130	Protein processing
529	AT1G05410	unknown	0	0	91	amino acid,salicylic acid	144	salicylic acid	99	amino acid metabolism,salicylic acid	131	amino acid metabolism,salicylic acid
530	AT3G54850	unknown	0	0	13	Carbon fixation	16	Carbon fixation	7	jasmonic acid,auxin	7	Carbon fixation,jasmonic acid,auxin
531	AT3G05420	ethylene	9	1	21	auxin,jasmonic acid,protein processing	120	auxin	25	auxin,jasmonic acid	104	auxin
532	AT3G21215	unknown	0	0	90	salicylic acid	141	gene regulation	96	gene regulation	128	RNA processing
533	AT1G72360	ethylene	9	1	24	gene regulation	28	gene regulation	18	gene regulation,ethylene	21	gene regulation
534	AT1G68450	unknown	0	0	28	salicylic acid,gene regulation	145	Sulfur metabolism	24	Sulfur metabolism,gene regulation	132	Sulfur metabolism
535	AT5G41570	unknown	0	0	28	salicylic acid,gene regulation	145	Sulfur metabolism	24	Sulfur metabolism,gene regulation	132	Sulfur metabolism
536	AT4G21560	protein processing	15	1	13	Carbon fixation	16	Carbon fixation	100		133
537	AT1G73060	unknown	0	0	13	Carbon fixation	16	Carbon fixation	7	jasmonic acid,auxin	7	Carbon fixation,jasmonic acid,auxin
538	AT3G59910	unknown	0	0	13	Carbon fixation	16	Carbon fixation	7	jasmonic acid,auxin	7	Carbon fixation,jasmonic acid,auxin
539	AT1G18660	unknown	0	0	13	Carbon fixation	16	Carbon fixation	7	jasmonic acid,auxin	7	Carbon fixation,jasmonic acid,auxin
540	AT2G04630	rna processing	16	1	79	gene regulation	129	gene regulation	81	gene regulation	112	gene regulation
541	AT4G12100	protein processing	15	1	25	salicylic acid,jasmonic acid,gene regulation	95	salicylic acid	101		134
542	AT1G01630	unknown	0	0	13	Carbon fixation	16	Carbon fixation	7	jasmonic acid,auxin	7	Carbon fixation,jasmonic acid,auxin
543	AT5G10710	unknown	0	0	13	Carbon fixation	16	Carbon fixation	7	jasmonic acid,auxin	7	Carbon fixation,jasmonic acid,auxin
544	AT5G27630	unknown	0	0	21	auxin,jasmonic acid,protein processing	120	auxin	25	auxin,jasmonic acid	104	auxin
545	AT5G43820	unknown	0	0	13	Carbon fixation	16	Carbon fixation	7	jasmonic acid,auxin	7	Carbon fixation,jasmonic acid,auxin
546	AT3G49060	unknown	0	0	13	Carbon fixation	16	Carbon fixation	7	jasmonic acid,auxin	7	Carbon fixation,jasmonic acid,auxin
547	AT1G77950	unknown	0	0	13	Carbon fixation	16	Carbon fixation	7	jasmonic acid,auxin	7	Carbon fixation,jasmonic acid,auxin
548	AT3G16980	rna processing	16	1	13	Carbon fixation	16	Carbon fixation	102	RNA processing	135	RNA processing
549	AT2G44740	unknown	0	0	1	Circadian rhythm,cytokinin,auxin,ethylene,gibberellic acid,jasmonic acid,gene regulation	68		0	Circadian rhythm,auxin,ethylene,cytokinin,jasmonic acid,gene regulation	55	auxin
550	AT1G11810	unknown	0	0	92	auxin	146		103	auxin	136	auxin
551	AT1G56590	unknown	0	0	13	Carbon fixation	16	Carbon fixation	7	jasmonic acid,auxin	7	Carbon fixation,jasmonic acid,auxin
552	AT3G02000	unknown	0	0	25	salicylic acid,jasmonic acid,gene regulation	95	salicylic acid	19	protein processing,salicylic acid,jasmonic acid,gene regulation	22	salicylic acid,gene regulation
553	AT1G80720	unknown	0	0	13	Carbon fixation	16	Carbon fixation	7	jasmonic acid,auxin	7	Carbon fixation,jasmonic acid,auxin
554	AT3G07300	rna processing	16	1	13	Carbon fixation	16	Carbon fixation	104		137
555	AT4G02485	unknown	0	0	52		86		48		70
556	AT3G47910	unknown	0	0	13	Carbon fixation	16	Carbon fixation	7	jasmonic acid,auxin	7	Carbon fixation,jasmonic acid,auxin
557	AT2G34590	metabolism	13	1	22	Citrate cycle (TCA cycle),Pyruvate metabolism,gibberellin,salicylic acid,jasmonic acid,cytokinin,ethylene,abscisic acid,gene regulation	113	TCA cycle,gibberellic acid	105	Citrate cycle (TCA cycle)	138	Citrate cycle (TCA cycle)
558	AT5G47830	unknown	0	0	13	Carbon fixation	16	Carbon fixation	7	jasmonic acid,auxin	7	Carbon fixation,jasmonic acid,auxin
559	AT5G08290	ethylene	9	1	13	Carbon fixation	16	Carbon fixation	106		139
560	AT3G12210	unknown	0	0	34	histone acetylation	52	histone acetylation	25	auxin,jasmonic acid	40	histone acetylation
561	AT5G67520	amino acid metabolism	2	1	28	salicylic acid,gene regulation	145	Sulfur metabolism	24	Sulfur metabolism,gene regulation	132	Sulfur metabolism
562	AT3G50800	unknown	0	0	19	MAPK,Plant-pathogen interaction,abscisic acid,auxin,ethylene,jasmonic acid	22	MAPK,Plant-pathogen interaction,abscisic acid,ethylene,jasmonic acid	52		74
563	AT5G64180	unknown	0	0	13	Carbon fixation	16	Carbon fixation	7	jasmonic acid,auxin	7	Carbon fixation,jasmonic acid,auxin
564	AT1G56450	unknown	0	0	13	Carbon fixation	16	Carbon fixation	7	jasmonic acid,auxin	7	Carbon fixation,jasmonic acid,auxin
565	AT3G28710	unknown	0	0	93	Phagosome	147	Oxidative phosphorylation,Phagosome	107	Phagosome	140	Phagosome
566	AT3G51130	unknown	0	0	13	Carbon fixation	16	Carbon fixation	7	jasmonic acid,auxin	7	Carbon fixation,jasmonic acid,auxin
567	AT2G23760	unknown	0	0	22	Citrate cycle (TCA cycle),Pyruvate metabolism,gibberellin,salicylic acid,jasmonic acid,cytokinin,ethylene,abscisic acid,gene regulation	26	Zeatin biosynthesis,gibberellic acid,salicylic acid,jasmonic acid,ethylene,cytokinin,	5	salicylic acid,gibberellin,ethylene,jasmonic acid,abscisic acid,auxin,gene regulation	5	gibberellin,jasmonic acid,salicylic acid,auxin,gene regulation
568	AT4G18060	unknown	0	0	13	Carbon fixation	16	Carbon fixation	7	jasmonic acid,auxin	7	Carbon fixation,jasmonic acid,auxin
569	AT1G50710	unknown	0	0	13	Carbon fixation	16	Carbon fixation	7	jasmonic acid,auxin	7	Carbon fixation,jasmonic acid,auxin
570	AT2G28000	unknown	0	0	13	Carbon fixation	16	Carbon fixation	7	jasmonic acid,auxin	7	Carbon fixation,jasmonic acid,auxin
571	AT5G22480	unknown	0	0	13	Carbon fixation	16	Carbon fixation	7	jasmonic acid,auxin	7	Carbon fixation,jasmonic acid,auxin
572	AT2G21630	protein processing	15	1	13	Carbon fixation	16	Carbon fixation	108		141
573	AT3G15650	unknown	0	0	13	Carbon fixation	16	Carbon fixation	7	jasmonic acid,auxin	7	Carbon fixation,jasmonic acid,auxin
574	AT5G62600	unknown	0	0	13	Carbon fixation	16	Carbon fixation	7	jasmonic acid,auxin	7	Carbon fixation,jasmonic acid,auxin
575	AT5G60690	unknown	0	0	13	Carbon fixation	16	Carbon fixation	7	jasmonic acid,auxin	7	Carbon fixation,jasmonic acid,auxin
576	AT3G01990	unknown	0	0	40		65		37		53
577	AT2G47450	unknown	0	0	40		65		37		53
578	AT1G01260	unknown	0	0	7	jasmonic acid	11	jasmonic acid	7	jasmonic acid,auxin	7	Carbon fixation,jasmonic acid,auxin
579	AT3G09370	unknown	0	0	69	stress	114	stress	71		99
580	AT3G58380	unknown	0	0	40		65		2	Circadian rhythm,MAPK,abscisic acid,auxin,cytokinin,gene regulation	122	RNA processing
581	AT3G29090	unknown	0	0	39	DNA replication	63	DNA replication	33	DNA replication	51	DNA replication
582	AT1G54380	rna processing	16	1	46	RNA processing	77	RNA processing	37		53
583	AT3G18960	unknown	0	0	56		91		11	gene regulation	12	gene regulation,RNA processing
584	AT1G54830	unknown	0	0	3	protein processing,secondary metabolites,abscisic acid,gene regulation,	3	Protein processing,Synthesis and degradation of ketone bodies,Butanoate metabolism,abscisic acid,auxin	2	Circadian rhythm,MAPK,abscisic acid,auxin,cytokinin,gene regulation	2	Circadian rhythm,MAPK,abscisic acid,auxin,gene regulation
585	AT2G25010	unknown	0	0	94	auxin	148	auxin	109	auxin	142	auxin
586	AT4G13260	auxin	3	1	94	auxin	148	auxin	109	auxin	142	auxin
587	AT5G11010	unknown	0	0	28	salicylic acid,gene regulation	48	RNA processing	27	salicylic acid,gene regulation	36	RNA processing
588	AT3G15450	unknown	0	0	51	methionine metabolic process	85	methionine metabolic process	46		68
589	AT4G14710	amino acid metabolism	2	1	51	methionine metabolic process	85	methionine metabolic process	110		143	methionine metabolic process
590	AT3G29370	unknown	0	0	9	cytokinin,abscisic acid,gene regulation,protein processing	67		9	abscisic acid,auxin,cytokinin	54
591	AT4G14716	amino acid metabolism	2	1	51	methionine metabolic process	85	methionine metabolic process	111	methionine metabolic process	144	methionine metabolic process
592	AT4G38850	auxin	3	1	75	auxin,RNA processing	128		77	auxin	108	auxin
593	AT5G02760	unknown	0	0	75	auxin,RNA processing	128		77	auxin	108	auxin
594	AT2G24090	protein processing	15	1	57		93		112		145
595	AT1G77770	unknown	0	0	27	protein processing	36		23	anthocyanin,abscisic acid,auxin	29
596	AT2G38270	unknown	0	0	1	Circadian rhythm,cytokinin,auxin,ethylene,gibberellic acid,jasmonic acid,gene regulation	1	Circadian rhythm,auxin,gibberellic,gene regulation	23	anthocyanin,abscisic acid,auxin	29
597	AT5G27690	unknown	0	0	27	protein processing	36		23	anthocyanin,abscisic acid,auxin	29
598	AT5G52010	unknown	0	0	27	protein processing	36		23	anthocyanin,abscisic acid,auxin	29
599	AT2G18730	signal transduction	18	1	42	MAPK,Plant-pathogen interaction,Glycerolipid metabolism,abscisic acid,jasmonic acid,ethylene	72	MAPK,Plant-pathogen interaction,protein processing,abscisic acid,jasmonic acid,ethylene	36	MAPK,Plant-pathogen interaction,abscisic acid,cytokinesis,jasmonic acid,ethylene	50	MAPK,Plant-pathogen interaction,Glycerolipid metabolism,abscisic acid,jasmonic acid,ethylene
600	AT1G12860	unknown	0	0	42	MAPK,Plant-pathogen interaction,Glycerolipid metabolism,abscisic acid,jasmonic acid,ethylene	72	MAPK,Plant-pathogen interaction,protein processing,abscisic acid,jasmonic acid,ethylene	36	MAPK,Plant-pathogen interaction,abscisic acid,cytokinesis,jasmonic acid,ethylene	50	MAPK,Plant-pathogen interaction,Glycerolipid metabolism,abscisic acid,jasmonic acid,ethylene
601	AT1G30880	unknown	0	0	57		93		54	plastid translation	76	plastid translation
602	AT3G29770	unknown	0	0	57		93		54	plastid translation	76	plastid translation
603	AT1G09700	abscisic acid	1	1	55	abscisic acid,RNA processing	135	RNA processing	2	Circadian rhythm,MAPK,abscisic acid,auxin,cytokinin,gene regulation	122	RNA processing
604	AT3G54130	unknown	0	0	95	brassinosteroid,brassinosteroid,MAPK	149	Protein processing,Steroid biosynthesis,Brassinosteroid	113	Brassinosteroid,Steroid biosynthesis,Protein processing	146	Brassinosteroid,Steroid biosynthesis,Protein processing
605	AT5G05690	brassinosteroid	4	1	95	brassinosteroid,brassinosteroid,MAPK	149	Protein processing,Steroid biosynthesis,Brassinosteroid	113	Brassinosteroid,Steroid biosynthesis,Protein processing	146	Brassinosteroid,Steroid biosynthesis,Protein processing
606	AT1G18710	jasmonic acid	12	1	95	brassinosteroid,brassinosteroid,MAPK	149	Protein processing,Steroid biosynthesis,Brassinosteroid	113	Brassinosteroid,Steroid biosynthesis,Protein processing	146	Brassinosteroid,Steroid biosynthesis,Protein processing
607	AT3G50330	unknown	0	0	22	Citrate cycle (TCA cycle),Pyruvate metabolism,gibberellin,salicylic acid,jasmonic acid,cytokinin,ethylene,abscisic acid,gene regulation	26	Zeatin biosynthesis,gibberellic acid,salicylic acid,jasmonic acid,ethylene,cytokinin,	5	salicylic acid,gibberellin,ethylene,jasmonic acid,abscisic acid,auxin,gene regulation	5	gibberellin,jasmonic acid,salicylic acid,auxin,gene regulation
608	AT5G52547	unknown	0	0	1	Circadian rhythm,cytokinin,auxin,ethylene,gibberellic acid,jasmonic acid,gene regulation	1	Circadian rhythm,auxin,gibberellic,gene regulation	0	Circadian rhythm,auxin,ethylene,cytokinin,jasmonic acid,gene regulation	0	auxin,gene regulation
609	AT3G56910	unknown	0	0	57		93		54	plastid translation	76	plastid translation
610	AT1G08580	unknown	0	0	57		93		54	plastid translation	76	plastid translation
611	AT2G43060	unknown	0	0	57		93		54	plastid translation	76	plastid translation
612	AT3G06590	unknown	0	0	57		93		54	plastid translation	76	plastid translation
613	AT3G62870	protein processing	15	1	57		93		114		147
614	AT1G50670	protein processing	15	1	55	abscisic acid,RNA processing	135	RNA processing	115	protein processing	148	protein processing
615	AT3G22490	unknown	0	0	55	abscisic acid,RNA processing	90	MAPK,abscisic acid	2	Circadian rhythm,MAPK,abscisic acid,auxin,cytokinin,gene regulation	2	Circadian rhythm,MAPK,abscisic acid,auxin,gene regulation
616	AT4G19200	unknown	0	0	55	abscisic acid,RNA processing	135	RNA processing	2	Circadian rhythm,MAPK,abscisic acid,auxin,cytokinin,gene regulation	122	RNA processing
617	AT4G33950	abscisic acid	1	1	96	MAPK,abscisic acid	150	MAPK,abscisic acid	116	MAPK,abscisic acid	149	MAPK,abscisic acid
618	AT5G39360	unknown	0	0	96	MAPK,abscisic acid	150	MAPK,abscisic acid	116	MAPK,abscisic acid	149	MAPK,abscisic acid
619	AT4G35620	unknown	0	0	10	auxin,cytokinin	97		10	cell fate specification,auxin,cytokinin,gene regulation	81
620	AT4G14160	protein processing	15	1	21	auxin,jasmonic acid,protein processing	25	protein transport	117	protein transport	150	protein processing
621	AT5G17710	unknown	0	0	9	cytokinin,abscisic acid,gene regulation,protein processing	12		9	abscisic acid,auxin,cytokinin	9	RNA processing
622	AT2G35900	unknown	0	0	55	abscisic acid,RNA processing	90	MAPK,abscisic acid	2	Circadian rhythm,MAPK,abscisic acid,auxin,cytokinin,gene regulation	2	Circadian rhythm,MAPK,abscisic acid,auxin,gene regulation
623	AT1G51520	unknown	0	0	9	cytokinin,abscisic acid,gene regulation,protein processing	12		9	abscisic acid,auxin,cytokinin	9	RNA processing
624	AT1G11430	unknown	0	0	9	cytokinin,abscisic acid,gene regulation,protein processing	12		9	abscisic acid,auxin,cytokinin	9	RNA processing
625	AT1G53000	unknown	0	0	9	cytokinin,abscisic acid,gene regulation,protein processing	12		9	abscisic acid,auxin,cytokinin	9	RNA processing
626	AT5G13180	unknown	0	0	21	auxin,jasmonic acid,protein processing	25	protein transport	0	Circadian rhythm,auxin,ethylene,cytokinin,jasmonic acid,gene regulation	19	ethylene,protein processing
627	AT2G30540	unknown	0	0	25	salicylic acid,jasmonic acid,gene regulation	95	salicylic acid	19	protein processing,salicylic acid,jasmonic acid,gene regulation	22	salicylic acid,gene regulation
628	AT3G02090	unknown	0	0	7	jasmonic acid	9	jasmonic acid	7	jasmonic acid,auxin	7	Carbon fixation,jasmonic acid,auxin
629	AT4G15670	unknown	0	0	25	salicylic acid,jasmonic acid,gene regulation	95	salicylic acid	19	protein processing,salicylic acid,jasmonic acid,gene regulation	22	salicylic acid,gene regulation
630	AT3G44610	unknown	0	0	97	auxin	151	auxin	118	auxin	151	auxin
631	AT4G17490	ethylene	9	1	97	auxin	151	auxin	118	auxin	151	auxin
632	AT1G04710	abscisic acid	1	1	78	Peroxisome,fatty acid metabolism	127	Fatty acid metabolism	119	auxin	152	Peroxisome
633	AT3G04300	unknown	0	0	15	abscisic acid,signal transduction	54		9	abscisic acid,auxin,cytokinin	42
634	AT4G17500	unknown	0	0	92	auxin	146		103	auxin	136	auxin
635	AT5G41650	unknown	0	0	92	auxin	146		103	auxin	136	auxin
636	AT4G33460	unknown	0	0	20	abscisic acid	23	abscisic acid	16	abscisic acid	18	abscisic acid
637	AT1G80780	rna processing	16	1	98		152		120		153
638	AT4G37580	ethylene	9	1	98		152		121	auxin	154	auxin
639	AT5G27560	unknown	0	0	25	salicylic acid,jasmonic acid,gene regulation	95	salicylic acid	19	protein processing,salicylic acid,jasmonic acid,gene regulation	22	salicylic acid,gene regulation
640	AT4G11140	unknown	0	0	71		118		73		102
641	AT4G18630	unknown	0	0	62	auxin	100		62	plastid	85	plastid organization
642	AT2G38300	unknown	0	0	62	auxin	100		62	plastid	85	plastid organization
643	AT3G59810	rna processing	16	1	46	RNA processing	77	RNA processing	122	RNA processing	155	RNA processing
644	AT3G13720	unknown	0	0	99		153		123		156
645	AT3G53710	ethylene	9	1	99		153		123		156
646	AT5G17300	unknown	0	0	100	auxin	154	auxin	124	auxin	157	auxin
647	AT5G24520	jasmonic acid	12	1	100	auxin	154	auxin	124	auxin	157	auxin
648	AT2G41710	unknown	0	0	101	RNA processing	155	RNA processing	125	RNA processing	158	RNA processing
649	AT2G45640	abscisic acid	1	1	101	RNA processing	155	RNA processing	125	RNA processing	158	RNA processing
650	AT3G27560	unknown	0	0	25	salicylic acid,jasmonic acid,gene regulation	95	salicylic acid	19	protein processing,salicylic acid,jasmonic acid,gene regulation	22	salicylic acid,gene regulation
651	AT2G42750	unknown	0	0	62	auxin	100		62	plastid	85	plastid organization
652	AT2G24860	unknown	0	0	62	auxin	100		62	plastid	85	plastid organization
653	AT5G67220	unknown	0	0	14		17	gene regulation	11	gene regulation	12	gene regulation,RNA processing
654	AT3G43440	jasmonic acid	12	1	7	jasmonic acid	11	jasmonic acid	7	jasmonic acid,auxin	7	Carbon fixation,jasmonic acid,auxin
655	AT3G56900	unknown	0	0	101	RNA processing	155	RNA processing	125	RNA processing	158	RNA processing
656	AT1G17980	unknown	0	0	14		17	gene regulation	11	gene regulation	12	gene regulation,RNA processing
657	AT1G06180	unknown	0	0	79	gene regulation	129	gene regulation	81	gene regulation	112	gene regulation
658	AT3G23060	unknown	0	0	14		17	gene regulation	11	gene regulation	12	gene regulation,RNA processing
659	AT5G23710	rna processing	16	1	102		156		126		159
660	AT5G57685	salicylic acid	17	1	102		156		127	secretion by cell	160	secretion by cell
661	AT5G18260	unknown	0	0	14		17	gene regulation	11	gene regulation	12	gene regulation,RNA processing
662	AT2G30120	unknown	0	0	14		17	gene regulation	11	gene regulation	12	gene regulation,RNA processing
663	AT2G33860	auxin	3	1	92	auxin	146		103	auxin	136	auxin
664	AT1G67340	unknown	0	0	103	gibberellin,abscisic acid	157		128	gibberellin,abscisic acid	161	gibberellin,abscisic acid
665	AT2G32460	unknown	0	0	103	gibberellin,abscisic acid	157		128	gibberellin,abscisic acid	161	gibberellin,abscisic acid
666	AT5G05360	unknown	0	0	10	auxin,cytokinin	13		10	cell fate specification,auxin,cytokinin,gene regulation	10	cell fate specification,auxin,cytokinin
667	AT1G71260	unknown	0	0	85		136		91		123
668	AT1G76680	salicylic acid	17	1	104	oxylipin metabolic process,salicylic acid	158	oxylipin metabolic process	129	oxylipin metabolic process	162	oxylipin metabolic process
669	AT3G63260	unknown	0	0	104	oxylipin metabolic process,salicylic acid	158	oxylipin metabolic process	129	oxylipin metabolic process	162	oxylipin metabolic process
670	AT5G43650	unknown	0	0	100	auxin	154	auxin	124	auxin	157	auxin
671	AT5G14750	unknown	0	0	93	Phagosome	147	Oxidative phosphorylation,Phagosome	107	Phagosome	140	Phagosome
672	AT2G03710	unknown	0	0	10	auxin,cytokinin	13		10	cell fate specification,auxin,cytokinin,gene regulation	10	cell fate specification,auxin,cytokinin
673	AT2G32600	unknown	0	0	71		118		73		102
674	AT5G65300	unknown	0	0	61	brassinosteroid	99	brassinosteroid	61	brassinosteroid	84	brassinosteroid
675	AT4G37240	unknown	0	0	62	auxin	102	MAPK,RNA processing,protein processing,auxin	2	Circadian rhythm,MAPK,abscisic acid,auxin,cytokinin,gene regulation	2	Circadian rhythm,MAPK,abscisic acid,auxin,gene regulation
676	AT2G36145	unknown	0	0	1	Circadian rhythm,cytokinin,auxin,ethylene,gibberellic acid,jasmonic acid,gene regulation	1	Circadian rhythm,auxin,gibberellic,gene regulation	0	Circadian rhythm,auxin,ethylene,cytokinin,jasmonic acid,gene regulation	0	auxin,gene regulation
677	AT5G07690	unknown	0	0	68	ethylene,jasmonic acid,gene regulation	112	ethylene,jasmonic acid,gene regulation	70	ethylene,jasmonic acid	98	jasmonic acid,ethylene
678	AT1G35210	unknown	0	0	61	brassinosteroid	99	brassinosteroid	61	brassinosteroid	84	brassinosteroid
679	AT5G06770	unknown	0	0	63	gibberellin,RNA processing	104	RNA processing	65	regulation of photoperiodism, RNA processing	89	auxin,RNA processing
680	AT1G48450	unknown	0	0	63	gibberellin,RNA processing	104	RNA processing	65	regulation of photoperiodism, RNA processing	89	auxin,RNA processing
681	AT3G19820	brassinosteroid	4	1	95	brassinosteroid,brassinosteroid,MAPK	149	Protein processing,Steroid biosynthesis,Brassinosteroid	113	Brassinosteroid,Steroid biosynthesis,Protein processing	146	Brassinosteroid,Steroid biosynthesis,Protein processing
682	AT1G03457	unknown	0	0	63	gibberellin,RNA processing	104	RNA processing	65	regulation of photoperiodism, RNA processing	89	auxin,RNA processing
683	AT2G38610	unknown	0	0	63	gibberellin,RNA processing	104	RNA processing	65	regulation of photoperiodism, RNA processing	89	auxin,RNA processing
684	AT1G54080	unknown	0	0	63	gibberellin,RNA processing	104	RNA processing	65	regulation of photoperiodism, RNA processing	89	auxin,RNA processing
685	AT3G19130	unknown	0	0	63	gibberellin,RNA processing	104	RNA processing	65	regulation of photoperiodism, RNA processing	89	auxin,RNA processing
686	AT1G27650	rna processing	16	1	105		159		130		163
687	AT2G16940	unknown	0	0	105		159		130		163
688	AT2G17190	protein processing	15	1	106	protein processing	160	Protein processing	131		164
689	AT2G35635	auxin	3	1	106	protein processing	160	Protein processing	132		165
690	AT5G63670	unknown	0	0	22	Citrate cycle (TCA cycle),Pyruvate metabolism,gibberellin,salicylic acid,jasmonic acid,cytokinin,ethylene,abscisic acid,gene regulation	103	gene regulation,gibberellic acid	5	salicylic acid,gibberellin,ethylene,jasmonic acid,abscisic acid,auxin,gene regulation	5	gibberellin,jasmonic acid,salicylic acid,auxin,gene regulation
691	AT1G03860	unknown	0	0	22	Citrate cycle (TCA cycle),Pyruvate metabolism,gibberellin,salicylic acid,jasmonic acid,cytokinin,ethylene,abscisic acid,gene regulation	103	gene regulation,gibberellic acid	5	salicylic acid,gibberellin,ethylene,jasmonic acid,abscisic acid,auxin,gene regulation	5	gibberellin,jasmonic acid,salicylic acid,auxin,gene regulation
692	AT3G07670	unknown	0	0	22	Citrate cycle (TCA cycle),Pyruvate metabolism,gibberellin,salicylic acid,jasmonic acid,cytokinin,ethylene,abscisic acid,gene regulation	103	gene regulation,gibberellic acid	5	salicylic acid,gibberellin,ethylene,jasmonic acid,abscisic acid,auxin,gene regulation	5	gibberellin,jasmonic acid,salicylic acid,auxin,gene regulation
693	AT2G37560	unknown	0	0	22	Citrate cycle (TCA cycle),Pyruvate metabolism,gibberellin,salicylic acid,jasmonic acid,cytokinin,ethylene,abscisic acid,gene regulation	103	gene regulation,gibberellic acid	5	salicylic acid,gibberellin,ethylene,jasmonic acid,abscisic acid,auxin,gene regulation	5	gibberellin,jasmonic acid,salicylic acid,auxin,gene regulation
694	AT1G76420	unknown	0	0	28	salicylic acid,gene regulation	142	RNA processing	97	RNA processing	129	ribosomal small subunit assembly
695	AT4G25740	protein processing	15	1	28	salicylic acid,gene regulation	142	RNA processing	97	RNA processing	129	ribosomal small subunit assembly
696	AT5G15802	unknown	0	0	22	Citrate cycle (TCA cycle),Pyruvate metabolism,gibberellin,salicylic acid,jasmonic acid,cytokinin,ethylene,abscisic acid,gene regulation	103	gene regulation,gibberellic acid	5	salicylic acid,gibberellin,ethylene,jasmonic acid,abscisic acid,auxin,gene regulation	5	gibberellin,jasmonic acid,salicylic acid,auxin,gene regulation
697	AT4G32295	unknown	0	0	32	Circadian rhythm,jasmonic acid,gene regulation	50	jasmonic acid,gene regulation	7	jasmonic acid,auxin	7	Carbon fixation,jasmonic acid,auxin
698	AT3G46630	unknown	0	0	22	Citrate cycle (TCA cycle),Pyruvate metabolism,gibberellin,salicylic acid,jasmonic acid,cytokinin,ethylene,abscisic acid,gene regulation	103	gene regulation,gibberellic acid	5	salicylic acid,gibberellin,ethylene,jasmonic acid,abscisic acid,auxin,gene regulation	5	gibberellin,jasmonic acid,salicylic acid,auxin,gene regulation
699	AT5G18020	auxin	3	1	75	auxin,RNA processing	128		77	auxin	108	auxin
700	AT1G66370	jasmonic acid	12	1	74	preprophase band assembly	122	preprophase band assembly	76	preprophase band assembly	106	preprophase band assembly
701	AT1G01560	abscisic acid	1	1	107		161		133		166
702	AT1G08780	unknown	0	0	107		161		133		166
703	AT5G54580	unknown	0	0	54	RNA processing	88	RNA processing	51	RNA processing	73	RNA processing
704	AT3G58650	unknown	0	0	74	preprophase band assembly	122	preprophase band assembly	76	preprophase band assembly	106	preprophase band assembly
705	AT5G42050	unknown	0	0	2	RNA processing,protein processing,Lipoic acid metabolism,Photosynthesis,auxin,signal transduction,gene regulation	76	Lipoic acid metabolism,auxin	1	RNA processing,protein processing,Lipoic acid metabolism,auxin,signal transduction,gene regulation	37	Lipoic acid metabolism,phototropism,auxin
706	AT3G49950	unknown	0	0	13	Carbon fixation	16	Carbon fixation	7	jasmonic acid,auxin	7	Carbon fixation,jasmonic acid,auxin
707	AT3G24730	unknown	0	0	13	Carbon fixation	16	Carbon fixation	7	jasmonic acid,auxin	7	Carbon fixation,jasmonic acid,auxin
708	AT1G12840	unknown	0	0	13	Carbon fixation	16	Carbon fixation	7	jasmonic acid,auxin	7	Carbon fixation,jasmonic acid,auxin
709	AT2G05170	unknown	0	0	13	Carbon fixation	16	Carbon fixation	7	jasmonic acid,auxin	7	Carbon fixation,jasmonic acid,auxin
710	AT5G51100	unknown	0	0	48	auxin	82	auxin	0	Circadian rhythm,auxin,ethylene,cytokinin,jasmonic acid,gene regulation	19	ethylene,protein processing
711	AT5G25340	unknown	0	0	48	auxin	82	auxin	0	Circadian rhythm,auxin,ethylene,cytokinin,jasmonic acid,gene regulation	19	ethylene,protein processing
712	AT1G53230	unknown	0	0	1	Circadian rhythm,cytokinin,auxin,ethylene,gibberellic acid,jasmonic acid,gene regulation	1	Circadian rhythm,auxin,gibberellic,gene regulation	0	Circadian rhythm,auxin,ethylene,cytokinin,jasmonic acid,gene regulation	0	auxin,gene regulation
713	AT2G22670	auxin	3	1	1	Circadian rhythm,cytokinin,auxin,ethylene,gibberellic acid,jasmonic acid,gene regulation	1	Circadian rhythm,auxin,gibberellic,gene regulation	0	Circadian rhythm,auxin,ethylene,cytokinin,jasmonic acid,gene regulation	0	auxin,gene regulation
714	AT2G24590	rna processing	16	1	54	RNA processing	88	RNA processing	134	RNA processing	167
715	AT1G20910	unknown	0	0	108		162		135	protein arginylation	168	protein arginylation
716	AT2G26010	unknown	0	0	65	Protein processing,auxin,jasmonic acid,ethylene	117	jasmonic acid,ethylene,stress	7	jasmonic acid,auxin	169
717	AT5G22290	unknown	0	0	4	MAPK,Circadian rhythm,abscisic acid,amino acid metabolism,iron ion transport,gene regulation	5	MAPK,RNA transport,salicylic acid	2	Circadian rhythm,MAPK,abscisic acid,auxin,cytokinin,gene regulation	2	Circadian rhythm,MAPK,abscisic acid,auxin,gene regulation
718	AT1G30500	unknown	0	0	1	Circadian rhythm,cytokinin,auxin,ethylene,gibberellic acid,jasmonic acid,gene regulation	1	Circadian rhythm,auxin,gibberellic,gene regulation	0	Circadian rhythm,auxin,ethylene,cytokinin,jasmonic acid,gene regulation	0	auxin,gene regulation
719	AT1G21200	unknown	0	0	26	Circadian rhythm,response to ion	49		22	gene regulation	28	gene regulation
720	AT3G54390	unknown	0	0	0	gene regulation	0		0	Circadian rhythm,auxin,ethylene,cytokinin,jasmonic acid,gene regulation	0	auxin,gene regulation
721	AT1G59580	signal transduction	18	1	37	Circadian rhythm,Ether lipid metabolism,MAPK,protein processing	61	Circadian rhythm,Ether lipid,MAPK,protein processing	34	Circadian rhythm,Ether lipid metabolism,MAPK,protein processing	48	Circadian rhythm,Ether lipid metabolism,MAPK
722	AT2G45680	unknown	0	0	37	Circadian rhythm,Ether lipid metabolism,MAPK,protein processing	61	Circadian rhythm,Ether lipid,MAPK,protein processing	34	Circadian rhythm,Ether lipid metabolism,MAPK,protein processing	48	Circadian rhythm,Ether lipid metabolism,MAPK
723	AT5G23280	unknown	0	0	37	Circadian rhythm,Ether lipid metabolism,MAPK,protein processing	61	Circadian rhythm,Ether lipid,MAPK,protein processing	34	Circadian rhythm,Ether lipid metabolism,MAPK,protein processing	48	Circadian rhythm,Ether lipid metabolism,MAPK
724	AT1G48630	abscisic acid	1	1	109	abscisic acid	163	auxin,abscisic acid	136	abscisic acid,signal transduction	170	signal transduction,abscisic acid-
725	AT5G53210	unknown	0	0	109	abscisic acid	163	auxin,abscisic acid	136	abscisic acid,signal transduction	170	signal transduction,abscisic acid-
726	AT2G02540	unknown	0	0	1	Circadian rhythm,cytokinin,auxin,ethylene,gibberellic acid,jasmonic acid,gene regulation	1	Circadian rhythm,auxin,gibberellic,gene regulation	0	Circadian rhythm,auxin,ethylene,cytokinin,jasmonic acid,gene regulation	0	auxin,gene regulation
727	AT2G40620	unknown	0	0	16	MAPK,abscisic acid,jasmonic acid	19	Purine metabolism,Purine metabolism,abscisic acid,gene regulation, jasmonic acid	12	MAPK,abscisic acid,jasmonic acid	14	MAPK,abscisic acid,jasmonic acid,gene regulation
728	AT4G14550	auxin	3	1	1	Circadian rhythm,cytokinin,auxin,ethylene,gibberellic acid,jasmonic acid,gene regulation	1	Circadian rhythm,auxin,gibberellic,gene regulation	0	Circadian rhythm,auxin,ethylene,cytokinin,jasmonic acid,gene regulation	0	auxin,gene regulation
729	AT1G69690	unknown	0	0	1	Circadian rhythm,cytokinin,auxin,ethylene,gibberellic acid,jasmonic acid,gene regulation	164	cytokinin,circadian rhythm,gene regulation	0	Circadian rhythm,auxin,ethylene,cytokinin,jasmonic acid,gene regulation	171	signal transduction,cytokinin,gene regulation
730	AT3G63010	gibberellin	11	1	22	Citrate cycle (TCA cycle),Pyruvate metabolism,gibberellin,salicylic acid,jasmonic acid,cytokinin,ethylene,abscisic acid,gene regulation	113	TCA cycle,gibberellic acid	5	salicylic acid,gibberellin,ethylene,jasmonic acid,abscisic acid,auxin,gene regulation	5	gibberellin,jasmonic acid,salicylic acid,auxin,gene regulation
731	AT1G22490	unknown	0	0	12	gene regulation	15	gene regulation	5	salicylic acid,gibberellin,ethylene,jasmonic acid,abscisic acid,auxin,gene regulation	5	gibberellin,jasmonic acid,salicylic acid,auxin,gene regulation
732	AT4G35580	unknown	0	0	65	Protein processing,auxin,jasmonic acid,ethylene	117	jasmonic acid,ethylene,stress	7	jasmonic acid,auxin	169
733	AT2G22760	unknown	0	0	108		162		135	protein arginylation	168	protein arginylation
734	AT4G16780	cytokinin	6	1	22	Citrate cycle (TCA cycle),Pyruvate metabolism,gibberellin,salicylic acid,jasmonic acid,cytokinin,ethylene,abscisic acid,gene regulation	44	gibberellic acid,abscisic acid,salicylic aci	137	secondary thickening,auxin,cytokinin	172	secondary thickening,auxin
735	AT5G08070	unknown	0	0	22	Citrate cycle (TCA cycle),Pyruvate metabolism,gibberellin,salicylic acid,jasmonic acid,cytokinin,ethylene,abscisic acid,gene regulation	26	Zeatin biosynthesis,gibberellic acid,salicylic acid,jasmonic acid,ethylene,cytokinin,	5	salicylic acid,gibberellin,ethylene,jasmonic acid,abscisic acid,auxin,gene regulation	5	gibberellin,jasmonic acid,salicylic acid,auxin,gene regulation
736	AT3G44350	unknown	0	0	4	MAPK,Circadian rhythm,abscisic acid,amino acid metabolism,iron ion transport,gene regulation	4	MAPK,abscisic acid,gibberellic	2	Circadian rhythm,MAPK,abscisic acid,auxin,cytokinin,gene regulation	2	Circadian rhythm,MAPK,abscisic acid,auxin,gene regulation
737	AT1G34180	unknown	0	0	65	Protein processing,auxin,jasmonic acid,ethylene	117	jasmonic acid,ethylene,stress	7	jasmonic acid,auxin	169
738	AT3G02150	unknown	0	0	1	Circadian rhythm,cytokinin,auxin,ethylene,gibberellic acid,jasmonic acid,gene regulation	32	Circadian rhythm,gene regulation	0	Circadian rhythm,auxin,ethylene,cytokinin,jasmonic acid,gene regulation	33	gene regulation,salicylic acid
739	AT3G59790	auxin	3	1	110	MAPK,Plant-pathogen interaction,auxin	165	MAPK,Plant-pathogen interaction,auxin	138	MAPK,Plant-pathogen interaction,auxin	173	MAPK,Plant-pathogen interaction,auxin
740	AT3G62610	unknown	0	0	110	MAPK,Plant-pathogen interaction,auxin	165	MAPK,Plant-pathogen interaction,auxin	138	MAPK,Plant-pathogen interaction,auxin	173	MAPK,Plant-pathogen interaction,auxin
741	AT5G43700	auxin	3	1	1	Circadian rhythm,cytokinin,auxin,ethylene,gibberellic acid,jasmonic acid,gene regulation	1	Circadian rhythm,auxin,gibberellic,gene regulation	0	Circadian rhythm,auxin,ethylene,cytokinin,jasmonic acid,gene regulation	0	auxin,gene regulation
742	AT4G32980	gibberellin	11	1	12	gene regulation	15	gene regulation	5	salicylic acid,gibberellin,ethylene,jasmonic acid,abscisic acid,auxin,gene regulation	5	gibberellin,jasmonic acid,salicylic acid,auxin,gene regulation
743	AT2G16400	unknown	0	0	12	gene regulation	15	gene regulation	5	salicylic acid,gibberellin,ethylene,jasmonic acid,abscisic acid,auxin,gene regulation	5	gibberellin,jasmonic acid,salicylic acid,auxin,gene regulation
744	AT4G02590	unknown	0	0	74	preprophase band assembly	123	gene regulation	76	preprophase band assembly	107	gene regulation
745	AT2G28910	unknown	0	0	12	gene regulation	15	gene regulation	5	salicylic acid,gibberellin,ethylene,jasmonic acid,abscisic acid,auxin,gene regulation	5	gibberellin,jasmonic acid,salicylic acid,auxin,gene regulation
746	AT4G24650	cytokinin	6	1	22	Citrate cycle (TCA cycle),Pyruvate metabolism,gibberellin,salicylic acid,jasmonic acid,cytokinin,ethylene,abscisic acid,gene regulation	26	Zeatin biosynthesis,gibberellic acid,salicylic acid,jasmonic acid,ethylene,cytokinin,	139		174
747	AT4G00870	unknown	0	0	74	preprophase band assembly	123	gene regulation	76	preprophase band assembly	107	gene regulation
748	AT1G52830	auxin	3	1	1	Circadian rhythm,cytokinin,auxin,ethylene,gibberellic acid,jasmonic acid,gene regulation	1	Circadian rhythm,auxin,gibberellic,gene regulation	0	Circadian rhythm,auxin,ethylene,cytokinin,jasmonic acid,gene regulation	0	auxin,gene regulation
749	AT4G17785	unknown	0	0	12	gene regulation	15	gene regulation	5	salicylic acid,gibberellin,ethylene,jasmonic acid,abscisic acid,auxin,gene regulation	5	gibberellin,jasmonic acid,salicylic acid,auxin,gene regulation
750	AT2G20110	unknown	0	0	83	abscisic acid	133	abscisic acid	86	abscisic acid	117	abscisic acid
751	AT1G70030	unknown	0	0	10	auxin,cytokinin	13		10	cell fate specification,auxin,cytokinin,gene regulation	10	cell fate specification,auxin,cytokinin
752	AT5G51910	unknown	0	0	4	MAPK,Circadian rhythm,abscisic acid,amino acid metabolism,iron ion transport,gene regulation	4	MAPK,abscisic acid,gibberellic	2	Circadian rhythm,MAPK,abscisic acid,auxin,cytokinin,gene regulation	2	Circadian rhythm,MAPK,abscisic acid,auxin,gene regulation
753	AT2G31310	unknown	0	0	11	auxin	45		2	Circadian rhythm,MAPK,abscisic acid,auxin,cytokinin,gene regulation	2	Circadian rhythm,MAPK,abscisic acid,auxin,gene regulation
754	AT2G38250	unknown	0	0	111		166	callose localization	140	callose localization	175	callose localization
755	AT2G39200	unknown	0	0	111		166	callose localization	140	callose localization	175	callose localization
756	AT5G05700	abscisic acid	1	1	108		162		135	protein arginylation	168	protein arginylation
757	AT5G39820	unknown	0	0	1	Circadian rhythm,cytokinin,auxin,ethylene,gibberellic acid,jasmonic acid,gene regulation	32	Circadian rhythm,gene regulation	0	Circadian rhythm,auxin,ethylene,cytokinin,jasmonic acid,gene regulation	33	gene regulation,salicylic acid
758	AT2G35320	unknown	0	0	112	histone dephosphorylation	167	histone dephosphorylation	141	histone dephosphorylation	176	histone dephosphorylation
759	AT2G36340	unknown	0	0	112	histone dephosphorylation	167	histone dephosphorylation	141	histone dephosphorylation	176	histone dephosphorylation
760	AT1G34670	unknown	0	0	11	auxin	31		20	anthocyanin,abscisic acid,auxin	24	auxin,gene regulation
761	AT3G28470	brassinosteroid	4	1	111		166	callose localization	140	callose localization	175	callose localization
762	AT4G01550	unknown	0	0	65	Protein processing,auxin,jasmonic acid,ethylene	168	auxin,jasmonic acid	7	jasmonic acid,auxin	94	MAPK,protein processing,jasmonic acid,ethylene
763	AT1G15580	auxin	3	1	1	Circadian rhythm,cytokinin,auxin,ethylene,gibberellic acid,jasmonic acid,gene regulation	1	Circadian rhythm,auxin,gibberellic,gene regulation	0	Circadian rhythm,auxin,ethylene,cytokinin,jasmonic acid,gene regulation	0	auxin,gene regulation
764	AT1G06170	unknown	0	0	113		169		142		177
765	AT4G34990	unknown	0	0	113		169		142		177
766	AT1G54060	unknown	0	0	111		166	callose localization	140	callose localization	175	callose localization
767	AT2G43220	unknown	0	0	11	auxin	170	anthocyanin biosynthetic process	20	anthocyanin,abscisic acid,auxin	178	anthocyanin,jasmonic acid
768	AT1G12890	unknown	0	0	11	auxin	31		20	anthocyanin,abscisic acid,auxin	24	auxin,gene regulation
769	AT4G04885	unknown	0	0	8	cytokinin,signal transduction,RNA processing	34	mRNA surveillance pathway,cytokinin,ethylene,gibberellic	8	cytokinin,abscisic acid,RNA processing	26	mRNA surveillance pathway,cytokinin,ethylene
770	AT1G22985	unknown	0	0	114		171		143		179
771	AT3G54350	unknown	0	0	114		171		143		179
772	AT1G07530	salicylic acid	17	1	25	salicylic acid,jasmonic acid,gene regulation	29	salicylic acid,gene regulation	19	protein processing,salicylic acid,jasmonic acid,gene regulation	22	salicylic acid,gene regulation
773	AT2G02160	unknown	0	0	1	Circadian rhythm,cytokinin,auxin,ethylene,gibberellic acid,jasmonic acid,gene regulation	1	Circadian rhythm,auxin,gibberellic,gene regulation	0	Circadian rhythm,auxin,ethylene,cytokinin,jasmonic acid,gene regulation	0	auxin,gene regulation
774	AT1G59940	cytokinin	6	1	115	cytokinin,circadian rhythm	172	cytokinin,circadian rhythm	144	circadian rhythm,cytokinin	180	circadian rhythm,cytokinin
775	AT1G76870	unknown	0	0	115	cytokinin,circadian rhythm	172	cytokinin,circadian rhythm	144	circadian rhythm,cytokinin	180	circadian rhythm,cytokinin
776	AT5G62920	cytokinin	6	1	1	Circadian rhythm,cytokinin,auxin,ethylene,gibberellic acid,jasmonic acid,gene regulation	164	cytokinin,circadian rhythm,gene regulation	0	Circadian rhythm,auxin,ethylene,cytokinin,jasmonic acid,gene regulation	171	signal transduction,cytokinin,gene regulation
777	AT2G41310	cytokinin	6	1	1	Circadian rhythm,cytokinin,auxin,ethylene,gibberellic acid,jasmonic acid,gene regulation	164	cytokinin,circadian rhythm,gene regulation	0	Circadian rhythm,auxin,ethylene,cytokinin,jasmonic acid,gene regulation	171	signal transduction,cytokinin,gene regulation
778	AT1G74890	cytokinin	6	1	1	Circadian rhythm,cytokinin,auxin,ethylene,gibberellic acid,jasmonic acid,gene regulation	164	cytokinin,circadian rhythm,gene regulation	0	Circadian rhythm,auxin,ethylene,cytokinin,jasmonic acid,gene regulation	171	signal transduction,cytokinin,gene regulation
779	AT2G40670	cytokinin	6	1	1	Circadian rhythm,cytokinin,auxin,ethylene,gibberellic acid,jasmonic acid,gene regulation	164	cytokinin,circadian rhythm,gene regulation	0	Circadian rhythm,auxin,ethylene,cytokinin,jasmonic acid,gene regulation	171	signal transduction,cytokinin,gene regulation
780	AT3G15210	unknown	0	0	1	Circadian rhythm,cytokinin,auxin,ethylene,gibberellic acid,jasmonic acid,gene regulation	32	Circadian rhythm,gene regulation	0	Circadian rhythm,auxin,ethylene,cytokinin,jasmonic acid,gene regulation	181	cellular response to hypoxia,stress
781	AT1G23420	unknown	0	0	65	Protein processing,auxin,jasmonic acid,ethylene	168	auxin,jasmonic acid	0	Circadian rhythm,auxin,ethylene,cytokinin,jasmonic acid,gene regulation	181	cellular response to hypoxia,stress
782	AT1G68670	unknown	0	0	1	Circadian rhythm,cytokinin,auxin,ethylene,gibberellic acid,jasmonic acid,gene regulation	24	gene regulation	0	Circadian rhythm,auxin,ethylene,cytokinin,jasmonic acid,gene regulation	181	cellular response to hypoxia,stress
783	AT3G25790	unknown	0	0	1	Circadian rhythm,cytokinin,auxin,ethylene,gibberellic acid,jasmonic acid,gene regulation	24	gene regulation	0	Circadian rhythm,auxin,ethylene,cytokinin,jasmonic acid,gene regulation	181	cellular response to hypoxia,stress
784	AT3G12910	unknown	0	0	1	Circadian rhythm,cytokinin,auxin,ethylene,gibberellic acid,jasmonic acid,gene regulation	1	Circadian rhythm,auxin,gibberellic,gene regulation	0	Circadian rhythm,auxin,ethylene,cytokinin,jasmonic acid,gene regulation	181	cellular response to hypoxia,stress
785	AT3G45150	unknown	0	0	1	Circadian rhythm,cytokinin,auxin,ethylene,gibberellic acid,jasmonic acid,gene regulation	32	Circadian rhythm,gene regulation	0	Circadian rhythm,auxin,ethylene,cytokinin,jasmonic acid,gene regulation	182	circadian rhythm,gibberellic acid,jasmonic acid
786	AT1G25550	unknown	0	0	1	Circadian rhythm,cytokinin,auxin,ethylene,gibberellic acid,jasmonic acid,gene regulation	32	Circadian rhythm,gene regulation	0	Circadian rhythm,auxin,ethylene,cytokinin,jasmonic acid,gene regulation	181	cellular response to hypoxia,stress
787	AT5G08330	unknown	0	0	1	Circadian rhythm,cytokinin,auxin,ethylene,gibberellic acid,jasmonic acid,gene regulation	32	Circadian rhythm,gene regulation	0	Circadian rhythm,auxin,ethylene,cytokinin,jasmonic acid,gene regulation	182	circadian rhythm,gibberellic acid,jasmonic acid
788	AT3G57600	unknown	0	0	1	Circadian rhythm,cytokinin,auxin,ethylene,gibberellic acid,jasmonic acid,gene regulation	24	gene regulation	0	Circadian rhythm,auxin,ethylene,cytokinin,jasmonic acid,gene regulation	19	ethylene,protein processing
789	AT2G45190	unknown	0	0	65	Protein processing,auxin,jasmonic acid,ethylene	168	auxin,jasmonic acid	7	jasmonic acid,auxin	7	Carbon fixation,jasmonic acid,auxin
790	AT2G20880	unknown	0	0	1	Circadian rhythm,cytokinin,auxin,ethylene,gibberellic acid,jasmonic acid,gene regulation	32	Circadian rhythm,gene regulation	0	Circadian rhythm,auxin,ethylene,cytokinin,jasmonic acid,gene regulation	55	auxin
791	AT1G21970	abscisic acid	1	1	1	Circadian rhythm,cytokinin,auxin,ethylene,gibberellic acid,jasmonic acid,gene regulation	68		145		183	abscisic acid
792	AT5G18560	auxin	3	1	1	Circadian rhythm,cytokinin,auxin,ethylene,gibberellic acid,jasmonic acid,gene regulation	24	gene regulation	0	Circadian rhythm,auxin,ethylene,cytokinin,jasmonic acid,gene regulation	0	auxin,gene regulation
793	AT5G18240	unknown	0	0	1	Circadian rhythm,cytokinin,auxin,ethylene,gibberellic acid,jasmonic acid,gene regulation	24	gene regulation	0	Circadian rhythm,auxin,ethylene,cytokinin,jasmonic acid,gene regulation	181	cellular response to hypoxia,stress
794	AT4G13640	unknown	0	0	1	Circadian rhythm,cytokinin,auxin,ethylene,gibberellic acid,jasmonic acid,gene regulation	24	gene regulation	0	Circadian rhythm,auxin,ethylene,cytokinin,jasmonic acid,gene regulation	181	cellular response to hypoxia,stress
795	AT1G68510	unknown	0	0	1	Circadian rhythm,cytokinin,auxin,ethylene,gibberellic acid,jasmonic acid,gene regulation	24	gene regulation	0	Circadian rhythm,auxin,ethylene,cytokinin,jasmonic acid,gene regulation	19	ethylene,protein processing
796	AT3G51180	unknown	0	0	1	Circadian rhythm,cytokinin,auxin,ethylene,gibberellic acid,jasmonic acid,gene regulation	32	Circadian rhythm,gene regulation	0	Circadian rhythm,auxin,ethylene,cytokinin,jasmonic acid,gene regulation	25	plant ovule development,brassinosteroid
797	AT1G72210	unknown	0	0	4	MAPK,Circadian rhythm,abscisic acid,amino acid metabolism,iron ion transport,gene regulation	38	Valine, leucine and isoleucine degradation,Circadian rhythm,MAPK,gibberellic acid,abscisic acid	2	Circadian rhythm,MAPK,abscisic acid,auxin,cytokinin,gene regulation	2	Circadian rhythm,MAPK,abscisic acid,auxin,gene regulation
798	AT3G27810	unknown	0	0	1	Circadian rhythm,cytokinin,auxin,ethylene,gibberellic acid,jasmonic acid,gene regulation	32	Circadian rhythm,gene regulation	0	Circadian rhythm,auxin,ethylene,cytokinin,jasmonic acid,gene regulation	182	circadian rhythm,gibberellic acid,jasmonic acid
799	AT2G47700	unknown	0	0	1	Circadian rhythm,cytokinin,auxin,ethylene,gibberellic acid,jasmonic acid,gene regulation	68		0	Circadian rhythm,auxin,ethylene,cytokinin,jasmonic acid,gene regulation	55	auxin
800	AT5G41410	unknown	0	0	1	Circadian rhythm,cytokinin,auxin,ethylene,gibberellic acid,jasmonic acid,gene regulation	32	Circadian rhythm,gene regulation	0	Circadian rhythm,auxin,ethylene,cytokinin,jasmonic acid,gene regulation	25	plant ovule development,brassinosteroid
801	AT5G44210	ethylene	9	1	1	Circadian rhythm,cytokinin,auxin,ethylene,gibberellic acid,jasmonic acid,gene regulation	32	Circadian rhythm,gene regulation	0	Circadian rhythm,auxin,ethylene,cytokinin,jasmonic acid,gene regulation	33	gene regulation,salicylic acid
802	AT1G03800	ethylene	9	1	1	Circadian rhythm,cytokinin,auxin,ethylene,gibberellic acid,jasmonic acid,gene regulation	164	cytokinin,circadian rhythm,gene regulation	0	Circadian rhythm,auxin,ethylene,cytokinin,jasmonic acid,gene regulation	171	signal transduction,cytokinin,gene regulation
803	AT1G28370	ethylene	9	1	1	Circadian rhythm,cytokinin,auxin,ethylene,gibberellic acid,jasmonic acid,gene regulation	1	Circadian rhythm,auxin,gibberellic,gene regulation	0	Circadian rhythm,auxin,ethylene,cytokinin,jasmonic acid,gene regulation	0	auxin,gene regulation
804	AT2G30340	unknown	0	0	116	brassinosteroid	173	brassinosteroid	146	brassinosteroid	184	brassinosteroid
805	AT1G31320	unknown	0	0	1	Circadian rhythm,cytokinin,auxin,ethylene,gibberellic acid,jasmonic acid,gene regulation	68		0	Circadian rhythm,auxin,ethylene,cytokinin,jasmonic acid,gene regulation	55	auxin
806	AT3G13960	unknown	0	0	116	brassinosteroid	173	brassinosteroid	146	brassinosteroid	184	brassinosteroid
807	AT5G47790	unknown	0	0	1	Circadian rhythm,cytokinin,auxin,ethylene,gibberellic acid,jasmonic acid,gene regulation	1	Circadian rhythm,auxin,gibberellic,gene regulation	0	Circadian rhythm,auxin,ethylene,cytokinin,jasmonic acid,gene regulation	0	auxin,gene regulation
808	AT4G18710	brassinosteroid	4	1	116	brassinosteroid	173	brassinosteroid	146	brassinosteroid	184	brassinosteroid
809	AT3G58630	unknown	0	0	116	brassinosteroid	173	brassinosteroid	146	brassinosteroid	184	brassinosteroid
810	AT4G17880	unknown	0	0	7	jasmonic acid	11	jasmonic acid	7	jasmonic acid,auxin	7	Carbon fixation,jasmonic acid,auxin
811	AT5G41315	unknown	0	0	11	auxin	170	anthocyanin biosynthetic process	20	anthocyanin,abscisic acid,auxin	178	anthocyanin,jasmonic acid
812	AT2G27110	unknown	0	0	7	jasmonic acid	11	jasmonic acid	7	jasmonic acid,auxin	7	Carbon fixation,jasmonic acid,auxin
813	AT3G17860	jasmonic acid	12	1	65	Protein processing,auxin,jasmonic acid,ethylene	168	auxin,jasmonic acid	7	jasmonic acid,auxin	7	Carbon fixation,jasmonic acid,auxin
814	AT2G34600	jasmonic acid	12	1	7	jasmonic acid	11	jasmonic acid	7	jasmonic acid,auxin	7	Carbon fixation,jasmonic acid,auxin
815	AT1G02450	unknown	0	0	11	auxin	170	anthocyanin biosynthetic process	20	anthocyanin,abscisic acid,auxin	178	anthocyanin,jasmonic acid
816	AT1G24230	unknown	0	0	11	auxin	170	anthocyanin biosynthetic process	20	anthocyanin,abscisic acid,auxin	178	anthocyanin,jasmonic acid
817	AT3G25882	unknown	0	0	1	Circadian rhythm,cytokinin,auxin,ethylene,gibberellic acid,jasmonic acid,gene regulation	32	Circadian rhythm,gene regulation	0	Circadian rhythm,auxin,ethylene,cytokinin,jasmonic acid,gene regulation	182	circadian rhythm,gibberellic acid,jasmonic acid
818	AT1G09415	unknown	0	0	1	Circadian rhythm,cytokinin,auxin,ethylene,gibberellic acid,jasmonic acid,gene regulation	24	gene regulation	0	Circadian rhythm,auxin,ethylene,cytokinin,jasmonic acid,gene regulation	181	cellular response to hypoxia,stress
819	AT2G31720	unknown	0	0	1	Circadian rhythm,cytokinin,auxin,ethylene,gibberellic acid,jasmonic acid,gene regulation	24	gene regulation	0	Circadian rhythm,auxin,ethylene,cytokinin,jasmonic acid,gene regulation	181	cellular response to hypoxia,stress
820	AT4G29080	auxin	3	1	1	Circadian rhythm,cytokinin,auxin,ethylene,gibberellic acid,jasmonic acid,gene regulation	1	Circadian rhythm,auxin,gibberellic,gene regulation	0	Circadian rhythm,auxin,ethylene,cytokinin,jasmonic acid,gene regulation	0	auxin,gene regulation
821	AT1G80390	auxin	3	1	1	Circadian rhythm,cytokinin,auxin,ethylene,gibberellic acid,jasmonic acid,gene regulation	1	Circadian rhythm,auxin,gibberellic,gene regulation	0	Circadian rhythm,auxin,ethylene,cytokinin,jasmonic acid,gene regulation	0	auxin,gene regulation
822	AT5G60142	unknown	0	0	1	Circadian rhythm,cytokinin,auxin,ethylene,gibberellic acid,jasmonic acid,gene regulation	1	Circadian rhythm,auxin,gibberellic,gene regulation	0	Circadian rhythm,auxin,ethylene,cytokinin,jasmonic acid,gene regulation	0	auxin,gene regulation
823	AT5G09250	unknown	0	0	1	Circadian rhythm,cytokinin,auxin,ethylene,gibberellic acid,jasmonic acid,gene regulation	1	Circadian rhythm,auxin,gibberellic,gene regulation	0	Circadian rhythm,auxin,ethylene,cytokinin,jasmonic acid,gene regulation	0	auxin,gene regulation
824	AT5G65670	auxin	3	1	1	Circadian rhythm,cytokinin,auxin,ethylene,gibberellic acid,jasmonic acid,gene regulation	1	Circadian rhythm,auxin,gibberellic,gene regulation	0	Circadian rhythm,auxin,ethylene,cytokinin,jasmonic acid,gene regulation	0	auxin,gene regulation
825	AT2G01200	auxin	3	1	1	Circadian rhythm,cytokinin,auxin,ethylene,gibberellic acid,jasmonic acid,gene regulation	1	Circadian rhythm,auxin,gibberellic,gene regulation	0	Circadian rhythm,auxin,ethylene,cytokinin,jasmonic acid,gene regulation	0	auxin,gene regulation
826	AT3G23250	unknown	0	0	1	Circadian rhythm,cytokinin,auxin,ethylene,gibberellic acid,jasmonic acid,gene regulation	1	Circadian rhythm,auxin,gibberellic,gene regulation	0	Circadian rhythm,auxin,ethylene,cytokinin,jasmonic acid,gene regulation	0	auxin,gene regulation
827	AT3G50890	unknown	0	0	1	Circadian rhythm,cytokinin,auxin,ethylene,gibberellic acid,jasmonic acid,gene regulation	1	Circadian rhythm,auxin,gibberellic,gene regulation	0	Circadian rhythm,auxin,ethylene,cytokinin,jasmonic acid,gene regulation	0	auxin,gene regulation
828	AT3G28917	unknown	0	0	1	Circadian rhythm,cytokinin,auxin,ethylene,gibberellic acid,jasmonic acid,gene regulation	1	Circadian rhythm,auxin,gibberellic,gene regulation	0	Circadian rhythm,auxin,ethylene,cytokinin,jasmonic acid,gene regulation	0	auxin,gene regulation
829	AT5G57420	auxin	3	1	1	Circadian rhythm,cytokinin,auxin,ethylene,gibberellic acid,jasmonic acid,gene regulation	1	Circadian rhythm,auxin,gibberellic,gene regulation	0	Circadian rhythm,auxin,ethylene,cytokinin,jasmonic acid,gene regulation	0	auxin,gene regulation
830	AT1G75340	rna processing	16	1	1	Circadian rhythm,cytokinin,auxin,ethylene,gibberellic acid,jasmonic acid,gene regulation	1	Circadian rhythm,auxin,gibberellic,gene regulation	147		185
831	AT4G32280	auxin	3	1	1	Circadian rhythm,cytokinin,auxin,ethylene,gibberellic acid,jasmonic acid,gene regulation	107		0	Circadian rhythm,auxin,ethylene,cytokinin,jasmonic acid,gene regulation	0	auxin,gene regulation
832	AT1G35240	unknown	0	0	1	Circadian rhythm,cytokinin,auxin,ethylene,gibberellic acid,jasmonic acid,gene regulation	1	Circadian rhythm,auxin,gibberellic,gene regulation	0	Circadian rhythm,auxin,ethylene,cytokinin,jasmonic acid,gene regulation	0	auxin,gene regulation
833	AT3G21330	unknown	0	0	1	Circadian rhythm,cytokinin,auxin,ethylene,gibberellic acid,jasmonic acid,gene regulation	1	Circadian rhythm,auxin,gibberellic,gene regulation	0	Circadian rhythm,auxin,ethylene,cytokinin,jasmonic acid,gene regulation	0	auxin,gene regulation
834	AT5G66350	gibberellin	11	1	1	Circadian rhythm,cytokinin,auxin,ethylene,gibberellic acid,jasmonic acid,gene regulation	1	Circadian rhythm,auxin,gibberellic,gene regulation	148	gibberellin	186	gibberellin
835	AT1G19700	unknown	0	0	22	Citrate cycle (TCA cycle),Pyruvate metabolism,gibberellin,salicylic acid,jasmonic acid,cytokinin,ethylene,abscisic acid,gene regulation	26	Zeatin biosynthesis,gibberellic acid,salicylic acid,jasmonic acid,ethylene,cytokinin,	5	salicylic acid,gibberellin,ethylene,jasmonic acid,abscisic acid,auxin,gene regulation	5	gibberellin,jasmonic acid,salicylic acid,auxin,gene regulation
836	AT3G47620	unknown	0	0	65	Protein processing,auxin,jasmonic acid,ethylene	109	Protein processing,auxin	149	auxin	187	pollen maturation,auxin,jasmonic acid
837	AT5G16560	unknown	0	0	22	Citrate cycle (TCA cycle),Pyruvate metabolism,gibberellin,salicylic acid,jasmonic acid,cytokinin,ethylene,abscisic acid,gene regulation	26	Zeatin biosynthesis,gibberellic acid,salicylic acid,jasmonic acid,ethylene,cytokinin,	5	salicylic acid,gibberellin,ethylene,jasmonic acid,abscisic acid,auxin,gene regulation	5	gibberellin,jasmonic acid,salicylic acid,auxin,gene regulation
838	AT2G46735	unknown	0	0	22	Citrate cycle (TCA cycle),Pyruvate metabolism,gibberellin,salicylic acid,jasmonic acid,cytokinin,ethylene,abscisic acid,gene regulation	26	Zeatin biosynthesis,gibberellic acid,salicylic acid,jasmonic acid,ethylene,cytokinin,	5	salicylic acid,gibberellin,ethylene,jasmonic acid,abscisic acid,auxin,gene regulation	5	gibberellin,jasmonic acid,salicylic acid,auxin,gene regulation
839	AT1G66350	gibberellin	11	1	1	Circadian rhythm,cytokinin,auxin,ethylene,gibberellic acid,jasmonic acid,gene regulation	1	Circadian rhythm,auxin,gibberellic,gene regulation	5	salicylic acid,gibberellin,ethylene,jasmonic acid,abscisic acid,auxin,gene regulation	5	gibberellin,jasmonic acid,salicylic acid,auxin,gene regulation
840	AT1G76900	unknown	0	0	1	Circadian rhythm,cytokinin,auxin,ethylene,gibberellic acid,jasmonic acid,gene regulation	1	Circadian rhythm,auxin,gibberellic,gene regulation	5	salicylic acid,gibberellin,ethylene,jasmonic acid,abscisic acid,auxin,gene regulation	5	gibberellin,jasmonic acid,salicylic acid,auxin,gene regulation
841	AT2G36990	unknown	0	0	22	Citrate cycle (TCA cycle),Pyruvate metabolism,gibberellin,salicylic acid,jasmonic acid,cytokinin,ethylene,abscisic acid,gene regulation	26	Zeatin biosynthesis,gibberellic acid,salicylic acid,jasmonic acid,ethylene,cytokinin,	5	salicylic acid,gibberellin,ethylene,jasmonic acid,abscisic acid,auxin,gene regulation	5	gibberellin,jasmonic acid,salicylic acid,auxin,gene regulation
842	AT5G50570	unknown	0	0	22	Citrate cycle (TCA cycle),Pyruvate metabolism,gibberellin,salicylic acid,jasmonic acid,cytokinin,ethylene,abscisic acid,gene regulation	80	Sulfur relay system,Folate biosynthesis,RNA processing	5	salicylic acid,gibberellin,ethylene,jasmonic acid,abscisic acid,auxin,gene regulation	5	gibberellin,jasmonic acid,salicylic acid,auxin,gene regulation
843	AT5G25220	cytokinin	6	1	22	Citrate cycle (TCA cycle),Pyruvate metabolism,gibberellin,salicylic acid,jasmonic acid,cytokinin,ethylene,abscisic acid,gene regulation	26	Zeatin biosynthesis,gibberellic acid,salicylic acid,jasmonic acid,ethylene,cytokinin,	150	cytokinin	188	cytokinin
844	AT5G50670	unknown	0	0	22	Citrate cycle (TCA cycle),Pyruvate metabolism,gibberellin,salicylic acid,jasmonic acid,cytokinin,ethylene,abscisic acid,gene regulation	26	Zeatin biosynthesis,gibberellic acid,salicylic acid,jasmonic acid,ethylene,cytokinin,	5	salicylic acid,gibberellin,ethylene,jasmonic acid,abscisic acid,auxin,gene regulation	5	gibberellin,jasmonic acid,salicylic acid,auxin,gene regulation
845	AT5G54070	unknown	0	0	22	Citrate cycle (TCA cycle),Pyruvate metabolism,gibberellin,salicylic acid,jasmonic acid,cytokinin,ethylene,abscisic acid,gene regulation	26	Zeatin biosynthesis,gibberellic acid,salicylic acid,jasmonic acid,ethylene,cytokinin,	5	salicylic acid,gibberellin,ethylene,jasmonic acid,abscisic acid,auxin,gene regulation	5	gibberellin,jasmonic acid,salicylic acid,auxin,gene regulation
846	AT2G26800	fatty acid metabolism	10	1	3	protein processing,secondary metabolites,abscisic acid,gene regulation,	3	Protein processing,Synthesis and degradation of ketone bodies,Butanoate metabolism,abscisic acid,auxin	151	Synthesis and degradation of ketone bodies	189	Synthesis and degradation of ketone bodies,Synthesis and degradation of ketone bodies,Peroxisome
847	AT3G29270	unknown	0	0	3	protein processing,secondary metabolites,abscisic acid,gene regulation,	3	Protein processing,Synthesis and degradation of ketone bodies,Butanoate metabolism,abscisic acid,auxin	2	Circadian rhythm,MAPK,abscisic acid,auxin,cytokinin,gene regulation	2	Circadian rhythm,MAPK,abscisic acid,auxin,gene regulation
848	AT3G49580	unknown	0	0	91	amino acid,salicylic acid	144	salicylic acid	99	amino acid metabolism,salicylic acid	131	amino acid metabolism,salicylic acid
849	AT5G02150	protein processing	15	1	3	protein processing,secondary metabolites,abscisic acid,gene regulation,	3	Protein processing,Synthesis and degradation of ketone bodies,Butanoate metabolism,abscisic acid,auxin	152		190
850	AT4G22250	unknown	0	0	3	protein processing,secondary metabolites,abscisic acid,gene regulation,	3	Protein processing,Synthesis and degradation of ketone bodies,Butanoate metabolism,abscisic acid,auxin	2	Circadian rhythm,MAPK,abscisic acid,auxin,cytokinin,gene regulation	2	Circadian rhythm,MAPK,abscisic acid,auxin,gene regulation
851	AT3G51630	unknown	0	0	3	protein processing,secondary metabolites,abscisic acid,gene regulation,	3	Protein processing,Synthesis and degradation of ketone bodies,Butanoate metabolism,abscisic acid,auxin	2	Circadian rhythm,MAPK,abscisic acid,auxin,cytokinin,gene regulation	2	Circadian rhythm,MAPK,abscisic acid,auxin,gene regulation
852	AT4G26455	unknown	0	0	3	protein processing,secondary metabolites,abscisic acid,gene regulation,	3	Protein processing,Synthesis and degradation of ketone bodies,Butanoate metabolism,abscisic acid,auxin	2	Circadian rhythm,MAPK,abscisic acid,auxin,cytokinin,gene regulation	2	Circadian rhythm,MAPK,abscisic acid,auxin,gene regulation
853	AT5G51440	unknown	0	0	3	protein processing,secondary metabolites,abscisic acid,gene regulation,	3	Protein processing,Synthesis and degradation of ketone bodies,Butanoate metabolism,abscisic acid,auxin	2	Circadian rhythm,MAPK,abscisic acid,auxin,cytokinin,gene regulation	2	Circadian rhythm,MAPK,abscisic acid,auxin,gene regulation
854	AT1G72770	abscisic acid	1	1	4	MAPK,Circadian rhythm,abscisic acid,amino acid metabolism,iron ion transport,gene regulation	4	MAPK,abscisic acid,gibberellic	2	Circadian rhythm,MAPK,abscisic acid,auxin,cytokinin,gene regulation	2	Circadian rhythm,MAPK,abscisic acid,auxin,gene regulation
855	AT4G23050	unknown	0	0	86	Protein processing	137	Protein processing	2	Circadian rhythm,MAPK,abscisic acid,auxin,cytokinin,gene regulation	2	Circadian rhythm,MAPK,abscisic acid,auxin,gene regulation
856	AT1G72340	rna processing	16	1	4	MAPK,Circadian rhythm,abscisic acid,amino acid metabolism,iron ion transport,gene regulation	5	MAPK,RNA transport,salicylic acid	153		191
857	AT2G31070	unknown	0	0	3	protein processing,secondary metabolites,abscisic acid,gene regulation,	3	Protein processing,Synthesis and degradation of ketone bodies,Butanoate metabolism,abscisic acid,auxin	2	Circadian rhythm,MAPK,abscisic acid,auxin,cytokinin,gene regulation	2	Circadian rhythm,MAPK,abscisic acid,auxin,gene regulation
858	AT3G07740	unknown	0	0	3	protein processing,secondary metabolites,abscisic acid,gene regulation,	3	Protein processing,Synthesis and degradation of ketone bodies,Butanoate metabolism,abscisic acid,auxin	2	Circadian rhythm,MAPK,abscisic acid,auxin,cytokinin,gene regulation	2	Circadian rhythm,MAPK,abscisic acid,auxin,gene regulation
859	AT3G58030	unknown	0	0	3	protein processing,secondary metabolites,abscisic acid,gene regulation,	3	Protein processing,Synthesis and degradation of ketone bodies,Butanoate metabolism,abscisic acid,auxin	2	Circadian rhythm,MAPK,abscisic acid,auxin,cytokinin,gene regulation	2	Circadian rhythm,MAPK,abscisic acid,auxin,gene regulation
860	AT3G50060	auxin	3	1	4	MAPK,Circadian rhythm,abscisic acid,amino acid metabolism,iron ion transport,gene regulation	53	MAPK,Circadian rhythm,beta-Alanine,Isoquinoline alkaloid,abscisic acid,auxin,amino acid metabolism,Ribosome	154		192	auxin
861	AT5G49330	unknown	0	0	3	protein processing,secondary metabolites,abscisic acid,gene regulation,	3	Protein processing,Synthesis and degradation of ketone bodies,Butanoate metabolism,abscisic acid,auxin	2	Circadian rhythm,MAPK,abscisic acid,auxin,cytokinin,gene regulation	2	Circadian rhythm,MAPK,abscisic acid,auxin,gene regulation
862	AT3G18550	unknown	0	0	3	protein processing,secondary metabolites,abscisic acid,gene regulation,	3	Protein processing,Synthesis and degradation of ketone bodies,Butanoate metabolism,abscisic acid,auxin	2	Circadian rhythm,MAPK,abscisic acid,auxin,cytokinin,gene regulation	2	Circadian rhythm,MAPK,abscisic acid,auxin,gene regulation
863	AT4G22070	unknown	0	0	3	protein processing,secondary metabolites,abscisic acid,gene regulation,	3	Protein processing,Synthesis and degradation of ketone bodies,Butanoate metabolism,abscisic acid,auxin	2	Circadian rhythm,MAPK,abscisic acid,auxin,cytokinin,gene regulation	2	Circadian rhythm,MAPK,abscisic acid,auxin,gene regulation
864	AT1G12980	unknown	0	0	4	MAPK,Circadian rhythm,abscisic acid,amino acid metabolism,iron ion transport,gene regulation	174	MAPK,abscisic acid,cytokinin	2	Circadian rhythm,MAPK,abscisic acid,auxin,cytokinin,gene regulation	2	Circadian rhythm,MAPK,abscisic acid,auxin,gene regulation
865	AT2G30470	abscisic acid	1	1	3	protein processing,secondary metabolites,abscisic acid,gene regulation,	3	Protein processing,Synthesis and degradation of ketone bodies,Butanoate metabolism,abscisic acid,auxin	2	Circadian rhythm,MAPK,abscisic acid,auxin,cytokinin,gene regulation	2	Circadian rhythm,MAPK,abscisic acid,auxin,gene regulation
866	AT4G29120	fatty acid metabolism	10	1	4	MAPK,Circadian rhythm,abscisic acid,amino acid metabolism,iron ion transport,gene regulation	38	Valine, leucine and isoleucine degradation,Circadian rhythm,MAPK,gibberellic acid,abscisic acid	155		193
867	AT5G02810	unknown	0	0	4	MAPK,Circadian rhythm,abscisic acid,amino acid metabolism,iron ion transport,gene regulation	38	Valine, leucine and isoleucine degradation,Circadian rhythm,MAPK,gibberellic acid,abscisic acid	2	Circadian rhythm,MAPK,abscisic acid,auxin,cytokinin,gene regulation	2	Circadian rhythm,MAPK,abscisic acid,auxin,gene regulation
868	AT4G20930	fatty acid metabolism	10	1	4	MAPK,Circadian rhythm,abscisic acid,amino acid metabolism,iron ion transport,gene regulation	53	MAPK,Circadian rhythm,beta-Alanine,Isoquinoline alkaloid,abscisic acid,auxin,amino acid metabolism,Ribosome	156	amino acid metabolism	194	Valine, leucine and isoleucine degradation
869	AT2G44680	unknown	0	0	4	MAPK,Circadian rhythm,abscisic acid,amino acid metabolism,iron ion transport,gene regulation	53	MAPK,Circadian rhythm,beta-Alanine,Isoquinoline alkaloid,abscisic acid,auxin,amino acid metabolism,Ribosome	2	Circadian rhythm,MAPK,abscisic acid,auxin,cytokinin,gene regulation	2	Circadian rhythm,MAPK,abscisic acid,auxin,gene regulation
870	AT1G69850	unknown	0	0	4	MAPK,Circadian rhythm,abscisic acid,amino acid metabolism,iron ion transport,gene regulation	4	MAPK,abscisic acid,gibberellic	2	Circadian rhythm,MAPK,abscisic acid,auxin,cytokinin,gene regulation	2	Circadian rhythm,MAPK,abscisic acid,auxin,gene regulation
871	AT5G45870	abscisic acid	1	1	4	MAPK,Circadian rhythm,abscisic acid,amino acid metabolism,iron ion transport,gene regulation	174	MAPK,abscisic acid,cytokinin	2	Circadian rhythm,MAPK,abscisic acid,auxin,cytokinin,gene regulation	2	Circadian rhythm,MAPK,abscisic acid,auxin,gene regulation
872	AT5G46590	unknown	0	0	4	MAPK,Circadian rhythm,abscisic acid,amino acid metabolism,iron ion transport,gene regulation	174	MAPK,abscisic acid,cytokinin	2	Circadian rhythm,MAPK,abscisic acid,auxin,cytokinin,gene regulation	2	Circadian rhythm,MAPK,abscisic acid,auxin,gene regulation
873	AT2G42490	unknown	0	0	4	MAPK,Circadian rhythm,abscisic acid,amino acid metabolism,iron ion transport,gene regulation	53	MAPK,Circadian rhythm,beta-Alanine,Isoquinoline alkaloid,abscisic acid,auxin,amino acid metabolism,Ribosome	2	Circadian rhythm,MAPK,abscisic acid,auxin,cytokinin,gene regulation	2	Circadian rhythm,MAPK,abscisic acid,auxin,gene regulation
874	AT5G05330	unknown	0	0	4	MAPK,Circadian rhythm,abscisic acid,amino acid metabolism,iron ion transport,gene regulation	53	MAPK,Circadian rhythm,beta-Alanine,Isoquinoline alkaloid,abscisic acid,auxin,amino acid metabolism,Ribosome	2	Circadian rhythm,MAPK,abscisic acid,auxin,cytokinin,gene regulation	2	Circadian rhythm,MAPK,abscisic acid,auxin,gene regulation
875	AT1G33050	unknown	0	0	4	MAPK,Circadian rhythm,abscisic acid,amino acid metabolism,iron ion transport,gene regulation	43	DNA/RNA metabolism,MAPK	2	Circadian rhythm,MAPK,abscisic acid,auxin,cytokinin,gene regulation	2	Circadian rhythm,MAPK,abscisic acid,auxin,gene regulation
876	AT5G13810	unknown	0	0	4	MAPK,Circadian rhythm,abscisic acid,amino acid metabolism,iron ion transport,gene regulation	43	DNA/RNA metabolism,MAPK	2	Circadian rhythm,MAPK,abscisic acid,auxin,cytokinin,gene regulation	2	Circadian rhythm,MAPK,abscisic acid,auxin,gene regulation
877	AT1G24280	unknown	0	0	4	MAPK,Circadian rhythm,abscisic acid,amino acid metabolism,iron ion transport,gene regulation	43	DNA/RNA metabolism,MAPK	2	Circadian rhythm,MAPK,abscisic acid,auxin,cytokinin,gene regulation	2	Circadian rhythm,MAPK,abscisic acid,auxin,gene regulation
878	AT2G46550	unknown	0	0	4	MAPK,Circadian rhythm,abscisic acid,amino acid metabolism,iron ion transport,gene regulation	43	DNA/RNA metabolism,MAPK	2	Circadian rhythm,MAPK,abscisic acid,auxin,cytokinin,gene regulation	2	Circadian rhythm,MAPK,abscisic acid,auxin,gene regulation
879	AT5G28900	unknown	0	0	4	MAPK,Circadian rhythm,abscisic acid,amino acid metabolism,iron ion transport,gene regulation	105	MAPK	2	Circadian rhythm,MAPK,abscisic acid,auxin,cytokinin,gene regulation	2	Circadian rhythm,MAPK,abscisic acid,auxin,gene regulation
880	AT1G06510	unknown	0	0	4	MAPK,Circadian rhythm,abscisic acid,amino acid metabolism,iron ion transport,gene regulation	105	MAPK	2	Circadian rhythm,MAPK,abscisic acid,auxin,cytokinin,gene regulation	2	Circadian rhythm,MAPK,abscisic acid,auxin,gene regulation
881	AT4G17870	abscisic acid	1	1	4	MAPK,Circadian rhythm,abscisic acid,amino acid metabolism,iron ion transport,gene regulation	4	MAPK,abscisic acid,gibberellic	2	Circadian rhythm,MAPK,abscisic acid,auxin,cytokinin,gene regulation	2	Circadian rhythm,MAPK,abscisic acid,auxin,gene regulation
882	AT5G46790	abscisic acid	1	1	4	MAPK,Circadian rhythm,abscisic acid,amino acid metabolism,iron ion transport,gene regulation	4	MAPK,abscisic acid,gibberellic	2	Circadian rhythm,MAPK,abscisic acid,auxin,cytokinin,gene regulation	2	Circadian rhythm,MAPK,abscisic acid,auxin,gene regulation
883	AT1G73000	abscisic acid	1	1	4	MAPK,Circadian rhythm,abscisic acid,amino acid metabolism,iron ion transport,gene regulation	4	MAPK,abscisic acid,gibberellic	2	Circadian rhythm,MAPK,abscisic acid,auxin,cytokinin,gene regulation	2	Circadian rhythm,MAPK,abscisic acid,auxin,gene regulation
884	AT2G26040	abscisic acid	1	1	4	MAPK,Circadian rhythm,abscisic acid,amino acid metabolism,iron ion transport,gene regulation	4	MAPK,abscisic acid,gibberellic	2	Circadian rhythm,MAPK,abscisic acid,auxin,cytokinin,gene regulation	2	Circadian rhythm,MAPK,abscisic acid,auxin,gene regulation
885	AT5G45110	unknown	0	0	25	salicylic acid,jasmonic acid,gene regulation	175	protein processing,jasmonic acid	19	protein processing,salicylic acid,jasmonic acid,gene regulation	195	auxin,jasmonic acid
886	AT5G58800	unknown	0	0	25	salicylic acid,jasmonic acid,gene regulation	175	protein processing,jasmonic acid	19	protein processing,salicylic acid,jasmonic acid,gene regulation	195	auxin,jasmonic acid
887	AT1G15750	auxin	3	1	25	salicylic acid,jasmonic acid,gene regulation	175	protein processing,jasmonic acid	19	protein processing,salicylic acid,jasmonic acid,gene regulation	195	auxin,jasmonic acid
888	AT4G19660	unknown	0	0	91	amino acid,salicylic acid	144	salicylic acid	99	amino acid metabolism,salicylic acid	131	amino acid metabolism,salicylic acid
889	AT1G12810	unknown	0	0	91	amino acid,salicylic acid	144	salicylic acid	99	amino acid metabolism,salicylic acid	131	amino acid metabolism,salicylic acid
890	AT3G08530	protein processing	15	1	91	amino acid,salicylic acid	144	salicylic acid	99	amino acid metabolism,salicylic acid	131	amino acid metabolism,salicylic acid
891	AT2G19080	unknown	0	0	91	amino acid,salicylic acid	144	salicylic acid	99	amino acid metabolism,salicylic acid	131	amino acid metabolism,salicylic acid
892	AT5G06320	unknown	0	0	91	amino acid,salicylic acid	144	salicylic acid	99	amino acid metabolism,salicylic acid	131	amino acid metabolism,salicylic acid
893	AT5G22270	unknown	0	0	91	amino acid,salicylic acid	144	salicylic acid	99	amino acid metabolism,salicylic acid	131	amino acid metabolism,salicylic acid
894	AT4G24840	unknown	0	0	91	amino acid,salicylic acid	144	salicylic acid	99	amino acid metabolism,salicylic acid	131	amino acid metabolism,salicylic acid
895	AT4G27070	unknown	0	0	91	amino acid,salicylic acid	144	salicylic acid	99	amino acid metabolism,salicylic acid	131	amino acid metabolism,salicylic acid
896	AT3G05120	gibberellin	11	1	22	Citrate cycle (TCA cycle),Pyruvate metabolism,gibberellin,salicylic acid,jasmonic acid,cytokinin,ethylene,abscisic acid,gene regulation	176	indoleacetic acid conjugate metabolic process,gibberellin,salicylic acid,jasmonic acid	5	salicylic acid,gibberellin,ethylene,jasmonic acid,abscisic acid,auxin,gene regulation	5	gibberellin,jasmonic acid,salicylic acid,auxin,gene regulation
897	AT3G10870	unknown	0	0	22	Citrate cycle (TCA cycle),Pyruvate metabolism,gibberellin,salicylic acid,jasmonic acid,cytokinin,ethylene,abscisic acid,gene regulation	176	indoleacetic acid conjugate metabolic process,gibberellin,salicylic acid,jasmonic acid	5	salicylic acid,gibberellin,ethylene,jasmonic acid,abscisic acid,auxin,gene regulation	5	gibberellin,jasmonic acid,salicylic acid,auxin,gene regulation
898	AT5G27320	gibberellin	11	1	22	Citrate cycle (TCA cycle),Pyruvate metabolism,gibberellin,salicylic acid,jasmonic acid,cytokinin,ethylene,abscisic acid,gene regulation	177	gibberellin,Fructose and mannose metabolism	5	salicylic acid,gibberellin,ethylene,jasmonic acid,abscisic acid,auxin,gene regulation	5	gibberellin,jasmonic acid,salicylic acid,auxin,gene regulation
899	AT1G20950	dna rna metabolism	8	1	22	Citrate cycle (TCA cycle),Pyruvate metabolism,gibberellin,salicylic acid,jasmonic acid,cytokinin,ethylene,abscisic acid,gene regulation	177	gibberellin,Fructose and mannose metabolism	157	Fructose and mannose metabolism	196	Fructose and mannose metabolism
900	AT1G30120	metabolism	13	1	22	Citrate cycle (TCA cycle),Pyruvate metabolism,gibberellin,salicylic acid,jasmonic acid,cytokinin,ethylene,abscisic acid,gene regulation	113	TCA cycle,gibberellic acid	158	TCA cycle	197	Citrate cycle (TCA cycle)
901	AT3G02700	unknown	0	0	22	Citrate cycle (TCA cycle),Pyruvate metabolism,gibberellin,salicylic acid,jasmonic acid,cytokinin,ethylene,abscisic acid,gene regulation	113	TCA cycle,gibberellic acid	5	salicylic acid,gibberellin,ethylene,jasmonic acid,abscisic acid,auxin,gene regulation	5	gibberellin,jasmonic acid,salicylic acid,auxin,gene regulation
902	AT4G16447	unknown	0	0	22	Citrate cycle (TCA cycle),Pyruvate metabolism,gibberellin,salicylic acid,jasmonic acid,cytokinin,ethylene,abscisic acid,gene regulation	113	TCA cycle,gibberellic acid	5	salicylic acid,gibberellin,ethylene,jasmonic acid,abscisic acid,auxin,gene regulation	5	gibberellin,jasmonic acid,salicylic acid,auxin,gene regulation
903	AT2G42620	auxin	3	1	86	Protein processing	137	Protein processing	159	auxin	198	auxin
904	AT5G42190	protein processing	15	1	65	Protein processing,auxin,jasmonic acid,ethylene	178	protein processing,jasmonic acid,auxin	98	Protein processing	130	Protein processing
905	AT2G37410	unknown	0	0	86	Protein processing	137	Protein processing	159	auxin	198	auxin
906	AT4G03415	unknown	0	0	86	Protein processing	137	Protein processing	159	auxin	198	auxin
907	AT4G26660	unknown	0	0	86	Protein processing	137	Protein processing	159	auxin	198	auxin
908	AT4G38580	unknown	0	0	117	cellular response to strigolactone	179	cellular response to strigolactone	160	cellular response to strigolactone	199	cellular response to strigolactone
909	AT3G44110	protein processing	15	1	86	Protein processing	143	autophagy	98	Protein processing	130	Protein processing
910	AT1G09270	unknown	0	0	86	Protein processing	143	autophagy	98	Protein processing	130	Protein processing
911	AT1G48930	unknown	0	0	86	Protein processing	143	autophagy	98	Protein processing	130	Protein processing
912	AT5G09480	unknown	0	0	86	Protein processing	143	autophagy	98	Protein processing	130	Protein processing
913	AT3G25800	unknown	0	0	86	Protein processing	143	autophagy	98	Protein processing	130	Protein processing
914	AT3G01090	unknown	0	0	86	Protein processing	143	autophagy	98	Protein processing	130	Protein processing
915	AT1G02816	unknown	0	0	86	Protein processing	143	autophagy	98	Protein processing	130	Protein processing
916	AT2G43610	dna rna metabolism	8	1	86	Protein processing	143	autophagy	98	Protein processing	130	Protein processing
917	AT4G00060	unknown	0	0	86	Protein processing	143	autophagy	98	Protein processing	130	Protein processing
918	AT3G47820	unknown	0	0	86	Protein processing	143	autophagy	98	Protein processing	130	Protein processing
919	AT1G72800	unknown	0	0	86	Protein processing	143	autophagy	98	Protein processing	130	Protein processing
920	AT3G03990	unknown	0	0	117	cellular response to strigolactone	179	cellular response to strigolactone	160	cellular response to strigolactone	199	cellular response to strigolactone
921	AT3G62980	auxin	3	1	65	Protein processing,auxin,jasmonic acid,ethylene	178	protein processing,jasmonic acid,auxin	149	auxin	187	pollen maturation,auxin,jasmonic acid
922	AT4G29700	unknown	0	0	65	Protein processing,auxin,jasmonic acid,ethylene	178	protein processing,jasmonic acid,auxin	149	auxin	187	pollen maturation,auxin,jasmonic acid
923	AT1G12820	auxin	3	1	65	Protein processing,auxin,jasmonic acid,ethylene	109	Protein processing,auxin	149	auxin	187	pollen maturation,auxin,jasmonic acid
924	AT4G24390	unknown	0	0	65	Protein processing,auxin,jasmonic acid,ethylene	109	Protein processing,auxin	7	jasmonic acid,auxin	94	MAPK,protein processing,jasmonic acid,ethylene

## Sheet: AI-1Main
Id	Label	pathway	pathwayid	known	blockriccimaxmod	ORC.MM.Anno	blockriccifinal	ORC.Anno	blockriccisinfomaxmod	ORC.MM.SI.Anno	blockriccisinfofinal	ORC.SI.Anno
270	AT1G01010	unknown	0	0	11	Protein export,Steroid biosynthesis,Phosphonate and phosphinate metabolism,SNARE interactions in vesicular transport,Phagosome	150		10	Protein export,Glycerolipid metabolism,Steroid biosynthesis,Phosphonate and phosphinate metabolism,SNARE interactions in vesicular transport	149
181	AT1G01050	unknown	0	0	39	Inositol phosphate metabolism,Oxidative phosphorylation,signal transduction,metabolism,Glutathione metabolism	76	Inositol phosphate metabolism,Oxidative phosphorylation,signal transduction,Glutathione metabolism	33	Inositol phosphate metabolism,Oxidative phosphorylation,signal transduction,metabolism,Glutathione metabolism	78	Inositol phosphate metabolism,Oxidative phosphorylation,signal transduction,Glutathione metabolism
1847	AT1G01090	unknown	0	0	184	Citrate cycle (Citrate cycle),Glycolysis / Gluconeogenesis,metabolism	444	Glycolysis / Gluconeogenesis,Citrate cycle (Citrate cycle),metabolism	163	Glycolysis / Gluconeogenesis,Citrate cycle (Citrate cycle),metabolism	436	Citrate cycle (Citrate cycle),Glycolysis / Gluconeogenesis,metabolism
1299	AT1G01100	unknown	0	0	185	protein processing,Sulfur metabolism,amino acid metabolism	463		164	protein processing,Sulfur metabolism,amino acid metabolism	453
666	AT1G01140	unknown	0	0	3	rna processing	306		1	rna processing,Phagosome	301
2053	AT1G01160	unknown	0	0	16	protein processing	576		1	rna processing,Phagosome	572
2575	AT1G01200	unknown	0	0	16	protein processing	33		15	protein processing	36
89	AT1G01210	rna processing	16	1	33	Biotin metabolism,Phenylalanine, tyrosine and tryptophan biosynthesis,rna processing,Fatty acid biosynthesis	57	rna processing,Biotin metabolism,Fatty acid biosynthesis	4	metabolism,Nitrogen metabolism,auxin,cytokinin,salicylic acid,ethylene	58	Biotin metabolism,rna processing,Fatty acid biosynthesis
922	AT1G01230	unknown	0	0	11	Protein export,Steroid biosynthesis,Phosphonate and phosphinate metabolism,SNARE interactions in vesicular transport,Phagosome	15	Glycerolipid metabolism,SNARE interactions in vesicular transport,Steroid biosynthesis	10	Protein export,Glycerolipid metabolism,Steroid biosynthesis,Phosphonate and phosphinate metabolism,SNARE interactions in vesicular transport	15	SNARE interactions in vesicular transport
688	AT1G01240	unknown	0	0	11	Protein export,Steroid biosynthesis,Phosphonate and phosphinate metabolism,SNARE interactions in vesicular transport,Phagosome	213	Oxidative phosphorylation,Phagosome	1	rna processing,Phagosome	208	Oxidative phosphorylation,Phagosome
836	AT1G01260	unknown	0	0	35	jasmonic acid	67	jasmonic acid	30	jasmonic acid	68	jasmonic acid
1262	AT1G01440	unknown	0	0	18		223		51		270
418	AT1G01470	unknown	0	0	20		32		4	metabolism,Nitrogen metabolism,auxin,cytokinin,salicylic acid,ethylene	34	auxin,cytokinin,jasmonic acid
2439	AT1G01500	unknown	0	0	32	ethylene,auxin	438		4	metabolism,Nitrogen metabolism,auxin,cytokinin,salicylic acid,ethylene	430
1014	AT1G01510	unknown	0	0	169		401		150		391
2641	AT1G01520	unknown	0	0	162	Other types of O-glycan biosynthesis,Aminoacyl-tRNA biosynthesis	382	Other types of O-glycan biosynthesis,Aminoacyl-tRNA biosynthesis	142	Other types of O-glycan biosynthesis,Aminoacyl-tRNA biosynthesis	374	Other types of O-glycan biosynthesis,Aminoacyl-tRNA biosynthesis
405	AT1G01620	unknown	0	0	8		12		8		12
1024	AT1G01630	unknown	0	0	3	rna processing	403		1	rna processing,Phagosome	241
2115	AT1G01640	unknown	0	0	2	Nitrogen metabolism,Homologous recombination,dna repair replicate,protein processing	580	protein processing	19	protein processing	576	protein processing
1700	AT1G01800	unknown	0	0	230		523		5	Citrate cycle (Citrate cycle),rna processing,Glyoxylate and dicarboxylate metabolism	9	protein processing,rna processing
62	AT1G01910	unknown	0	0	22	abscisic acid,Stilbenoid, diarylheptanoid and gingerol biosynthesis	42	abscisic acid,Stilbenoid, diarylheptanoid and gingerol biosynthesis	20	abscisic acid,Stilbenoid, diarylheptanoid and gingerol biosynthesis	44	abscisic acid,Stilbenoid, diarylheptanoid and gingerol biosynthesis
1454	AT1G02090	unknown	0	0	207		489		184		481
227	AT1G02140	rna processing	16	1	9		130	rna processing	4	metabolism,Nitrogen metabolism,auxin,cytokinin,salicylic acid,ethylene	131	rna processing
1997	AT1G02160	unknown	0	0	20		32		4	metabolism,Nitrogen metabolism,auxin,cytokinin,salicylic acid,ethylene	34	auxin,cytokinin,jasmonic acid
2534	AT1G02410	unknown	0	0	3	rna processing	81	protein processing,Oxidative phosphorylation	1	rna processing,Phagosome	82	protein processing,Oxidative phosphorylation
1646	AT1G02450	unknown	0	0	64	jasmonic acid,salicylic acid,Sulfur metabolism	172	jasmonic acid	9	auxin,salicylic acid,jasmonic acid	423
2553	AT1G02680	unknown	0	0	254	gene regulation,Starch and sucrose metabolism	561	gene regulation,Starch and sucrose metabolism	51		555	gene regulation,Starch and sucrose metabolism
596	AT1G02690	unknown	0	0	10		91		9	auxin,salicylic acid,jasmonic acid	92
2516	AT1G02870	unknown	0	0	82	ethylene,signal transduction,Selenocompound metabolism	188	ethylene,signal transduction,Selenocompound metabolism	70	ethylene,signal transduction,Selenocompound metabolism	185	ethylene,signal transduction,Selenocompound metabolism
893	AT1G02920	unknown	0	0	159		374		139		365
894	AT1G02930	unknown	0	0	159		374		139		365
129	AT1G03040	unknown	0	0	23	cytokinin	77		4	metabolism,Nitrogen metabolism,auxin,cytokinin,salicylic acid,ethylene	79
354	AT1G03130	unknown	0	0	2	Nitrogen metabolism,Homologous recombination,dna repair replicate,protein processing	183		4	metabolism,Nitrogen metabolism,auxin,cytokinin,salicylic acid,ethylene	181
1405	AT1G03140	rna processing	16	1	3	rna processing	151		3	Starch and sucrose metabolism,rna processing	150
1965	AT1G03250	rna processing	16	1	261		569		242		563
2606	AT1G03360	rna processing	16	1	110		250		91		240
1228	AT1G03457	rna processing	16	1	18		50		26		52
221	AT1G03600	unknown	0	0	60	Citrate cycle,rna processing	126	Citrate cycle,rna processing	53	Citrate cycle,Glycolysis / Gluconeogenesis,rna processing,amino acid metabolism,metabolism	127	Citrate cycle,rna processing
1648	AT1G03630	unknown	0	0	11	Protein export,Steroid biosynthesis,Phosphonate and phosphinate metabolism,SNARE interactions in vesicular transport,Phagosome	411		10	Protein export,Glycerolipid metabolism,Steroid biosynthesis,Phosphonate and phosphinate metabolism,SNARE interactions in vesicular transport	403
2320	AT1G03680	unknown	0	0	163		384		143		376
709	AT1G03900	unknown	0	0	38	fatty acid metabolism,Flavonoid biosynthesis,Stilbenoid, diarylheptanoid and gingerol biosynthesis	75		4	metabolism,Nitrogen metabolism,auxin,cytokinin,salicylic acid,ethylene	77
142	AT1G04100	auxin	3	1	32	ethylene,auxin	56	protein processing,auxin	4	metabolism,Nitrogen metabolism,auxin,cytokinin,salicylic acid,ethylene	34	auxin,cytokinin,jasmonic acid
904	AT1G04240	auxin	3	1	32	ethylene,auxin	377		4	metabolism,Nitrogen metabolism,auxin,cytokinin,salicylic acid,ethylene	34	auxin,cytokinin,jasmonic acid
1581	AT1G04290	unknown	0	0	14	protein processing	18		13	protein processing,rna processing	18	rna processing
209	AT1G04330	unknown	0	0	26	protein processing,signal transduction,rna processing,abscisic acid,plant pathogen interaction	122	signal transduction,Glycerolipid metabolism,rna processing,Glycerophospholipid metabolism,auxin,abscisic acid,jasmonic acid,plant pathogen interaction	23	protein processing,Galactose metabolism	122	signal transduction,Glycerolipid metabolism,Glycerophospholipid metabolism,plant pathogen interaction,jasmonic acid,abscisic acid,auxin
1446	AT1G04340	unknown	0	0	11	Protein export,Steroid biosynthesis,Phosphonate and phosphinate metabolism,SNARE interactions in vesicular transport,Phagosome	65	fatty acid metabolism,SNARE interactions in vesicular transport	10	Protein export,Glycerolipid metabolism,Steroid biosynthesis,Phosphonate and phosphinate metabolism,SNARE interactions in vesicular transport	66	SNARE interactions in vesicular transport,Steroid biosynthesis
429	AT1G04430	unknown	0	0	11	Protein export,Steroid biosynthesis,Phosphonate and phosphinate metabolism,SNARE interactions in vesicular transport,Phagosome	15	Glycerolipid metabolism,SNARE interactions in vesicular transport,Steroid biosynthesis	10	Protein export,Glycerolipid metabolism,Steroid biosynthesis,Phosphonate and phosphinate metabolism,SNARE interactions in vesicular transport	22	Glycerolipid metabolism
476	AT1G04930	unknown	0	0	3	rna processing	7	rna processing	1	rna processing,Phagosome	7	rna processing
1659	AT1G05020	unknown	0	0	227		520		205		512
1753	AT1G05070	unknown	0	0	11	Protein export,Steroid biosynthesis,Phosphonate and phosphinate metabolism,SNARE interactions in vesicular transport,Phagosome	15	Glycerolipid metabolism,SNARE interactions in vesicular transport,Steroid biosynthesis	10	Protein export,Glycerolipid metabolism,Steroid biosynthesis,Phosphonate and phosphinate metabolism,SNARE interactions in vesicular transport	15	SNARE interactions in vesicular transport
0	AT1G05410	unknown	0	0	0	Phenylalanine, tyrosine and tryptophan biosynthesis	0		0	Pentose phosphate pathway,Carbon fixation in photosynthetic organisms,Glycolysis / Gluconeogenesis,Selenocompound metabolism,dna rna metabolism,Phenylalanine, tyrosine and tryptophan biosynthesis,Starch and sucrose metabolism	0
2206	AT1G05510	abscisic acid	1	1	18		121		51		120
85	AT1G05575	unknown	0	0	22	abscisic acid,Stilbenoid, diarylheptanoid and gingerol biosynthesis	42	abscisic acid,Stilbenoid, diarylheptanoid and gingerol biosynthesis	20	abscisic acid,Stilbenoid, diarylheptanoid and gingerol biosynthesis	44	abscisic acid,Stilbenoid, diarylheptanoid and gingerol biosynthesis
2086	AT1G05680	auxin	3	1	155	salicylic acid,Ascorbate and aldarate metabolism,Glutathione metabolism	368	salicylic acid,Ascorbate and aldarate metabolism,Glutathione metabolism	135	salicylic acid,Ascorbate and aldarate metabolism,Glutathione metabolism	358	salicylic acid,Glutathione metabolism,Ascorbate and aldarate metabolism
840	AT1G05710	unknown	0	0	23	cytokinin	77		4	metabolism,Nitrogen metabolism,auxin,cytokinin,salicylic acid,ethylene	79
1085	AT1G05785	protein processing	15	1	11	Protein export,Steroid biosynthesis,Phosphonate and phosphinate metabolism,SNARE interactions in vesicular transport,Phagosome	65	fatty acid metabolism,SNARE interactions in vesicular transport	10	Protein export,Glycerolipid metabolism,Steroid biosynthesis,Phosphonate and phosphinate metabolism,SNARE interactions in vesicular transport	66	SNARE interactions in vesicular transport,Steroid biosynthesis
1222	AT1G05860	unknown	0	0	3	rna processing	427		1	rna processing,Phagosome	7	rna processing
492	AT1G06110	unknown	0	0	13	circadian rhythm,protein processing	17	circadian rhythm,protein processing	12	circadian rhythm,protein processing	17	protein processing,circadian rhythm
2029	AT1G06130	unknown	0	0	16	protein processing	182		15	protein processing	180
2203	AT1G06270	unknown	0	0	30	protein processing,Oxidative phosphorylation,Synthesis and degradation of ketone bodies	53	protein processing	27	protein processing,Oxidative phosphorylation,Synthesis and degradation of ketone bodies	55	protein processing,Synthesis and degradation of ketone bodies
2354	AT1G06290	fatty acid metabolism	10	1	49	Pentose phosphate pathway,Glycolysis / Gluconeogenesis,rna processing,beta-Alanine metabolism,dna rna metabolism,Galactose metabolism,Propanoate metabolism	221	protein processing,Glycine, serine and threonine metabolism,Tropane, piperidine and pyridine alkaloid biosynthesis,Tyrosine metabolism,fatty acid metabolism,Propanoate metabolism,Phenylalanine metabolism,beta-Alanine metabolism,Isoquinoline alkaloid biosynthesis	11	Propanoate metabolism,beta-Alanine metabolism	390	fatty acid metabolism,Propanoate metabolism,beta-Alanine metabolism
802	AT1G06390	abscisic acid	1	1	125		298		40		293
1246	AT1G06450	unknown	0	0	38	fatty acid metabolism,Flavonoid biosynthesis,Stilbenoid, diarylheptanoid and gingerol biosynthesis	75		4	metabolism,Nitrogen metabolism,auxin,cytokinin,salicylic acid,ethylene	77
889	AT1G06460	unknown	0	0	61		274		23	protein processing,Galactose metabolism	266
484	AT1G06510	unknown	0	0	16	protein processing	239		1	rna processing,Phagosome	227
2293	AT1G06790	rna processing	16	1	283		596		272		598
1545	AT1G07000	protein processing	15	1	9		354	Arachidonic acid metabolism,Glutathione metabolism	127	Arachidonic acid metabolism,Glutathione metabolism	345	Arachidonic acid metabolism,Glutathione metabolism
1217	AT1G07010	unknown	0	0	181		439		51		431
2374	AT1G07140	unknown	0	0	292	Ribosome biogenesis in eukaryotes,rna processing	606	Ribosome biogenesis in eukaryotes,rna processing	282	Ribosome biogenesis in eukaryotes,rna processing	608	Ribosome biogenesis in eukaryotes,rna processing
2161	AT1G07160	unknown	0	0	273		585		258		583
542	AT1G07310	unknown	0	0	18		99		1	rna processing,Phagosome	251
655	AT1G07400	unknown	0	0	2	Nitrogen metabolism,Homologous recombination,dna repair replicate,protein processing	302		4	metabolism,Nitrogen metabolism,auxin,cytokinin,salicylic acid,ethylene	297
276	AT1G07430	abscisic acid	1	1	72	signal transduction,gibberellin acid,abscisic acid	154	signal transduction,gibberellin acid,abscisic acid	61	signal transduction,gibberellin acid,abscisic acid	153	signal transduction,gibberellin acid
158	AT1G07440	unknown	0	0	45		89		38		90
1478	AT1G07450	unknown	0	0	45		89		38		90
2527	AT1G07740	unknown	0	0	2	Nitrogen metabolism,Homologous recombination,dna repair replicate,protein processing	8		4	metabolism,Nitrogen metabolism,auxin,cytokinin,salicylic acid,ethylene	8
1426	AT1G07840	unknown	0	0	16	protein processing	404		15	protein processing	395
1308	AT1G07860	unknown	0	0	11	Protein export,Steroid biosynthesis,Phosphonate and phosphinate metabolism,SNARE interactions in vesicular transport,Phagosome	15	Glycerolipid metabolism,SNARE interactions in vesicular transport,Steroid biosynthesis	10	Protein export,Glycerolipid metabolism,Steroid biosynthesis,Phosphonate and phosphinate metabolism,SNARE interactions in vesicular transport	66	SNARE interactions in vesicular transport,Steroid biosynthesis
2278	AT1G07890	unknown	0	0	281	Glutathione metabolism,Ascorbate and aldarate metabolism	594	Ascorbate and aldarate metabolism,Glutathione metabolism	269	Ascorbate and aldarate metabolism,Glutathione metabolism	595	Ascorbate and aldarate metabolism,Glutathione metabolism
358	AT1G07930	unknown	0	0	81		186		69		183
1863	AT1G07980	unknown	0	0	26	protein processing,signal transduction,rna processing,abscisic acid,plant pathogen interaction	453		23	protein processing,Galactose metabolism	444
1418	AT1G08060	unknown	0	0	25	Carbon fixation in photosynthetic organisms,Other types of O-glycan biosynthesis,Glyoxylate and dicarboxylate metabolism	231		22	Carbon fixation in photosynthetic organisms,rna processing,Other types of O-glycan biosynthesis,Glyoxylate and dicarboxylate metabolism	221
1467	AT1G08480	unknown	0	0	16	protein processing	37		15	protein processing	39
1409	AT1G08530	unknown	0	0	129		307		108		302
1983	AT1G08580	unknown	0	0	63		133		55		134
2163	AT1G08830	unknown	0	0	161		381		9	auxin,salicylic acid,jasmonic acid	373
672	AT1G09100	unknown	0	0	130		309		109		303
935	AT1G09140	unknown	0	0	26	protein processing,signal transduction,rna processing,abscisic acid,plant pathogen interaction	383		1	rna processing,Phagosome	375
1844	AT1G09180	auxin	3	1	16	protein processing	34	protein processing	15	protein processing	37	protein processing
2145	AT1G09230	rna processing	16	1	26	protein processing,signal transduction,rna processing,abscisic acid,plant pathogen interaction	292		23	protein processing,Galactose metabolism	286
501	AT1G09270	unknown	0	0	10		246		9	auxin,salicylic acid,jasmonic acid	235
619	AT1G09330	unknown	0	0	11	Protein export,Steroid biosynthesis,Phosphonate and phosphinate metabolism,SNARE interactions in vesicular transport,Phagosome	287		1	rna processing,Phagosome	281
892	AT1G09415	salicylic acid	17	1	64	jasmonic acid,salicylic acid,Sulfur metabolism	172	jasmonic acid	9	auxin,salicylic acid,jasmonic acid	170
905	AT1G09500	unknown	0	0	32	ethylene,auxin	377		4	metabolism,Nitrogen metabolism,auxin,cytokinin,salicylic acid,ethylene	34	auxin,cytokinin,jasmonic acid
1613	AT1G09630	unknown	0	0	222	Nicotinate and nicotinamide metabolism	512	Nicotinate and nicotinamide metabolism	200	Nicotinate and nicotinamide metabolism	504	Nicotinate and nicotinamide metabolism
7	AT1G09660	unknown	0	0	3	rna processing	5		1	rna processing,Phagosome	5
710	AT1G09700	abscisic acid	1	1	38	fatty acid metabolism,Flavonoid biosynthesis,Stilbenoid, diarylheptanoid and gingerol biosynthesis	75		4	metabolism,Nitrogen metabolism,auxin,cytokinin,salicylic acid,ethylene	77
2020	AT1G09760	unknown	0	0	84		191		71		188
628	AT1G09840	unknown	0	0	3	rna processing	144		1	rna processing,Phagosome	69	dna rna metabolism,Proteasome
850	AT1G10030	unknown	0	0	11	Protein export,Steroid biosynthesis,Phosphonate and phosphinate metabolism,SNARE interactions in vesicular transport,Phagosome	15	Glycerolipid metabolism,SNARE interactions in vesicular transport,Steroid biosynthesis	10	Protein export,Glycerolipid metabolism,Steroid biosynthesis,Phosphonate and phosphinate metabolism,SNARE interactions in vesicular transport	15	SNARE interactions in vesicular transport
1742	AT1G10040	unknown	0	0	29	Cutin, suberine and wax biosynthesis,Terpenoid backbone biosynthesis	49	Cutin, suberine and wax biosynthesis,Terpenoid backbone biosynthesis	25	Cutin, suberine and wax biosynthesis,Terpenoid backbone biosynthesis	51	Terpenoid backbone biosynthesis,Cutin, suberine and wax biosynthesis
1407	AT1G10070	unknown	0	0	144		339		122		330
771	AT1G10230	signal transduction	18	1	28		48	protein processing	9	auxin,salicylic acid,jasmonic acid	50	protein processing
1257	AT1G10240	unknown	0	0	3	rna processing	282		101		276
2353	AT1G10360	unknown	0	0	93	Glutathione metabolism,plant pathogen interaction	204		79	Glutathione metabolism,plant pathogen interaction	201
2179	AT1G10430	unknown	0	0	69	Citrate cycle	149	Citrate cycle	31	Citrate cycle	72	Citrate cycle
1953	AT1G10510	unknown	0	0	185	protein processing,Sulfur metabolism,amino acid metabolism	446	protein processing,Sulfur metabolism,amino acid metabolism	164	protein processing,Sulfur metabolism,amino acid metabolism	438	protein processing,Sulfur metabolism,amino acid metabolism
368	AT1G10530	unknown	0	0	0	Phenylalanine, tyrosine and tryptophan biosynthesis	193		0	Pentose phosphate pathway,Carbon fixation in photosynthetic organisms,Glycolysis / Gluconeogenesis,Selenocompound metabolism,dna rna metabolism,Phenylalanine, tyrosine and tryptophan biosynthesis,Starch and sucrose metabolism	190
1637	AT1G10590	unknown	0	0	2	Nitrogen metabolism,Homologous recombination,dna repair replicate,protein processing	517	Terpenoid backbone biosynthesis,Homologous recombination,dna repair replicate	4	metabolism,Nitrogen metabolism,auxin,cytokinin,salicylic acid,ethylene	509	Terpenoid backbone biosynthesis,Homologous recombination,dna repair replicate
332	AT1G10940	auxin	3	1	57	Carbon fixation in photosynthetic organisms,metabolism,auxin	118	signal transduction,abscisic acid	4	metabolism,Nitrogen metabolism,auxin,cytokinin,salicylic acid,ethylene	116	signal transduction,ethylene
1892	AT1G10960	unknown	0	0	69	Citrate cycle	149	Citrate cycle	31	Citrate cycle	72	Citrate cycle
2514	AT1G10990	unknown	0	0	143		338		121		329
2444	AT1G11430	rna processing	16	1	30	protein processing,Oxidative phosphorylation,Synthesis and degradation of ketone bodies	53	protein processing	27	protein processing,Oxidative phosphorylation,Synthesis and degradation of ketone bodies	55	protein processing,Synthesis and degradation of ketone bodies
2369	AT1G11440	unknown	0	0	291		605		281		607
843	AT1G11650	rna processing	16	1	74	jasmonic acid,gene regulation,rna processing,Proteasome	278	gene regulation,rna processing,Proteasome	62	rna processing	272	rna processing,Proteasome
2128	AT1G11760	unknown	0	0	24		229		1	rna processing,Phagosome	219
1946	AT1G11800	unknown	0	0	258		566		239		560
2646	AT1G11810	unknown	0	0	9		415		4	metabolism,Nitrogen metabolism,auxin,cytokinin,salicylic acid,ethylene	407
1605	AT1G11850	unknown	0	0	11	Protein export,Steroid biosynthesis,Phosphonate and phosphinate metabolism,SNARE interactions in vesicular transport,Phagosome	65	fatty acid metabolism,SNARE interactions in vesicular transport	10	Protein export,Glycerolipid metabolism,Steroid biosynthesis,Phosphonate and phosphinate metabolism,SNARE interactions in vesicular transport	66	SNARE interactions in vesicular transport,Steroid biosynthesis
1957	AT1G12240	unknown	0	0	11	Protein export,Steroid biosynthesis,Phosphonate and phosphinate metabolism,SNARE interactions in vesicular transport,Phagosome	15	Glycerolipid metabolism,SNARE interactions in vesicular transport,Steroid biosynthesis	10	Protein export,Glycerolipid metabolism,Steroid biosynthesis,Phosphonate and phosphinate metabolism,SNARE interactions in vesicular transport	15	SNARE interactions in vesicular transport
525	AT1G12310	unknown	0	0	75	signal transduction,plant pathogen interaction	252		63	signal transduction,plant pathogen interaction	243
842	AT1G12390	unknown	0	0	11	Protein export,Steroid biosynthesis,Phosphonate and phosphinate metabolism,SNARE interactions in vesicular transport,Phagosome	358		10	Protein export,Glycerolipid metabolism,Steroid biosynthesis,Phosphonate and phosphinate metabolism,SNARE interactions in vesicular transport	349
1330	AT1G12410	unknown	0	0	27		47		24		49
1032	AT1G12440	unknown	0	0	14	protein processing	106		13	protein processing,rna processing	105
1434	AT1G12520	unknown	0	0	102	fatty acid metabolism,Sulfur relay system,Folate biosynthesis	230	fatty acid metabolism,Sulfur relay system,Folate biosynthesis	85	fatty acid metabolism,Sulfur relay system,Folate biosynthesis	220	fatty acid metabolism,Sulfur relay system,Folate biosynthesis
2358	AT1G12620	unknown	0	0	88		197		75		194
1380	AT1G12650	unknown	0	0	3	rna processing	144		1	rna processing,Phagosome	69	dna rna metabolism,Proteasome
1505	AT1G12750	unknown	0	0	11	Protein export,Steroid biosynthesis,Phosphonate and phosphinate metabolism,SNARE interactions in vesicular transport,Phagosome	36		10	Protein export,Glycerolipid metabolism,Steroid biosynthesis,Phosphonate and phosphinate metabolism,SNARE interactions in vesicular transport	66	SNARE interactions in vesicular transport,Steroid biosynthesis
1003	AT1G12780	unknown	0	0	167	dna rna metabolism,Galactose metabolism	399	dna rna metabolism,Galactose metabolism	148	dna rna metabolism,Galactose metabolism	388	dna rna metabolism,Galactose metabolism
969	AT1G12810	unknown	0	0	16	protein processing	34	protein processing	15	protein processing	37	protein processing
199	AT1G12840	unknown	0	0	56	Oxidative phosphorylation,Glycolysis / Gluconeogenesis,Glycine, serine and threonine metabolism,Nitrogen metabolism,fatty acid metabolism,Propanoate metabolism,Lysine degradation,Citrate cycle (Citrate cycle),Glyoxylate and dicarboxylate metabolism,Autophagy,Tryptophan metabolism,metabolism,Phagosome	116	Oxidative phosphorylation,Autophagy,Phagosome	4	metabolism,Nitrogen metabolism,auxin,cytokinin,salicylic acid,ethylene	114	Oxidative phosphorylation,Autophagy,Phagosome
1237	AT1G12860	unknown	0	0	26	protein processing,signal transduction,rna processing,abscisic acid,plant pathogen interaction	443		23	protein processing,Galactose metabolism	435
448	AT1G12920	unknown	0	0	5	Citrate cycle (Citrate cycle),Glyoxylate and dicarboxylate metabolism	224	Citrate cycle (Citrate cycle),rna processing,Glyoxylate and dicarboxylate metabolism	5	Citrate cycle (Citrate cycle),rna processing,Glyoxylate and dicarboxylate metabolism	176	Citrate cycle (Citrate cycle),rna processing,Glyoxylate and dicarboxylate metabolism
2215	AT1G13030	unknown	0	0	114	fatty acid metabolism,Autophagy	587	protein processing,fatty acid metabolism	94	fatty acid metabolism,Autophagy	588	protein processing,fatty acid metabolism
1966	AT1G13320	unknown	0	0	253		558		235		553
442	AT1G13520	unknown	0	0	49	Pentose phosphate pathway,Glycolysis / Gluconeogenesis,rna processing,beta-Alanine metabolism,dna rna metabolism,Galactose metabolism,Propanoate metabolism	221	protein processing,Glycine, serine and threonine metabolism,Tropane, piperidine and pyridine alkaloid biosynthesis,Tyrosine metabolism,fatty acid metabolism,Propanoate metabolism,Phenylalanine metabolism,beta-Alanine metabolism,Isoquinoline alkaloid biosynthesis	42	Pentose phosphate pathway,rna processing,Glycolysis / Gluconeogenesis,dna rna metabolism,Galactose metabolism,abscisic acid	97	protein processing,Pentose phosphate pathway,rna processing,Glycolysis / Gluconeogenesis,dna rna metabolism,Galactose metabolism
1809	AT1G13560	unknown	0	0	11	Protein export,Steroid biosynthesis,Phosphonate and phosphinate metabolism,SNARE interactions in vesicular transport,Phagosome	15	Glycerolipid metabolism,SNARE interactions in vesicular transport,Steroid biosynthesis	10	Protein export,Glycerolipid metabolism,Steroid biosynthesis,Phosphonate and phosphinate metabolism,SNARE interactions in vesicular transport	66	SNARE interactions in vesicular transport,Steroid biosynthesis
910	AT1G13730	unknown	0	0	18		379		26		371
946	AT1G13990	unknown	0	0	40		80		34		81
2344	AT1G14330	unknown	0	0	229		522		57	protein processing	517
79	AT1G14340	unknown	0	0	16	protein processing	37		15	protein processing	39
106	AT1G14360	unknown	0	0	11	Protein export,Steroid biosynthesis,Phosphonate and phosphinate metabolism,SNARE interactions in vesicular transport,Phagosome	65	fatty acid metabolism,SNARE interactions in vesicular transport	10	Protein export,Glycerolipid metabolism,Steroid biosynthesis,Phosphonate and phosphinate metabolism,SNARE interactions in vesicular transport	66	SNARE interactions in vesicular transport,Steroid biosynthesis
1442	AT1G14510	unknown	0	0	205		486		182		478
929	AT1G14620	unknown	0	0	99		217		84		211
315	AT1G14687	unknown	0	0	2	Nitrogen metabolism,Homologous recombination,dna repair replicate,protein processing	167	gibberellin acid	4	metabolism,Nitrogen metabolism,auxin,cytokinin,salicylic acid,ethylene	166	gibberellin acid
2568	AT1G14730	unknown	0	0	11	Protein export,Steroid biosynthesis,Phosphonate and phosphinate metabolism,SNARE interactions in vesicular transport,Phagosome	15	Glycerolipid metabolism,SNARE interactions in vesicular transport,Steroid biosynthesis	10	Protein export,Glycerolipid metabolism,Steroid biosynthesis,Phosphonate and phosphinate metabolism,SNARE interactions in vesicular transport	22	Glycerolipid metabolism
1761	AT1G14740	unknown	0	0	3	rna processing	495		1	rna processing,Phagosome	186
443	AT1G14830	unknown	0	0	49	Pentose phosphate pathway,Glycolysis / Gluconeogenesis,rna processing,beta-Alanine metabolism,dna rna metabolism,Galactose metabolism,Propanoate metabolism	221	protein processing,Glycine, serine and threonine metabolism,Tropane, piperidine and pyridine alkaloid biosynthesis,Tyrosine metabolism,fatty acid metabolism,Propanoate metabolism,Phenylalanine metabolism,beta-Alanine metabolism,Isoquinoline alkaloid biosynthesis	42	Pentose phosphate pathway,rna processing,Glycolysis / Gluconeogenesis,dna rna metabolism,Galactose metabolism,abscisic acid	215
493	AT1G14920	gibberellin	11	1	83	Proteasome,jasmonic acid,ethylene,salicylic acid, abscisic acid,gibberellin acid	189	Proteasome,jasmonic acid,ethylene,salicylic acid,gibberellin acid	90	jasmonic acid,amino acid metabolism,ethylene,salicylic acid,gibberellin acid,abscisic acid	231	ethylene,salicylic acid,jasmonic acid,gibberellin acid
721	AT1G14950	unknown	0	0	14	protein processing	273		13	protein processing,rna processing	265
2266	AT1G14960	unknown	0	0	279		592		267		593
1123	AT1G15080	unknown	0	0	11	Protein export,Steroid biosynthesis,Phosphonate and phosphinate metabolism,SNARE interactions in vesicular transport,Phagosome	65	fatty acid metabolism,SNARE interactions in vesicular transport	10	Protein export,Glycerolipid metabolism,Steroid biosynthesis,Phosphonate and phosphinate metabolism,SNARE interactions in vesicular transport	66	SNARE interactions in vesicular transport,Steroid biosynthesis
811	AT1G15130	protein processing	15	1	18		266		23	protein processing,Galactose metabolism	99
1843	AT1G15200	rna processing	16	1	3	rna processing	22	rna processing	1	rna processing,Phagosome	23	rna processing
213	AT1G15260	unknown	0	0	30	protein processing,Oxidative phosphorylation,Synthesis and degradation of ketone bodies	107	protein processing,Butanoate metabolism,fatty acid metabolism,Synthesis and degradation of ketone bodies	1	rna processing,Phagosome	46	protein processing
2021	AT1G15280	unknown	0	0	21	rna processing	38	rna processing	18	rna processing	40	rna processing
2136	AT1G15350	unknown	0	0	137	circadian rhythm,Ribosome biogenesis in eukaryotes	319	circadian rhythm,Ribosome biogenesis in eukaryotes	116	circadian rhythm,Ribosome biogenesis in eukaryotes	313	circadian rhythm,Ribosome biogenesis in eukaryotes
355	AT1G15370	unknown	0	0	9		70		4	metabolism,Nitrogen metabolism,auxin,cytokinin,salicylic acid,ethylene	71
9	AT1G15385	unknown	0	0	4		6		4	metabolism,Nitrogen metabolism,auxin,cytokinin,salicylic acid,ethylene	6
2483	AT1G15550	gibberellin	11	1	20		32		291	gibberellin acid	618	gibberellin acid
937	AT1G15570	unknown	0	0	18		64		1	rna processing,Phagosome	65
195	AT1G15670	unknown	0	0	54	cytokinin,Phenylpropanoid biosynthesis,salicylic acid,Phenylalanine metabolism	114	cytokinin,Phenylpropanoid biosynthesis,salicylic acid,Phenylalanine metabolism	47	cytokinin,Phenylalanine metabolism,Phenylpropanoid biosynthesis,salicylic acid	112	cytokinin,Phenylpropanoid biosynthesis,salicylic acid,Phenylalanine metabolism
2245	AT1G15700	unknown	0	0	30	protein processing,Oxidative phosphorylation,Synthesis and degradation of ketone bodies	413	Oxidative phosphorylation,Arachidonic acid metabolism,Lysine degradation,Folate biosynthesis	27	protein processing,Oxidative phosphorylation,Synthesis and degradation of ketone bodies	405
550	AT1G15710	unknown	0	0	117	dna rna metabolism,Phenylalanine, tyrosine and tryptophan biosynthesis,Starch and sucrose metabolism	264	dna rna metabolism,Phenylalanine, tyrosine and tryptophan biosynthesis,Starch and sucrose metabolism	1	rna processing,Phagosome	256	dna rna metabolism,Phenylalanine, tyrosine and tryptophan biosynthesis,Starch and sucrose metabolism
559	AT1G15720	unknown	0	0	18		103	Phenylalanine, tyrosine and tryptophan biosynthesis,Glycine, serine and threonine metabolism	37	Phenylalanine, tyrosine and tryptophan biosynthesis,Glycine, serine and threonine metabolism	102	Phenylalanine, tyrosine and tryptophan biosynthesis,Glycine, serine and threonine metabolism
2192	AT1G15730	unknown	0	0	157		370		137		360
87	AT1G15750	auxin	3	1	32	ethylene,auxin	56	protein processing,auxin	4	metabolism,Nitrogen metabolism,auxin,cytokinin,salicylic acid,ethylene	34	auxin,cytokinin,jasmonic acid
388	AT1G15760	unknown	0	0	11	Protein export,Steroid biosynthesis,Phosphonate and phosphinate metabolism,SNARE interactions in vesicular transport,Phagosome	61		10	Protein export,Glycerolipid metabolism,Steroid biosynthesis,Phosphonate and phosphinate metabolism,SNARE interactions in vesicular transport	62
1402	AT1G15810	unknown	0	0	151	One carbon pool by folate,Cyanoamino acid metabolism,Glycine, serine and threonine metabolism,Pantothenate and CoA biosynthesis,Glyoxylate and dicarboxylate metabolism	397	One carbon pool by folate,Cyanoamino acid metabolism,Glycine, serine and threonine metabolism,Glyoxylate and dicarboxylate metabolism	131	One carbon pool by folate,Cyanoamino acid metabolism,Glycine, serine and threonine metabolism,Pantothenate and CoA biosynthesis,Glyoxylate and dicarboxylate metabolism	386	One carbon pool by folate,Cyanoamino acid metabolism,Glycine, serine and threonine metabolism,Glyoxylate and dicarboxylate metabolism
2272	AT1G15920	unknown	0	0	177		419		155		410
1428	AT1G16010	unknown	0	0	123		294		4	metabolism,Nitrogen metabolism,auxin,cytokinin,salicylic acid,ethylene	289
2197	AT1G16060	abscisic acid	1	1	23	cytokinin	43	signal transduction,rna processing,Ubiquinone and other terpenoid-quinone biosynthesis,amino acid metabolism	261		586
1116	AT1G16240	unknown	0	0	11	Protein export,Steroid biosynthesis,Phosphonate and phosphinate metabolism,SNARE interactions in vesicular transport,Phagosome	65	fatty acid metabolism,SNARE interactions in vesicular transport	10	Protein export,Glycerolipid metabolism,Steroid biosynthesis,Phosphonate and phosphinate metabolism,SNARE interactions in vesicular transport	94
2435	AT1G16250	unknown	0	0	68	protein processing,circadian rhythm	259	protein processing	57	protein processing	250	protein processing
2551	AT1G16340	unknown	0	0	306		620		299		626
2410	AT1G16430	unknown	0	0	2	Nitrogen metabolism,Homologous recombination,dna repair replicate,protein processing	78		4	metabolism,Nitrogen metabolism,auxin,cytokinin,salicylic acid,ethylene	84
1182	AT1G16500	unknown	0	0	96	rna processing,SNARE interactions in vesicular transport	251		81	rna processing,SNARE interactions in vesicular transport	242
2602	AT1G16610	rna processing	16	1	28		417	Proteasome,rna processing	9	auxin,salicylic acid,jasmonic acid	88
786	AT1G16790	protein processing	15	1	11	Protein export,Steroid biosynthesis,Phosphonate and phosphinate metabolism,SNARE interactions in vesicular transport,Phagosome	15	Glycerolipid metabolism,SNARE interactions in vesicular transport,Steroid biosynthesis	10	Protein export,Glycerolipid metabolism,Steroid biosynthesis,Phosphonate and phosphinate metabolism,SNARE interactions in vesicular transport	332
1560	AT1G16890	dna repair replicate	7	1	2	Nitrogen metabolism,Homologous recombination,dna repair replicate,protein processing	105		19	protein processing	104
410	AT1G16900	unknown	0	0	11	Protein export,Steroid biosynthesis,Phosphonate and phosphinate metabolism,SNARE interactions in vesicular transport,Phagosome	15	Glycerolipid metabolism,SNARE interactions in vesicular transport,Steroid biosynthesis	10	Protein export,Glycerolipid metabolism,Steroid biosynthesis,Phosphonate and phosphinate metabolism,SNARE interactions in vesicular transport	22	Glycerolipid metabolism
918	AT1G16950	unknown	0	0	11	Protein export,Steroid biosynthesis,Phosphonate and phosphinate metabolism,SNARE interactions in vesicular transport,Phagosome	15	Glycerolipid metabolism,SNARE interactions in vesicular transport,Steroid biosynthesis	10	Protein export,Glycerolipid metabolism,Steroid biosynthesis,Phosphonate and phosphinate metabolism,SNARE interactions in vesicular transport	94
1118	AT1G17080	protein processing	15	1	11	Protein export,Steroid biosynthesis,Phosphonate and phosphinate metabolism,SNARE interactions in vesicular transport,Phagosome	422		10	Protein export,Glycerolipid metabolism,Steroid biosynthesis,Phosphonate and phosphinate metabolism,SNARE interactions in vesicular transport	413
2154	AT1G17090	unknown	0	0	178		425		81	rna processing,SNARE interactions in vesicular transport	416
1416	AT1G17180	unknown	0	0	93	Glutathione metabolism,plant pathogen interaction	204		79	Glutathione metabolism,plant pathogen interaction	201
720	AT1G17190	unknown	0	0	93	Glutathione metabolism,plant pathogen interaction	204		79	Glutathione metabolism,plant pathogen interaction	201
2395	AT1G17280	protein processing	15	1	11	Protein export,Steroid biosynthesis,Phosphonate and phosphinate metabolism,SNARE interactions in vesicular transport,Phagosome	15	Glycerolipid metabolism,SNARE interactions in vesicular transport,Steroid biosynthesis	285	protein processing	611	protein processing
872	AT1G17285	unknown	0	0	22	abscisic acid,Stilbenoid, diarylheptanoid and gingerol biosynthesis	42	abscisic acid,Stilbenoid, diarylheptanoid and gingerol biosynthesis	20	abscisic acid,Stilbenoid, diarylheptanoid and gingerol biosynthesis	44	abscisic acid,Stilbenoid, diarylheptanoid and gingerol biosynthesis
587	AT1G17380	jasmonic acid	12	1	120	jasmonic acid	277	jasmonic acid	100	jasmonic acid	271	jasmonic acid
2648	AT1G17420	jasmonic acid	12	1	17	protein processing,Linoleic acid metabolism,rna processing,fatty acid metabolism,plant pathogen interaction	28	Linoleic acid metabolism,fatty acid metabolism	16	protein processing,Linoleic acid metabolism,rna processing,fatty acid metabolism,plant pathogen interaction	30	Linoleic acid metabolism,fatty acid metabolism
909	AT1G17440	ethylene	9	1	74	jasmonic acid,gene regulation,rna processing,Proteasome	278	gene regulation,rna processing,Proteasome	140	ethylene	370	ethylene
1382	AT1G17650	unknown	0	0	18		376	Butanoate metabolism,rna processing,Glyoxylate and dicarboxylate metabolism	1	rna processing,Phagosome	368	Butanoate metabolism,rna processing,Glyoxylate and dicarboxylate metabolism
1904	AT1G17720	unknown	0	0	3	rna processing	390		1	rna processing,Phagosome	367
629	AT1G17860	unknown	0	0	11	Protein export,Steroid biosynthesis,Phosphonate and phosphinate metabolism,SNARE interactions in vesicular transport,Phagosome	15	Glycerolipid metabolism,SNARE interactions in vesicular transport,Steroid biosynthesis	10	Protein export,Glycerolipid metabolism,Steroid biosynthesis,Phosphonate and phosphinate metabolism,SNARE interactions in vesicular transport	15	SNARE interactions in vesicular transport
154	AT1G17970	unknown	0	0	28		86	Glycolysis / Gluconeogenesis,metabolism,amino acid metabolism	9	auxin,salicylic acid,jasmonic acid	87	Glycolysis / Gluconeogenesis,protein processing,metabolism,amino acid metabolism
1977	AT1G18040	unknown	0	0	10		347	gene regulation,dna repair replicate	126	gene regulation,dna repair replicate	338	gene regulation,dna repair replicate
1506	AT1G18150	signal transduction	18	1	1	auxin	2		1	rna processing,Phagosome	2
681	AT1G18400	brassinosteroid	4	1	18		226	Autophagy,rna processing	1	rna processing,Phagosome	217	Autophagy,rna processing
2457	AT1G18610	unknown	0	0	102	fatty acid metabolism,Sulfur relay system,Folate biosynthesis	559		85	fatty acid metabolism,Sulfur relay system,Folate biosynthesis	554
2492	AT1G18630	rna processing	16	1	69	Citrate cycle	149	Citrate cycle	31	Citrate cycle	72	Citrate cycle
1985	AT1G18640	unknown	0	0	128		305		107		300
274	AT1G18660	unknown	0	0	70	protein processing,rna processing	152	protein processing,rna processing	59	protein processing,rna processing	151	protein processing,rna processing
2106	AT1G18720	unknown	0	0	11	Protein export,Steroid biosynthesis,Phosphonate and phosphinate metabolism,SNARE interactions in vesicular transport,Phagosome	65	fatty acid metabolism,SNARE interactions in vesicular transport	10	Protein export,Glycerolipid metabolism,Steroid biosynthesis,Phosphonate and phosphinate metabolism,SNARE interactions in vesicular transport	35	Phosphonate and phosphinate metabolism,Starch and sucrose metabolism,Ether lipid metabolism
2501	AT1G18800	unknown	0	0	192		464		13	protein processing,rna processing	454
2132	AT1G19000	unknown	0	0	73		155		62	rna processing	154
1674	AT1G19010	unknown	0	0	106		237		87		225
1815	AT1G19040	unknown	0	0	46		269	auxin,signal transduction,abscisic acid	98	signal transduction,abscisic acid	261	signal transduction,abscisic acid
110	AT1G19180	unknown	0	0	35	jasmonic acid	67	jasmonic acid	30	jasmonic acid	68	jasmonic acid
1401	AT1G19310	unknown	0	0	3	rna processing	350		1	rna processing,Phagosome	341
1415	AT1G19450	unknown	0	0	11	Protein export,Steroid biosynthesis,Phosphonate and phosphinate metabolism,SNARE interactions in vesicular transport,Phagosome	15	Glycerolipid metabolism,SNARE interactions in vesicular transport,Steroid biosynthesis	10	Protein export,Glycerolipid metabolism,Steroid biosynthesis,Phosphonate and phosphinate metabolism,SNARE interactions in vesicular transport	15	SNARE interactions in vesicular transport
2087	AT1G19570	unknown	0	0	155	salicylic acid,Ascorbate and aldarate metabolism,Glutathione metabolism	368	salicylic acid,Ascorbate and aldarate metabolism,Glutathione metabolism	135	salicylic acid,Ascorbate and aldarate metabolism,Glutathione metabolism	358	salicylic acid,Glutathione metabolism,Ascorbate and aldarate metabolism
2637	AT1G19680	unknown	0	0	18		137	Glycolysis / Gluconeogenesis,metabolism,amino acid metabolism	23	protein processing,Galactose metabolism	406
772	AT1G19700	unknown	0	0	64	jasmonic acid,salicylic acid,Sulfur metabolism	135	salicylic acid,Sulfur metabolism,jasmonic acid,amino acid metabolism	9	auxin,salicylic acid,jasmonic acid	135	salicylic acid,Sulfur metabolism,jasmonic acid,amino acid metabolism
470	AT1G19740	unknown	0	0	105		235		86		223
2230	AT1G19830	auxin	3	1	9		348		4	metabolism,Nitrogen metabolism,auxin,cytokinin,salicylic acid,ethylene	339
1616	AT1G19980	unknown	0	0	2	Nitrogen metabolism,Homologous recombination,dna repair replicate,protein processing	51		4	metabolism,Nitrogen metabolism,auxin,cytokinin,salicylic acid,ethylene	53
25	AT1G20140	protein processing	15	1	13	circadian rhythm,protein processing	17	circadian rhythm,protein processing	12	circadian rhythm,protein processing	17	protein processing,circadian rhythm
396	AT1G20630	unknown	0	0	52	protein processing,signal transduction,Glyoxylate and dicarboxylate metabolism,Tryptophan metabolism,fatty acid metabolism	205	protein processing,signal transduction,Glyoxylate and dicarboxylate metabolism,Tryptophan metabolism,fatty acid metabolism	45	protein processing,signal transduction,Proteasome,Glyoxylate and dicarboxylate metabolism,Tryptophan metabolism,fatty acid metabolism	202	protein processing,signal transduction,Glyoxylate and dicarboxylate metabolism,Tryptophan metabolism,fatty acid metabolism
338	AT1G20640	unknown	0	0	79	auxin,rna processing,Nitrogen metabolism	177	auxin,rna processing,Nitrogen metabolism	67	auxin,rna processing,Nitrogen metabolism	177	auxin,rna processing,Nitrogen metabolism
1052	AT1G20770	unknown	0	0	2	Nitrogen metabolism,Homologous recombination,dna repair replicate,protein processing	78		4	metabolism,Nitrogen metabolism,auxin,cytokinin,salicylic acid,ethylene	399	Oxidative phosphorylation,Phagosome
2063	AT1G20780	abscisic acid	1	1	23	cytokinin	248	cytokinin,abscisic acid	4	metabolism,Nitrogen metabolism,auxin,cytokinin,salicylic acid,ethylene	237	cytokinin,abscisic acid
2362	AT1G20850	unknown	0	0	290		604		280		606
1466	AT1G20880	rna processing	16	1	55	circadian rhythm	184	circadian rhythm,rna processing	4	metabolism,Nitrogen metabolism,auxin,cytokinin,salicylic acid,ethylene	182
1141	AT1G20950	dna rna metabolism	8	1	49	Pentose phosphate pathway,Glycolysis / Gluconeogenesis,rna processing,beta-Alanine metabolism,dna rna metabolism,Galactose metabolism,Propanoate metabolism	335	Pentose phosphate pathway,dna rna metabolism,Glycolysis / Gluconeogenesis,Glutathione metabolism	11	Propanoate metabolism,beta-Alanine metabolism	327	Pentose phosphate pathway,dna rna metabolism,Glycolysis / Gluconeogenesis,Glutathione metabolism
2268	AT1G21000	unknown	0	0	26	protein processing,signal transduction,rna processing,abscisic acid,plant pathogen interaction	452		23	protein processing,Galactose metabolism	443
2542	AT1G21010	unknown	0	0	0	Phenylalanine, tyrosine and tryptophan biosynthesis	1		0	Pentose phosphate pathway,Carbon fixation in photosynthetic organisms,Glycolysis / Gluconeogenesis,Selenocompound metabolism,dna rna metabolism,Phenylalanine, tyrosine and tryptophan biosynthesis,Starch and sucrose metabolism	1
2292	AT1G21140	unknown	0	0	174		414		5	Citrate cycle (Citrate cycle),rna processing,Glyoxylate and dicarboxylate metabolism	515
1986	AT1G21200	unknown	0	0	3	rna processing	447	cytokinin	4	metabolism,Nitrogen metabolism,auxin,cytokinin,salicylic acid,ethylene	34	auxin,cytokinin,jasmonic acid
2495	AT1G21280	unknown	0	0	75	signal transduction,plant pathogen interaction	162	protein processing,signal transduction,plant pathogen interaction	63	signal transduction,plant pathogen interaction	161	protein processing,signal transduction,plant pathogen interaction
1203	AT1G21410	unknown	0	0	68	protein processing,circadian rhythm	259	protein processing	57	protein processing	250	protein processing
2031	AT1G21460	unknown	0	0	11	Protein export,Steroid biosynthesis,Phosphonate and phosphinate metabolism,SNARE interactions in vesicular transport,Phagosome	15	Glycerolipid metabolism,SNARE interactions in vesicular transport,Steroid biosynthesis	10	Protein export,Glycerolipid metabolism,Steroid biosynthesis,Phosphonate and phosphinate metabolism,SNARE interactions in vesicular transport	15	SNARE interactions in vesicular transport
2204	AT1G21690	dna repair replicate	7	1	186	protein processing,plant pathogen interaction,Pentose phosphate pathway,signal transduction,dna repair replicate,amino acid metabolism,Pentose and glucuronate interconversions,abscisic acid,salicylic acid	448	protein processing,plant pathogen interaction,Pentose phosphate pathway,signal transduction,dna repair replicate,amino acid metabolism,Pentose and glucuronate interconversions,abscisic acid	165	Pentose phosphate pathway,dna repair replicate,Arginine and proline metabolism,Pentose and glucuronate interconversions,amino acid metabolism	461	signal transduction,dna repair replicate,Arginine and proline metabolism,Pentose and glucuronate interconversions,plant pathogen interaction
1067	AT1G21790	unknown	0	0	11	Protein export,Steroid biosynthesis,Phosphonate and phosphinate metabolism,SNARE interactions in vesicular transport,Phagosome	411		10	Protein export,Glycerolipid metabolism,Steroid biosynthesis,Phosphonate and phosphinate metabolism,SNARE interactions in vesicular transport	403
718	AT1G21810	unknown	0	0	4		119	gibberellin acid	49		118	gibberellin acid
757	AT1G21840	unknown	0	0	142		332		120		325
2470	AT1G22050	unknown	0	0	11	Protein export,Steroid biosynthesis,Phosphonate and phosphinate metabolism,SNARE interactions in vesicular transport,Phagosome	15	Glycerolipid metabolism,SNARE interactions in vesicular transport,Steroid biosynthesis	10	Protein export,Glycerolipid metabolism,Steroid biosynthesis,Phosphonate and phosphinate metabolism,SNARE interactions in vesicular transport	15	SNARE interactions in vesicular transport
670	AT1G22160	unknown	0	0	129		307		108		302
1296	AT1G22270	unknown	0	0	88		197		75		194
2280	AT1G22310	unknown	0	0	32	ethylene,auxin	56	protein processing,auxin	4	metabolism,Nitrogen metabolism,auxin,cytokinin,salicylic acid,ethylene	34	auxin,cytokinin,jasmonic acid
91	AT1G22630	unknown	0	0	34		58		29		59
2346	AT1G22640	unknown	0	0	288		602		278		604
938	AT1G22750	unknown	0	0	11	Protein export,Steroid biosynthesis,Phosphonate and phosphinate metabolism,SNARE interactions in vesicular transport,Phagosome	15	Glycerolipid metabolism,SNARE interactions in vesicular transport,Steroid biosynthesis	10	Protein export,Glycerolipid metabolism,Steroid biosynthesis,Phosphonate and phosphinate metabolism,SNARE interactions in vesicular transport	35	Phosphonate and phosphinate metabolism,Starch and sucrose metabolism,Ether lipid metabolism
56	AT1G22760	rna processing	16	1	21	rna processing	38	rna processing	18	rna processing	40	rna processing
1665	AT1G22790	unknown	0	0	157		370		137		360
2507	AT1G22800	unknown	0	0	302		616		294		621
19	AT1G22840	unknown	0	0	9		13	gibberellin acid	4	metabolism,Nitrogen metabolism,auxin,cytokinin,salicylic acid,ethylene	13
46	AT1G22920	auxin	3	1	20		32		4	metabolism,Nitrogen metabolism,auxin,cytokinin,salicylic acid,ethylene	34	auxin,cytokinin,jasmonic acid
439	AT1G22990	unknown	0	0	16	protein processing	37		15	protein processing	39
2459	AT1G23100	unknown	0	0	139		323		118		316
1733	AT1G23260	dna repair replicate	7	1	2	Nitrogen metabolism,Homologous recombination,dna repair replicate,protein processing	105		19	protein processing	104
2651	AT1G23290	protein processing	15	1	222	Nicotinate and nicotinamide metabolism	512	Nicotinate and nicotinamide metabolism	200	Nicotinate and nicotinamide metabolism	504	Nicotinate and nicotinamide metabolism
2048	AT1G23390	unknown	0	0	68	protein processing,circadian rhythm	259	protein processing	57	protein processing	250	protein processing
2628	AT1G23420	unknown	0	0	38	fatty acid metabolism,Flavonoid biosynthesis,Stilbenoid, diarylheptanoid and gingerol biosynthesis	540		4	metabolism,Nitrogen metabolism,auxin,cytokinin,salicylic acid,ethylene	534
225	AT1G23730	unknown	0	0	2	Nitrogen metabolism,Homologous recombination,dna repair replicate,protein processing	129	Nitrogen metabolism,amino acid metabolism	4	metabolism,Nitrogen metabolism,auxin,cytokinin,salicylic acid,ethylene	130	Nitrogen metabolism,amino acid metabolism
1664	AT1G23750	unknown	0	0	2	Nitrogen metabolism,Homologous recombination,dna repair replicate,protein processing	517	Terpenoid backbone biosynthesis,Homologous recombination,dna repair replicate	4	metabolism,Nitrogen metabolism,auxin,cytokinin,salicylic acid,ethylene	509	Terpenoid backbone biosynthesis,Homologous recombination,dna repair replicate
658	AT1G23850	unknown	0	0	11	Protein export,Steroid biosynthesis,Phosphonate and phosphinate metabolism,SNARE interactions in vesicular transport,Phagosome	15	Glycerolipid metabolism,SNARE interactions in vesicular transport,Steroid biosynthesis	10	Protein export,Glycerolipid metabolism,Steroid biosynthesis,Phosphonate and phosphinate metabolism,SNARE interactions in vesicular transport	15	SNARE interactions in vesicular transport
157	AT1G23900	protein processing	15	1	44		88		37	Phenylalanine, tyrosine and tryptophan biosynthesis,Glycine, serine and threonine metabolism	89
27	AT1G24050	rna processing	16	1	14	protein processing	18		13	protein processing,rna processing	18	rna processing
1277	AT1G24280	unknown	0	0	188	Pentose phosphate pathway,Glutathione metabolism	455	Pentose phosphate pathway,Glutathione metabolism	167	Pentose phosphate pathway,Glutathione metabolism	446	Pentose phosphate pathway,Glutathione metabolism
2326	AT1G24310	unknown	0	0	14	protein processing	555		13	protein processing,rna processing	474
486	AT1G24510	unknown	0	0	35	jasmonic acid	240		30	jasmonic acid	228
1078	AT1G24625	unknown	0	0	18		98		51		121	Nicotinate and nicotinamide metabolism,Alanine, aspartate and glutamate metabolism
140	AT1G24764	unknown	0	0	2	Nitrogen metabolism,Homologous recombination,dna repair replicate,protein processing	78		4	metabolism,Nitrogen metabolism,auxin,cytokinin,salicylic acid,ethylene	84
2263	AT1G24996	unknown	0	0	88		197		75		194
982	AT1G25220	unknown	0	0	165	auxin	395	auxin	146	auxin	384	auxin
838	AT1G25275	unknown	0	0	11	Protein export,Steroid biosynthesis,Phosphonate and phosphinate metabolism,SNARE interactions in vesicular transport,Phagosome	15	Glycerolipid metabolism,SNARE interactions in vesicular transport,Steroid biosynthesis	10	Protein export,Glycerolipid metabolism,Steroid biosynthesis,Phosphonate and phosphinate metabolism,SNARE interactions in vesicular transport	15	SNARE interactions in vesicular transport
1355	AT1G25420	protein processing	15	1	5	Citrate cycle (Citrate cycle),Glyoxylate and dicarboxylate metabolism	224	Citrate cycle (Citrate cycle),rna processing,Glyoxylate and dicarboxylate metabolism	4	metabolism,Nitrogen metabolism,auxin,cytokinin,salicylic acid,ethylene	84
1258	AT1G25470	unknown	0	0	129		449		108		440
1005	AT1G25490	unknown	0	0	157		370		137		360
1698	AT1G25550	unknown	0	0	229		522		57	protein processing	517
738	AT1G26110	rna processing	16	1	3	rna processing	325		58	Phenylpropanoid biosynthesis,rna processing	147	Phenylpropanoid biosynthesis,rna processing
1348	AT1G26460	unknown	0	0	199		475		176		466
2261	AT1G26480	unknown	0	0	191		460		169		450
870	AT1G26570	unknown	0	0	153	dna rna metabolism,Pentose and glucuronate interconversions,Ascorbate and aldarate metabolism	366	dna rna metabolism,Pentose and glucuronate interconversions,Ascorbate and aldarate metabolism	133	dna rna metabolism,Pentose and glucuronate interconversions,Ascorbate and aldarate metabolism	356	dna rna metabolism,Pentose and glucuronate interconversions,Ascorbate and aldarate metabolism
223	AT1G26660	unknown	0	0	61		127		19	protein processing	128
1975	AT1G26740	protein processing	15	1	30	protein processing,Oxidative phosphorylation,Synthesis and degradation of ketone bodies	53	protein processing	27	protein processing,Oxidative phosphorylation,Synthesis and degradation of ketone bodies	55	protein processing,Synthesis and degradation of ketone bodies
398	AT1G26850	unknown	0	0	11	Protein export,Steroid biosynthesis,Phosphonate and phosphinate metabolism,SNARE interactions in vesicular transport,Phagosome	15	Glycerolipid metabolism,SNARE interactions in vesicular transport,Steroid biosynthesis	10	Protein export,Glycerolipid metabolism,Steroid biosynthesis,Phosphonate and phosphinate metabolism,SNARE interactions in vesicular transport	15	SNARE interactions in vesicular transport
1739	AT1G26910	protein processing	15	1	237		532		215		525
1181	AT1G26930	unknown	0	0	68	protein processing,circadian rhythm	146	circadian rhythm	57	protein processing	146	circadian rhythm
1028	AT1G27020	unknown	0	0	99		217		84		211
2160	AT1G27030	unknown	0	0	34		58		29		59
1912	AT1G27040	unknown	0	0	11	Protein export,Steroid biosynthesis,Phosphonate and phosphinate metabolism,SNARE interactions in vesicular transport,Phagosome	15	Glycerolipid metabolism,SNARE interactions in vesicular transport,Steroid biosynthesis	10	Protein export,Glycerolipid metabolism,Steroid biosynthesis,Phosphonate and phosphinate metabolism,SNARE interactions in vesicular transport	22	Glycerolipid metabolism
913	AT1G27210	unknown	0	0	14	protein processing	289	dna repair replicate	13	protein processing,rna processing	283	protein processing,dna repair replicate
111	AT1G27300	unknown	0	0	11	Protein export,Steroid biosynthesis,Phosphonate and phosphinate metabolism,SNARE interactions in vesicular transport,Phagosome	36		10	Protein export,Glycerolipid metabolism,Steroid biosynthesis,Phosphonate and phosphinate metabolism,SNARE interactions in vesicular transport	66	SNARE interactions in vesicular transport,Steroid biosynthesis
468	AT1G27360	unknown	0	0	104	auxin	234	auxin	5	Citrate cycle (Citrate cycle),rna processing,Glyoxylate and dicarboxylate metabolism	9	protein processing,rna processing
1970	AT1G27450	unknown	0	0	228		521		208		516
1558	AT1G27690	unknown	0	0	3	rna processing	349	protein processing	1	rna processing,Phagosome	340	protein processing
1556	AT1G27700	unknown	0	0	11	Protein export,Steroid biosynthesis,Phosphonate and phosphinate metabolism,SNARE interactions in vesicular transport,Phagosome	333	protein processing,Autophagy	10	Protein export,Glycerolipid metabolism,Steroid biosynthesis,Phosphonate and phosphinate metabolism,SNARE interactions in vesicular transport	332
2100	AT1G28120	unknown	0	0	2	Nitrogen metabolism,Homologous recombination,dna repair replicate,protein processing	169		19	protein processing	168
326	AT1G28135	unknown	0	0	4		156		49		155
2184	AT1G28140	unknown	0	0	11	Protein export,Steroid biosynthesis,Phosphonate and phosphinate metabolism,SNARE interactions in vesicular transport,Phagosome	15	Glycerolipid metabolism,SNARE interactions in vesicular transport,Steroid biosynthesis	10	Protein export,Glycerolipid metabolism,Steroid biosynthesis,Phosphonate and phosphinate metabolism,SNARE interactions in vesicular transport	22	Glycerolipid metabolism
1691	AT1G28230	unknown	0	0	11	Protein export,Steroid biosynthesis,Phosphonate and phosphinate metabolism,SNARE interactions in vesicular transport,Phagosome	15	Glycerolipid metabolism,SNARE interactions in vesicular transport,Steroid biosynthesis	10	Protein export,Glycerolipid metabolism,Steroid biosynthesis,Phosphonate and phosphinate metabolism,SNARE interactions in vesicular transport	15	SNARE interactions in vesicular transport
1082	AT1G28250	unknown	0	0	11	Protein export,Steroid biosynthesis,Phosphonate and phosphinate metabolism,SNARE interactions in vesicular transport,Phagosome	65	fatty acid metabolism,SNARE interactions in vesicular transport	10	Protein export,Glycerolipid metabolism,Steroid biosynthesis,Phosphonate and phosphinate metabolism,SNARE interactions in vesicular transport	66	SNARE interactions in vesicular transport,Steroid biosynthesis
488	AT1G28360	ethylene	9	1	107		241		88		229
239	AT1G28480	unknown	0	0	64	jasmonic acid,salicylic acid,Sulfur metabolism	135	salicylic acid,Sulfur metabolism,jasmonic acid,amino acid metabolism	9	auxin,salicylic acid,jasmonic acid	135	salicylic acid,Sulfur metabolism,jasmonic acid,amino acid metabolism
1476	AT1G28490	unknown	0	0	11	Protein export,Steroid biosynthesis,Phosphonate and phosphinate metabolism,SNARE interactions in vesicular transport,Phagosome	65	fatty acid metabolism,SNARE interactions in vesicular transport	10	Protein export,Glycerolipid metabolism,Steroid biosynthesis,Phosphonate and phosphinate metabolism,SNARE interactions in vesicular transport	66	SNARE interactions in vesicular transport,Steroid biosynthesis
1708	AT1G28710	unknown	0	0	11	Protein export,Steroid biosynthesis,Phosphonate and phosphinate metabolism,SNARE interactions in vesicular transport,Phagosome	15	Glycerolipid metabolism,SNARE interactions in vesicular transport,Steroid biosynthesis	10	Protein export,Glycerolipid metabolism,Steroid biosynthesis,Phosphonate and phosphinate metabolism,SNARE interactions in vesicular transport	22	Glycerolipid metabolism
171	AT1G29120	unknown	0	0	3	rna processing	96		1	rna processing,Phagosome	95
1920	AT1G29195	unknown	0	0	253		558		235		553
1450	AT1G29240	rna processing	16	1	201		487		178		479
2258	AT1G29390	unknown	0	0	11	Protein export,Steroid biosynthesis,Phosphonate and phosphinate metabolism,SNARE interactions in vesicular transport,Phagosome	36		10	Protein export,Glycerolipid metabolism,Steroid biosynthesis,Phosphonate and phosphinate metabolism,SNARE interactions in vesicular transport	66	SNARE interactions in vesicular transport,Steroid biosynthesis
824	AT1G29640	unknown	0	0	9		354	Arachidonic acid metabolism,Glutathione metabolism	127	Arachidonic acid metabolism,Glutathione metabolism	345	Arachidonic acid metabolism,Glutathione metabolism
2461	AT1G29680	unknown	0	0	18		121		51		120
1393	AT1G29800	unknown	0	0	114	fatty acid metabolism,Autophagy	258		94	fatty acid metabolism,Autophagy	249
1273	AT1G29810	unknown	0	0	30	protein processing,Oxidative phosphorylation,Synthesis and degradation of ketone bodies	413	Oxidative phosphorylation,Arachidonic acid metabolism,Lysine degradation,Folate biosynthesis	27	protein processing,Oxidative phosphorylation,Synthesis and degradation of ketone bodies	405
2210	AT1G29850	dna repair replicate	7	1	16	protein processing	182		15	protein processing	180
1872	AT1G29900	unknown	0	0	247	Alanine, aspartate and glutamate metabolism,amino acid metabolism	550	Alanine, aspartate and glutamate metabolism,amino acid metabolism	228	Alanine, aspartate and glutamate metabolism,amino acid metabolism	545	Alanine, aspartate and glutamate metabolism,amino acid metabolism
2235	AT1G29910	unknown	0	0	69	Citrate cycle	149	Citrate cycle	31	Citrate cycle	72	Citrate cycle
2092	AT1G29980	unknown	0	0	222	Nicotinate and nicotinamide metabolism	512	Nicotinate and nicotinamide metabolism	200	Nicotinate and nicotinamide metabolism	504	Nicotinate and nicotinamide metabolism
120	AT1G29990	unknown	0	0	9		71		19	protein processing	73
1312	AT1G30070	unknown	0	0	20		32		4	metabolism,Nitrogen metabolism,auxin,cytokinin,salicylic acid,ethylene	34	auxin,cytokinin,jasmonic acid
883	AT1G30120	metabolism	13	1	158	Glycolysis / Gluconeogenesis,Citrate cycle (Citrate cycle),metabolism,protein processing	371	Citrate cycle (Citrate cycle),Glycolysis / Gluconeogenesis,metabolism	138	protein processing,Citrate cycle (Citrate cycle),metabolism,Glycolysis / Gluconeogenesis	361	Citrate cycle (Citrate cycle),Glycolysis / Gluconeogenesis,metabolism
376	AT1G30135	jasmonic acid	12	1	35	jasmonic acid	67	jasmonic acid	30	jasmonic acid	68	jasmonic acid
2339	AT1G30200	unknown	0	0	68	protein processing,circadian rhythm	259	protein processing	57	protein processing	250	protein processing
1692	AT1G30260	unknown	0	0	76	Arginine biosynthesis,Alanine, aspartate and glutamate metabolism,Tropane, piperidine and pyridine alkaloid biosynthesis,Arginine and proline metabolism,Tyrosine metabolism,Carbon fixation in photosynthetic organisms,Phenylalanine metabolism,amino acid metabolism,Isoquinoline alkaloid biosynthesis,Phenylalanine, tyrosine and tryptophan biosynthesis	164	Arginine biosynthesis,Tropane, piperidine and pyridine alkaloid biosynthesis,Alanine, aspartate and glutamate metabolism,Arginine and proline metabolism,Tyrosine metabolism,Phenylalanine metabolism,Carbon fixation in photosynthetic organisms,amino acid metabolism,Isoquinoline alkaloid biosynthesis,Phenylalanine, tyrosine and tryptophan biosynthesis	64	Arginine biosynthesis,Tropane, piperidine and pyridine alkaloid biosynthesis,Arginine and proline metabolism,Alanine, aspartate and glutamate metabolism,Tyrosine metabolism,Carbon fixation in photosynthetic organisms,Phenylalanine metabolism,amino acid metabolism,Isoquinoline alkaloid biosynthesis,Phenylalanine, tyrosine and tryptophan biosynthesis	163	Arginine biosynthesis,Tropane, piperidine and pyridine alkaloid biosynthesis,Arginine and proline metabolism,Alanine, aspartate and glutamate metabolism,Tyrosine metabolism,Phenylalanine metabolism,Carbon fixation in photosynthetic organisms,amino acid metabolism,Isoquinoline alkaloid biosynthesis,Phenylalanine, tyrosine and tryptophan biosynthesis
1890	AT1G30270	unknown	0	0	14	protein processing	19		13	protein processing,rna processing	19
809	AT1G30475	unknown	0	0	82	ethylene,signal transduction,Selenocompound metabolism	187		70	ethylene,signal transduction,Selenocompound metabolism	184
2074	AT1G30480	dna repair replicate	7	1	268		578		251		574
311	AT1G30500	unknown	0	0	26	protein processing,signal transduction,rna processing,abscisic acid,plant pathogen interaction	46	signal transduction,plant pathogen interaction	23	protein processing,Galactose metabolism	48	signal transduction,plant pathogen interaction
2580	AT1G30730	unknown	0	0	88		197		75		194
1447	AT1G30840	unknown	0	0	11	Protein export,Steroid biosynthesis,Phosphonate and phosphinate metabolism,SNARE interactions in vesicular transport,Phagosome	15	Glycerolipid metabolism,SNARE interactions in vesicular transport,Steroid biosynthesis	10	Protein export,Glycerolipid metabolism,Steroid biosynthesis,Phosphonate and phosphinate metabolism,SNARE interactions in vesicular transport	94
1106	AT1G30860	unknown	0	0	3	rna processing	144		1	rna processing,Phagosome	144
925	AT1G30880	unknown	0	0	63		134		55		134
447	AT1G31050	unknown	0	0	18		223		4	metabolism,Nitrogen metabolism,auxin,cytokinin,salicylic acid,ethylene	79
1488	AT1G31160	unknown	0	0	2	Nitrogen metabolism,Homologous recombination,dna repair replicate,protein processing	302		4	metabolism,Nitrogen metabolism,auxin,cytokinin,salicylic acid,ethylene	297
530	AT1G31240	unknown	0	0	112		255		93		246
2489	AT1G31280	rna processing	16	1	2	Nitrogen metabolism,Homologous recombination,dna repair replicate,protein processing	178		4	metabolism,Nitrogen metabolism,auxin,cytokinin,salicylic acid,ethylene	178
414	AT1G31320	unknown	0	0	47		92		40		93
723	AT1G31350	unknown	0	0	10		246		9	auxin,salicylic acid,jasmonic acid	235
2190	AT1G31460	unknown	0	0	263		572		246		568
2546	AT1G31540	unknown	0	0	69	Citrate cycle	149	Citrate cycle	31	Citrate cycle	72	Citrate cycle
356	AT1G31750	unknown	0	0	55	circadian rhythm	184	circadian rhythm,rna processing	4	metabolism,Nitrogen metabolism,auxin,cytokinin,salicylic acid,ethylene	182
444	AT1G31780	protein processing	15	1	100		222		1	rna processing,Phagosome	46	protein processing
1053	AT1G31870	unknown	0	0	3	rna processing	408		1	rna processing,Phagosome	400
90	AT1G31880	unknown	0	0	33	Biotin metabolism,Phenylalanine, tyrosine and tryptophan biosynthesis,rna processing,Fatty acid biosynthesis	57	rna processing,Biotin metabolism,Fatty acid biosynthesis	4	metabolism,Nitrogen metabolism,auxin,cytokinin,salicylic acid,ethylene	58	Biotin metabolism,rna processing,Fatty acid biosynthesis
1096	AT1G32100	unknown	0	0	176	One carbon pool by folate,Biosynthesis of various secondary metabolites,Glyoxylate and dicarboxylate metabolism	418	One carbon pool by folate,Biosynthesis of various secondary metabolites,Glyoxylate and dicarboxylate metabolism	154	One carbon pool by folate,Biosynthesis of various secondary metabolites,Glyoxylate and dicarboxylate metabolism	409	One carbon pool by folate,Biosynthesis of various secondary metabolites,Glyoxylate and dicarboxylate metabolism
287	AT1G32230	unknown	0	0	74	jasmonic acid,gene regulation,rna processing,Proteasome	158		62	rna processing	157
1254	AT1G32380	unknown	0	0	186	protein processing,plant pathogen interaction,Pentose phosphate pathway,signal transduction,dna repair replicate,amino acid metabolism,Pentose and glucuronate interconversions,abscisic acid,salicylic acid	448	protein processing,plant pathogen interaction,Pentose phosphate pathway,signal transduction,dna repair replicate,amino acid metabolism,Pentose and glucuronate interconversions,abscisic acid	165	Pentose phosphate pathway,dna repair replicate,Arginine and proline metabolism,Pentose and glucuronate interconversions,amino acid metabolism	439	protein processing,Pentose phosphate pathway,amino acid metabolism
1508	AT1G32410	protein processing	15	1	210		493		186		485
489	AT1G32540	unknown	0	0	107		241		88		229
1539	AT1G32580	rna processing	16	1	16	protein processing	174	rna processing	1	rna processing,Phagosome	173	rna processing
74	AT1G32700	unknown	0	0	2	Nitrogen metabolism,Homologous recombination,dna repair replicate,protein processing	3		2	Carbon fixation in photosynthetic organisms,rna processing,metabolism	3
1773	AT1G33040	unknown	0	0	61		525		19	protein processing	129	Oxidative phosphorylation,rna processing
477	AT1G33110	unknown	0	0	11	Protein export,Steroid biosynthesis,Phosphonate and phosphinate metabolism,SNARE interactions in vesicular transport,Phagosome	36		10	Protein export,Glycerolipid metabolism,Steroid biosynthesis,Phosphonate and phosphinate metabolism,SNARE interactions in vesicular transport	15	SNARE interactions in vesicular transport
1496	AT1G33230	unknown	0	0	11	Protein export,Steroid biosynthesis,Phosphonate and phosphinate metabolism,SNARE interactions in vesicular transport,Phagosome	36		10	Protein export,Glycerolipid metabolism,Steroid biosynthesis,Phosphonate and phosphinate metabolism,SNARE interactions in vesicular transport	66	SNARE interactions in vesicular transport,Steroid biosynthesis
1155	AT1G33470	unknown	0	0	55	circadian rhythm	115		48		113
1115	AT1G33800	unknown	0	0	11	Protein export,Steroid biosynthesis,Phosphonate and phosphinate metabolism,SNARE interactions in vesicular transport,Phagosome	65	fatty acid metabolism,SNARE interactions in vesicular transport	10	Protein export,Glycerolipid metabolism,Steroid biosynthesis,Phosphonate and phosphinate metabolism,SNARE interactions in vesicular transport	66	SNARE interactions in vesicular transport,Steroid biosynthesis
1671	AT1G33810	unknown	0	0	16	protein processing	66		15	protein processing	67
1697	AT1G34000	unknown	0	0	27		47		24		49
1533	AT1G34030	protein processing	15	1	30	protein processing,Oxidative phosphorylation,Synthesis and degradation of ketone bodies	53	protein processing	27	protein processing,Oxidative phosphorylation,Synthesis and degradation of ketone bodies	55	protein processing,Synthesis and degradation of ketone bodies
1461	AT1G34320	unknown	0	0	18		428		156		418
317	AT1G34430	unknown	0	0	9		168	Citrate cycle (Citrate cycle),Glycolysis / Gluconeogenesis,metabolism	4	metabolism,Nitrogen metabolism,auxin,cytokinin,salicylic acid,ethylene	167	Glycolysis / Gluconeogenesis,Citrate cycle (Citrate cycle),metabolism
2084	AT1G34570	unknown	0	0	51		104		44		103
1435	AT1G34770	unknown	0	0	17	protein processing,Linoleic acid metabolism,rna processing,fatty acid metabolism,plant pathogen interaction	29	protein processing,rna processing,plant pathogen interaction	16	protein processing,Linoleic acid metabolism,rna processing,fatty acid metabolism,plant pathogen interaction	31	protein processing,rna processing,plant pathogen interaction
1804	AT1G35160	brassinosteroid	4	1	191		460		169		450
647	AT1G35210	unknown	0	0	90		200		40		197
2426	AT1G35230	unknown	0	0	143		338		121		329
2104	AT1G35430	unknown	0	0	147		342		125		334
1568	AT1G35580	unknown	0	0	57	Carbon fixation in photosynthetic organisms,metabolism,auxin	216	Carbon fixation in photosynthetic organisms,metabolism	4	metabolism,Nitrogen metabolism,auxin,cytokinin,salicylic acid,ethylene	117
1509	AT1G36980	unknown	0	0	210		493		186		485
1210	AT1G37130	salicylic acid	17	1	79	auxin,rna processing,Nitrogen metabolism	177	auxin,rna processing,Nitrogen metabolism	67	auxin,rna processing,Nitrogen metabolism	177	auxin,rna processing,Nitrogen metabolism
1860	AT1G42970	unknown	0	0	246		548		227		543
2587	AT1G44414	unknown	0	0	11	Protein export,Steroid biosynthesis,Phosphonate and phosphinate metabolism,SNARE interactions in vesicular transport,Phagosome	15	Glycerolipid metabolism,SNARE interactions in vesicular transport,Steroid biosynthesis	10	Protein export,Glycerolipid metabolism,Steroid biosynthesis,Phosphonate and phosphinate metabolism,SNARE interactions in vesicular transport	15	SNARE interactions in vesicular transport
2398	AT1G44750	unknown	0	0	11	Protein export,Steroid biosynthesis,Phosphonate and phosphinate metabolism,SNARE interactions in vesicular transport,Phagosome	15	Glycerolipid metabolism,SNARE interactions in vesicular transport,Steroid biosynthesis	10	Protein export,Glycerolipid metabolism,Steroid biosynthesis,Phosphonate and phosphinate metabolism,SNARE interactions in vesicular transport	15	SNARE interactions in vesicular transport
2052	AT1G44800	unknown	0	0	11	Protein export,Steroid biosynthesis,Phosphonate and phosphinate metabolism,SNARE interactions in vesicular transport,Phagosome	65	fatty acid metabolism,SNARE interactions in vesicular transport	10	Protein export,Glycerolipid metabolism,Steroid biosynthesis,Phosphonate and phosphinate metabolism,SNARE interactions in vesicular transport	94
673	AT1G45000	unknown	0	0	130		309		109		303
1054	AT1G45145	unknown	0	0	2	Nitrogen metabolism,Homologous recombination,dna repair replicate,protein processing	409		4	metabolism,Nitrogen metabolism,auxin,cytokinin,salicylic acid,ethylene	401
1750	AT1G46480	unknown	0	0	32	ethylene,auxin	56	protein processing,auxin	4	metabolism,Nitrogen metabolism,auxin,cytokinin,salicylic acid,ethylene	34	auxin,cytokinin,jasmonic acid
2199	AT1G47200	unknown	0	0	9		393		127	Arachidonic acid metabolism,Glutathione metabolism	345	Arachidonic acid metabolism,Glutathione metabolism
810	AT1G47250	unknown	0	0	16	protein processing	66		15	protein processing	67
108	AT1G47260	unknown	0	0	16	protein processing	66		15	protein processing	67
1595	AT1G47290	unknown	0	0	11	Protein export,Steroid biosynthesis,Phosphonate and phosphinate metabolism,SNARE interactions in vesicular transport,Phagosome	15	Glycerolipid metabolism,SNARE interactions in vesicular transport,Steroid biosynthesis	10	Protein export,Glycerolipid metabolism,Steroid biosynthesis,Phosphonate and phosphinate metabolism,SNARE interactions in vesicular transport	15	SNARE interactions in vesicular transport
2611	AT1G47510	unknown	0	0	3	rna processing	23		1	rna processing,Phagosome	24
834	AT1G47530	unknown	0	0	11	Protein export,Steroid biosynthesis,Phosphonate and phosphinate metabolism,SNARE interactions in vesicular transport,Phagosome	15	Glycerolipid metabolism,SNARE interactions in vesicular transport,Steroid biosynthesis	10	Protein export,Glycerolipid metabolism,Steroid biosynthesis,Phosphonate and phosphinate metabolism,SNARE interactions in vesicular transport	35	Phosphonate and phosphinate metabolism,Starch and sucrose metabolism,Ether lipid metabolism
1737	AT1G47740	unknown	0	0	65		139		2	Carbon fixation in photosynthetic organisms,rna processing,metabolism	139
1244	AT1G48140	unknown	0	0	11	Protein export,Steroid biosynthesis,Phosphonate and phosphinate metabolism,SNARE interactions in vesicular transport,Phagosome	36		10	Protein export,Glycerolipid metabolism,Steroid biosynthesis,Phosphonate and phosphinate metabolism,SNARE interactions in vesicular transport	66	SNARE interactions in vesicular transport,Steroid biosynthesis
729	AT1G48240	unknown	0	0	11	Protein export,Steroid biosynthesis,Phosphonate and phosphinate metabolism,SNARE interactions in vesicular transport,Phagosome	15	Glycerolipid metabolism,SNARE interactions in vesicular transport,Steroid biosynthesis	10	Protein export,Glycerolipid metabolism,Steroid biosynthesis,Phosphonate and phosphinate metabolism,SNARE interactions in vesicular transport	35	Phosphonate and phosphinate metabolism,Starch and sucrose metabolism,Ether lipid metabolism
102	AT1G48260	unknown	0	0	14	protein processing	63		13	protein processing,rna processing	64
479	AT1G48270	unknown	0	0	11	Protein export,Steroid biosynthesis,Phosphonate and phosphinate metabolism,SNARE interactions in vesicular transport,Phagosome	15	Glycerolipid metabolism,SNARE interactions in vesicular transport,Steroid biosynthesis	10	Protein export,Glycerolipid metabolism,Steroid biosynthesis,Phosphonate and phosphinate metabolism,SNARE interactions in vesicular transport	22	Glycerolipid metabolism
1090	AT1G48280	unknown	0	0	3	rna processing	144		1	rna processing,Phagosome	144
206	AT1G48320	unknown	0	0	58		120		50		119
360	AT1G48450	unknown	0	0	82	ethylene,signal transduction,Selenocompound metabolism	187		70	ethylene,signal transduction,Selenocompound metabolism	184
2497	AT1G48470	unknown	0	0	300	Arginine biosynthesis,Nitrogen metabolism,Alanine, aspartate and glutamate metabolism,Glyoxylate and dicarboxylate metabolism	614	Arginine biosynthesis,Nitrogen metabolism,Alanine, aspartate and glutamate metabolism,Glyoxylate and dicarboxylate metabolism	292	Arginine biosynthesis,Nitrogen metabolism,Alanine, aspartate and glutamate metabolism,Glyoxylate and dicarboxylate metabolism	619	Nitrogen metabolism,Arginine biosynthesis,Alanine, aspartate and glutamate metabolism,Glyoxylate and dicarboxylate metabolism
2120	AT1G48520	unknown	0	0	162	Other types of O-glycan biosynthesis,Aminoacyl-tRNA biosynthesis	382	Other types of O-glycan biosynthesis,Aminoacyl-tRNA biosynthesis	142	Other types of O-glycan biosynthesis,Aminoacyl-tRNA biosynthesis	374	Other types of O-glycan biosynthesis,Aminoacyl-tRNA biosynthesis
1600	AT1G48630	abscisic acid	1	1	18		379		26		371
800	AT1G49030	unknown	0	0	37		74		32		76
1265	AT1G49140	unknown	0	0	9		450	Oxidative phosphorylation,Biotin metabolism,Fatty acid biosynthesis	4	metabolism,Nitrogen metabolism,auxin,cytokinin,salicylic acid,ethylene	441	Oxidative phosphorylation,Biotin metabolism,Fatty acid biosynthesis
1477	AT1G49410	unknown	0	0	144		339		122		330
2563	AT1G49580	unknown	0	0	145		340		123		331
341	AT1G49590	rna processing	16	1	2	Nitrogen metabolism,Homologous recombination,dna repair replicate,protein processing	178		4	metabolism,Nitrogen metabolism,auxin,cytokinin,salicylic acid,ethylene	178
1799	AT1G49760	unknown	0	0	21	rna processing	38	rna processing	18	rna processing	40	rna processing
1069	AT1G49840	unknown	0	0	142		332		120		325
564	AT1G49850	unknown	0	0	3	rna processing	271		1	rna processing,Phagosome	263
813	AT1G49860	unknown	0	0	20		32		4	metabolism,Nitrogen metabolism,auxin,cytokinin,salicylic acid,ethylene	34	auxin,cytokinin,jasmonic acid
1368	AT1G49950	unknown	0	0	202		480		179		471
2451	AT1G50170	unknown	0	0	49	Pentose phosphate pathway,Glycolysis / Gluconeogenesis,rna processing,beta-Alanine metabolism,dna rna metabolism,Galactose metabolism,Propanoate metabolism	445		11	Propanoate metabolism,beta-Alanine metabolism	437
1297	AT1G50280	unknown	0	0	14	protein processing	273		13	protein processing,rna processing	265
882	AT1G50300	unknown	0	0	157		370		137		360
2605	AT1G50370	unknown	0	0	88		197		75		194
1345	AT1G50420	unknown	0	0	112		353		93		344
472	AT1G50430	brassinosteroid	4	1	11	Protein export,Steroid biosynthesis,Phosphonate and phosphinate metabolism,SNARE interactions in vesicular transport,Phagosome	15	Glycerolipid metabolism,SNARE interactions in vesicular transport,Steroid biosynthesis	10	Protein export,Glycerolipid metabolism,Steroid biosynthesis,Phosphonate and phosphinate metabolism,SNARE interactions in vesicular transport	66	SNARE interactions in vesicular transport,Steroid biosynthesis
249	AT1G50575	unknown	0	0	67		143		19	protein processing	143
188	AT1G50900	unknown	0	0	53		110		46		108
597	AT1G51355	unknown	0	0	33	Biotin metabolism,Phenylalanine, tyrosine and tryptophan biosynthesis,rna processing,Fatty acid biosynthesis	280		4	metabolism,Nitrogen metabolism,auxin,cytokinin,salicylic acid,ethylene	274
147	AT1G51560	unknown	0	0	20		32		4	metabolism,Nitrogen metabolism,auxin,cytokinin,salicylic acid,ethylene	34	auxin,cytokinin,jasmonic acid
345	AT1G51580	unknown	0	0	14	protein processing	166	signal transduction,rna processing,ethylene	13	protein processing,rna processing	165	signal transduction,rna processing,ethylene
1385	AT1G51600	unknown	0	0	18		376	Butanoate metabolism,rna processing,Glyoxylate and dicarboxylate metabolism	1	rna processing,Phagosome	368	Butanoate metabolism,rna processing,Glyoxylate and dicarboxylate metabolism
1408	AT1G51660	unknown	0	0	186	protein processing,plant pathogen interaction,Pentose phosphate pathway,signal transduction,dna repair replicate,amino acid metabolism,Pentose and glucuronate interconversions,abscisic acid,salicylic acid	448	protein processing,plant pathogen interaction,Pentose phosphate pathway,signal transduction,dna repair replicate,amino acid metabolism,Pentose and glucuronate interconversions,abscisic acid	165	Pentose phosphate pathway,dna repair replicate,Arginine and proline metabolism,Pentose and glucuronate interconversions,amino acid metabolism	461	signal transduction,dna repair replicate,Arginine and proline metabolism,Pentose and glucuronate interconversions,plant pathogen interaction
481	AT1G51950	auxin	3	1	32	ethylene,auxin	56	protein processing,auxin	4	metabolism,Nitrogen metabolism,auxin,cytokinin,salicylic acid,ethylene	34	auxin,cytokinin,jasmonic acid
1917	AT1G51980	unknown	0	0	23	cytokinin	343		4	metabolism,Nitrogen metabolism,auxin,cytokinin,salicylic acid,ethylene	335
1640	AT1G52100	unknown	0	0	225		518		203		510
2214	AT1G52220	unknown	0	0	16	protein processing	220		15	protein processing	214
1911	AT1G52280	unknown	0	0	11	Protein export,Steroid biosynthesis,Phosphonate and phosphinate metabolism,SNARE interactions in vesicular transport,Phagosome	15	Glycerolipid metabolism,SNARE interactions in vesicular transport,Steroid biosynthesis	10	Protein export,Glycerolipid metabolism,Steroid biosynthesis,Phosphonate and phosphinate metabolism,SNARE interactions in vesicular transport	15	SNARE interactions in vesicular transport
1976	AT1G52340	abscisic acid	1	1	262	signal transduction,Glycerolipid metabolism,Carotenoid biosynthesis,Glycerophospholipid metabolism,abscisic acid	571	signal transduction,Glycerolipid metabolism,Carotenoid biosynthesis,Glycerophospholipid metabolism,abscisic acid	243	signal transduction,Glycerolipid metabolism,Carotenoid biosynthesis,Glycerophospholipid metabolism,abscisic acid	565	signal transduction,Glycerolipid metabolism,Carotenoid biosynthesis,Glycerophospholipid metabolism,abscisic acid
1634	AT1G52380	unknown	0	0	10		91		9	auxin,salicylic acid,jasmonic acid	92
1880	AT1G52510	unknown	0	0	250		553		231		548
926	AT1G52540	unknown	0	0	36		72		1	rna processing,Phagosome	74
1374	AT1G52560	unknown	0	0	64	jasmonic acid,salicylic acid,Sulfur metabolism	173		9	auxin,salicylic acid,jasmonic acid	171
735	AT1G52695	unknown	0	0	139		323		118		316
1440	AT1G52770	unknown	0	0	59	Carbon fixation in photosynthetic organisms,metabolism,Folate biosynthesis	351		2	Carbon fixation in photosynthetic organisms,rna processing,metabolism	342
144	AT1G52830	auxin	3	1	32	ethylene,auxin	56	protein processing,auxin	4	metabolism,Nitrogen metabolism,auxin,cytokinin,salicylic acid,ethylene	34	auxin,cytokinin,jasmonic acid
1307	AT1G52870	unknown	0	0	11	Protein export,Steroid biosynthesis,Phosphonate and phosphinate metabolism,SNARE interactions in vesicular transport,Phagosome	65	fatty acid metabolism,SNARE interactions in vesicular transport	10	Protein export,Glycerolipid metabolism,Steroid biosynthesis,Phosphonate and phosphinate metabolism,SNARE interactions in vesicular transport	66	SNARE interactions in vesicular transport,Steroid biosynthesis
2337	AT1G53000	unknown	0	0	173	circadian rhythm,fatty acid metabolism,Propanoate metabolism,beta-Alanine metabolism	420	circadian rhythm,fatty acid metabolism,Propanoate metabolism,beta-Alanine metabolism	19	protein processing	411	circadian rhythm,fatty acid metabolism,Propanoate metabolism,beta-Alanine metabolism
1174	AT1G53020	unknown	0	0	179	protein processing	434	protein processing	157	protein processing	425	protein processing
362	AT1G53510	signal transduction	18	1	83	Proteasome,jasmonic acid,ethylene,salicylic acid, abscisic acid,gibberellin acid	189	Proteasome,jasmonic acid,ethylene,salicylic acid,gibberellin acid	1	rna processing,Phagosome	186
867	AT1G53560	protein processing	15	1	11	Protein export,Steroid biosynthesis,Phosphonate and phosphinate metabolism,SNARE interactions in vesicular transport,Phagosome	15	Glycerolipid metabolism,SNARE interactions in vesicular transport,Steroid biosynthesis	10	Protein export,Glycerolipid metabolism,Steroid biosynthesis,Phosphonate and phosphinate metabolism,SNARE interactions in vesicular transport	15	SNARE interactions in vesicular transport
1140	AT1G53800	unknown	0	0	3	rna processing	426		1	rna processing,Phagosome	145	rna processing
743	AT1G53910	unknown	0	0	140	Lysine biosynthesis,Monobactam biosynthesis	327	Lysine biosynthesis,Monobactam biosynthesis	119	Lysine biosynthesis,Monobactam biosynthesis	319	Lysine biosynthesis,Monobactam biosynthesis
409	AT1G54030	protein processing	15	1	69	Citrate cycle	149	Citrate cycle	31	Citrate cycle	72	Citrate cycle
1139	AT1G54060	unknown	0	0	144		339		122		330
798	AT1G54120	unknown	0	0	55	circadian rhythm	115		48		113
536	AT1G54170	unknown	0	0	18		226	Autophagy,rna processing	1	rna processing,Phagosome	217	Autophagy,rna processing
1921	AT1G54320	unknown	0	0	69	Citrate cycle	149	Citrate cycle	31	Citrate cycle	72	Citrate cycle
1663	AT1G54770	rna processing	16	1	3	rna processing	144		1	rna processing,Phagosome	417
2411	AT1G54830	unknown	0	0	26	protein processing,signal transduction,rna processing,abscisic acid,plant pathogen interaction	453		23	protein processing,Galactose metabolism	444
2267	AT1G54840	unknown	0	0	279		592		267		593
1990	AT1G55000	unknown	0	0	68	protein processing,circadian rhythm	146	circadian rhythm	57	protein processing	146	circadian rhythm
2570	AT1G55090	unknown	0	0	308		622		301		628
2274	AT1G55160	unknown	0	0	280	Thiamine metabolism,amino acid metabolism	593	Thiamine metabolism,amino acid metabolism	268	Thiamine metabolism,amino acid metabolism	594	Thiamine metabolism,amino acid metabolism
482	AT1G55190	unknown	0	0	16	protein processing	238		15	protein processing	226
2082	AT1G55270	unknown	0	0	222	Nicotinate and nicotinamide metabolism	512	Nicotinate and nicotinamide metabolism	200	Nicotinate and nicotinamide metabolism	504	Nicotinate and nicotinamide metabolism
1703	AT1G55290	unknown	0	0	209	Phenylpropanoid biosynthesis,amino acid metabolism	492	Phenylpropanoid biosynthesis,amino acid metabolism	23	protein processing,Galactose metabolism	484	Phenylpropanoid biosynthesis,amino acid metabolism
2080	AT1G55460	unknown	0	0	3	rna processing	282		101		276
706	AT1G55490	unknown	0	0	136	Autophagy,rna processing	318	rna processing,Autophagy	115	rna processing,Autophagy	312	rna processing,Autophagy
2598	AT1G55535	unknown	0	0	11	Protein export,Steroid biosynthesis,Phosphonate and phosphinate metabolism,SNARE interactions in vesicular transport,Phagosome	65	fatty acid metabolism,SNARE interactions in vesicular transport	10	Protein export,Glycerolipid metabolism,Steroid biosynthesis,Phosphonate and phosphinate metabolism,SNARE interactions in vesicular transport	66	SNARE interactions in vesicular transport,Steroid biosynthesis
1159	AT1G55740	unknown	0	0	18		272	Galactose metabolism,rna processing	23	protein processing,Galactose metabolism	264	Galactose metabolism,rna processing
1869	AT1G55880	unknown	0	0	185	protein processing,Sulfur metabolism,amino acid metabolism	446	protein processing,Sulfur metabolism,amino acid metabolism	164	protein processing,Sulfur metabolism,amino acid metabolism	438	protein processing,Sulfur metabolism,amino acid metabolism
2596	AT1G55890	unknown	0	0	18		244		23	protein processing,Galactose metabolism	233
1823	AT1G55910	unknown	0	0	11	Protein export,Steroid biosynthesis,Phosphonate and phosphinate metabolism,SNARE interactions in vesicular transport,Phagosome	15	Glycerolipid metabolism,SNARE interactions in vesicular transport,Steroid biosynthesis	10	Protein export,Glycerolipid metabolism,Steroid biosynthesis,Phosphonate and phosphinate metabolism,SNARE interactions in vesicular transport	15	SNARE interactions in vesicular transport
537	AT1G56090	unknown	0	0	18		30		1	rna processing,Phagosome	32
1389	AT1G56150	auxin	3	1	9		481	Plant hormone signal transduction,Glutathione metabolism	180	Glutathione metabolism,jasmonic acid	472	Plant hormone signal transduction,Glutathione metabolism
1292	AT1G56250	unknown	0	0	32	ethylene,auxin	461		4	metabolism,Nitrogen metabolism,auxin,cytokinin,salicylic acid,ethylene	451
897	AT1G56330	unknown	0	0	16	protein processing	34	protein processing	15	protein processing	37	protein processing
2265	AT1G56430	unknown	0	0	172		406		152		397
2334	AT1G56590	unknown	0	0	52	protein processing,signal transduction,Glyoxylate and dicarboxylate metabolism,Tryptophan metabolism,fatty acid metabolism	109		45	protein processing,signal transduction,Proteasome,Glyoxylate and dicarboxylate metabolism,Tryptophan metabolism,fatty acid metabolism	202	protein processing,signal transduction,Glyoxylate and dicarboxylate metabolism,Tryptophan metabolism,fatty acid metabolism
2421	AT1G56680	unknown	0	0	88		197		75		194
2452	AT1G57620	unknown	0	0	144		339		122		330
997	AT1G57720	protein processing	15	1	166		398		147		387
958	AT1G57790	unknown	0	0	13	circadian rhythm,protein processing	17	circadian rhythm,protein processing	12	circadian rhythm,protein processing	17	protein processing,circadian rhythm
622	AT1G58070	unknown	0	0	61		288		19	protein processing	282
1677	AT1G58110	unknown	0	0	141	Lysine biosynthesis,Ribosome biogenesis in eukaryotes,Glycine, serine and threonine metabolism,amino acid metabolism,Monobactam biosynthesis	329	Lysine biosynthesis,Ribosome biogenesis in eukaryotes,Glycine, serine and threonine metabolism,amino acid metabolism,Monobactam biosynthesis	4	metabolism,Nitrogen metabolism,auxin,cytokinin,salicylic acid,ethylene	321	Lysine biosynthesis,Ribosome biogenesis in eukaryotes,Glycine, serine and threonine metabolism,amino acid metabolism,Monobactam biosynthesis
1587	AT1G58290	unknown	0	0	163		384		143		376
878	AT1G58330	unknown	0	0	155	salicylic acid,Ascorbate and aldarate metabolism,Glutathione metabolism	368	salicylic acid,Ascorbate and aldarate metabolism,Glutathione metabolism	135	salicylic acid,Ascorbate and aldarate metabolism,Glutathione metabolism	358	salicylic acid,Glutathione metabolism,Ascorbate and aldarate metabolism
506	AT1G58470	rna processing	16	1	18		50		26		52
1827	AT1G58983	protein processing	15	1	243		545		223		539
1906	AT1G59520	unknown	0	0	32	ethylene,auxin	438		4	metabolism,Nitrogen metabolism,auxin,cytokinin,salicylic acid,ethylene	430
2539	AT1G59610	unknown	0	0	49	Pentose phosphate pathway,Glycolysis / Gluconeogenesis,rna processing,beta-Alanine metabolism,dna rna metabolism,Galactose metabolism,Propanoate metabolism	221	protein processing,Glycine, serine and threonine metabolism,Tropane, piperidine and pyridine alkaloid biosynthesis,Tyrosine metabolism,fatty acid metabolism,Propanoate metabolism,Phenylalanine metabolism,beta-Alanine metabolism,Isoquinoline alkaloid biosynthesis	42	Pentose phosphate pathway,rna processing,Glycolysis / Gluconeogenesis,dna rna metabolism,Galactose metabolism,abscisic acid	215
2182	AT1G59640	unknown	0	0	97		212		82		207
2276	AT1G59710	unknown	0	0	16	protein processing	182		15	protein processing	180
1239	AT1G59900	unknown	0	0	184	Citrate cycle (Citrate cycle),Glycolysis / Gluconeogenesis,metabolism	444	Glycolysis / Gluconeogenesis,Citrate cycle (Citrate cycle),metabolism	163	Glycolysis / Gluconeogenesis,Citrate cycle (Citrate cycle),metabolism	436	Citrate cycle (Citrate cycle),Glycolysis / Gluconeogenesis,metabolism
1448	AT1G60010	unknown	0	0	23	cytokinin	345		4	metabolism,Nitrogen metabolism,auxin,cytokinin,salicylic acid,ethylene	337
568	AT1G60080	unknown	0	0	61		274		23	protein processing,Galactose metabolism	266
2241	AT1G60420	unknown	0	0	18		537		1	rna processing,Phagosome	531
390	AT1G60440	unknown	0	0	92		203		78		200
53	AT1G60600	unknown	0	0	11	Protein export,Steroid biosynthesis,Phosphonate and phosphinate metabolism,SNARE interactions in vesicular transport,Phagosome	36		10	Protein export,Glycerolipid metabolism,Steroid biosynthesis,Phosphonate and phosphinate metabolism,SNARE interactions in vesicular transport	22	Glycerolipid metabolism
851	AT1G60650	unknown	0	0	3	rna processing	112		1	rna processing,Phagosome	110
1649	AT1G60660	unknown	0	0	53		110		46		108
80	AT1G60670	unknown	0	0	31	Oxidative phosphorylation,abscisic acid,Phagosome	54	abscisic acid	28	Oxidative phosphorylation,abscisic acid,Phagosome	56	abscisic acid
1838	AT1G60940	unknown	0	0	2	Nitrogen metabolism,Homologous recombination,dna repair replicate,protein processing	123	signal transduction,abscisic acid	4	metabolism,Nitrogen metabolism,auxin,cytokinin,salicylic acid,ethylene	116	signal transduction,ethylene
2060	AT1G61150	unknown	0	0	267		577		250		573
2231	AT1G61340	unknown	0	0	229		522		57	protein processing	517
1445	AT1G61590	unknown	0	0	71		153		60		152
2113	AT1G61690	unknown	0	0	18		266		23	protein processing,Galactose metabolism	258
1926	AT1G62520	unknown	0	0	61		533		19	protein processing	527
1929	AT1G62560	unknown	0	0	250		553		231		548
1486	AT1G62880	unknown	0	0	11	Protein export,Steroid biosynthesis,Phosphonate and phosphinate metabolism,SNARE interactions in vesicular transport,Phagosome	65	fatty acid metabolism,SNARE interactions in vesicular transport	10	Protein export,Glycerolipid metabolism,Steroid biosynthesis,Phosphonate and phosphinate metabolism,SNARE interactions in vesicular transport	66	SNARE interactions in vesicular transport,Steroid biosynthesis
538	AT1G62990	unknown	0	0	9		40		4	metabolism,Nitrogen metabolism,auxin,cytokinin,salicylic acid,ethylene	42
760	AT1G63000	unknown	0	0	91		201		77		198
1470	AT1G63120	unknown	0	0	11	Protein export,Steroid biosynthesis,Phosphonate and phosphinate metabolism,SNARE interactions in vesicular transport,Phagosome	65	fatty acid metabolism,SNARE interactions in vesicular transport	10	Protein export,Glycerolipid metabolism,Steroid biosynthesis,Phosphonate and phosphinate metabolism,SNARE interactions in vesicular transport	66	SNARE interactions in vesicular transport,Steroid biosynthesis
11	AT1G63130	unknown	0	0	2	Nitrogen metabolism,Homologous recombination,dna repair replicate,protein processing	8		4	metabolism,Nitrogen metabolism,auxin,cytokinin,salicylic acid,ethylene	8
1131	AT1G63470	unknown	0	0	2	Nitrogen metabolism,Homologous recombination,dna repair replicate,protein processing	20		4	metabolism,Nitrogen metabolism,auxin,cytokinin,salicylic acid,ethylene	20
2348	AT1G63480	unknown	0	0	2	Nitrogen metabolism,Homologous recombination,dna repair replicate,protein processing	301		4	metabolism,Nitrogen metabolism,auxin,cytokinin,salicylic acid,ethylene	296
2234	AT1G63800	unknown	0	0	196	protein processing,Protein export	471	protein processing,Protein export	173	protein processing,Protein export	462	protein processing,Protein export
2635	AT1G63930	unknown	0	0	3	rna processing	23		1	rna processing,Phagosome	24
2296	AT1G63940	unknown	0	0	284	Nitrogen metabolism,Ascorbate and aldarate metabolism	597	Nitrogen metabolism,Ascorbate and aldarate metabolism	274	Nitrogen metabolism,Ascorbate and aldarate metabolism	600	Nitrogen metabolism,Ascorbate and aldarate metabolism
1638	AT1G63970	unknown	0	0	2	Nitrogen metabolism,Homologous recombination,dna repair replicate,protein processing	517	Terpenoid backbone biosynthesis,Homologous recombination,dna repair replicate	4	metabolism,Nitrogen metabolism,auxin,cytokinin,salicylic acid,ethylene	509	Terpenoid backbone biosynthesis,Homologous recombination,dna repair replicate
826	AT1G64150	unknown	0	0	11	Protein export,Steroid biosynthesis,Phosphonate and phosphinate metabolism,SNARE interactions in vesicular transport,Phagosome	36		10	Protein export,Glycerolipid metabolism,Steroid biosynthesis,Phosphonate and phosphinate metabolism,SNARE interactions in vesicular transport	15	SNARE interactions in vesicular transport
104	AT1G64180	unknown	0	0	18		64		1	rna processing,Phagosome	65
324	AT1G64280	salicylic acid	17	1	64	jasmonic acid,salicylic acid,Sulfur metabolism	172	jasmonic acid	9	auxin,salicylic acid,jasmonic acid	170
1338	AT1G64460	unknown	0	0	27		47		24		49
2304	AT1G64520	cytokinin	6	1	261		569		242		563
715	AT1G64530	unknown	0	0	79	auxin,rna processing,Nitrogen metabolism	177	auxin,rna processing,Nitrogen metabolism	67	auxin,rna processing,Nitrogen metabolism	177	auxin,rna processing,Nitrogen metabolism
1812	AT1G64590	unknown	0	0	241		543		221		537
2455	AT1G64630	unknown	0	0	299		613		51		616
617	AT1G65000	unknown	0	0	15	Pentose phosphate pathway,dna rna metabolism,Carbon fixation in photosynthetic organisms,Glycolysis / Gluconeogenesis	24	Pentose phosphate pathway,dna rna metabolism,Carbon fixation in photosynthetic organisms,Glycolysis / Gluconeogenesis	0	Pentose phosphate pathway,Carbon fixation in photosynthetic organisms,Glycolysis / Gluconeogenesis,Selenocompound metabolism,dna rna metabolism,Phenylalanine, tyrosine and tryptophan biosynthesis,Starch and sucrose metabolism	25	Pentose phosphate pathway,dna rna metabolism,Carbon fixation in photosynthetic organisms,Glycolysis / Gluconeogenesis
2363	AT1G65150	unknown	0	0	290		604		280		606
1718	AT1G65480	unknown	0	0	233	circadian rhythm,abscisic acid	527	circadian rhythm,abscisic acid	211	circadian rhythm,abscisic acid,auxin	520	circadian rhythm,abscisic acid,auxin
163	AT1G65620	gibberellin	11	1	47		92		40		93
1916	AT1G66070	protein processing	15	1	157		370		137		360
551	AT1G66430	unknown	0	0	117	dna rna metabolism,Phenylalanine, tyrosine and tryptophan biosynthesis,Starch and sucrose metabolism	264	dna rna metabolism,Phenylalanine, tyrosine and tryptophan biosynthesis,Starch and sucrose metabolism	1	rna processing,Phagosome	256	dna rna metabolism,Phenylalanine, tyrosine and tryptophan biosynthesis,Starch and sucrose metabolism
2355	AT1G66470	unknown	0	0	96	rna processing,SNARE interactions in vesicular transport	211		81	rna processing,SNARE interactions in vesicular transport	206
1498	AT1G66680	unknown	0	0	142		332		120		325
875	AT1G66820	unknown	0	0	32	ethylene,auxin	102		4	metabolism,Nitrogen metabolism,auxin,cytokinin,salicylic acid,ethylene	34	auxin,cytokinin,jasmonic acid
2594	AT1G66870	unknown	0	0	69	Citrate cycle	149	Citrate cycle	31	Citrate cycle	72	Citrate cycle
2578	AT1G66980	unknown	0	0	20		32		4	metabolism,Nitrogen metabolism,auxin,cytokinin,salicylic acid,ethylene	34	auxin,cytokinin,jasmonic acid
578	AT1G67170	unknown	0	0	18		99		1	rna processing,Phagosome	251
1781	AT1G67360	unknown	0	0	29	Cutin, suberine and wax biosynthesis,Terpenoid backbone biosynthesis	49	Cutin, suberine and wax biosynthesis,Terpenoid backbone biosynthesis	25	Cutin, suberine and wax biosynthesis,Terpenoid backbone biosynthesis	51	Terpenoid backbone biosynthesis,Cutin, suberine and wax biosynthesis
2140	AT1G67430	protein processing	15	1	2	Nitrogen metabolism,Homologous recombination,dna repair replicate,protein processing	3		256		580
2211	AT1G67530	unknown	0	0	32	ethylene,auxin	210	ethylene	4	metabolism,Nitrogen metabolism,auxin,cytokinin,salicylic acid,ethylene	494
2028	AT1G67710	cytokinin	6	1	3	rna processing	447	cytokinin	4	metabolism,Nitrogen metabolism,auxin,cytokinin,salicylic acid,ethylene	34	auxin,cytokinin,jasmonic acid
41	AT1G67800	unknown	0	0	17	protein processing,Linoleic acid metabolism,rna processing,fatty acid metabolism,plant pathogen interaction	28	Linoleic acid metabolism,fatty acid metabolism	16	protein processing,Linoleic acid metabolism,rna processing,fatty acid metabolism,plant pathogen interaction	30	Linoleic acid metabolism,fatty acid metabolism
606	AT1G67860	unknown	0	0	16	protein processing	283		15	protein processing	277
93	AT1G67865	unknown	0	0	16	protein processing	27		15	protein processing	29
1991	AT1G68050	unknown	0	0	68	protein processing,circadian rhythm	146	circadian rhythm	57	protein processing	146	circadian rhythm
641	AT1G68060	unknown	0	0	3	rna processing	180		1	rna processing,Phagosome	241
381	AT1G68140	unknown	0	0	90		200		40		197
1947	AT1G68300	unknown	0	0	258		566		239		560
1263	AT1G68450	unknown	0	0	50		97		43		98
1341	AT1G68490	unknown	0	0	9		473	One carbon pool by folate,Autophagy,Folate biosynthesis,amino acid metabolism	4	metabolism,Nitrogen metabolism,auxin,cytokinin,salicylic acid,ethylene	464	One carbon pool by folate,Autophagy,Folate biosynthesis,amino acid metabolism
799	AT1G68520	unknown	0	0	23	cytokinin	345		4	metabolism,Nitrogen metabolism,auxin,cytokinin,salicylic acid,ethylene	337
1814	AT1G68560	unknown	0	0	20		32		4	metabolism,Nitrogen metabolism,auxin,cytokinin,salicylic acid,ethylene	34	auxin,cytokinin,jasmonic acid
2446	AT1G68590	protein processing	15	1	2	Nitrogen metabolism,Homologous recombination,dna repair replicate,protein processing	78		4	metabolism,Nitrogen metabolism,auxin,cytokinin,salicylic acid,ethylene	84
307	AT1G68670	unknown	0	0	77		165		65		164
2383	AT1G69010	brassinosteroid	4	1	294		608		284		610
1897	AT1G69120	unknown	0	0	127	gibberellin acid	304	gibberellin acid	106	gibberellin acid	299	gibberellin acid
2530	AT1G69170	unknown	0	0	14	protein processing	166	signal transduction,rna processing,ethylene	13	protein processing,rna processing	165	signal transduction,rna processing,ethylene
1936	AT1G69340	unknown	0	0	0	Phenylalanine, tyrosine and tryptophan biosynthesis	563		0	Pentose phosphate pathway,Carbon fixation in photosynthetic organisms,Glycolysis / Gluconeogenesis,Selenocompound metabolism,dna rna metabolism,Phenylalanine, tyrosine and tryptophan biosynthesis,Starch and sucrose metabolism	557
69	AT1G69690	unknown	0	0	27		47		24		49
43	AT1G69810	unknown	0	0	18		30		1	rna processing,Phagosome	32
609	AT1G69850	unknown	0	0	11	Protein export,Steroid biosynthesis,Phosphonate and phosphinate metabolism,SNARE interactions in vesicular transport,Phagosome	65	fatty acid metabolism,SNARE interactions in vesicular transport	10	Protein export,Glycerolipid metabolism,Steroid biosynthesis,Phosphonate and phosphinate metabolism,SNARE interactions in vesicular transport	35	Phosphonate and phosphinate metabolism,Starch and sucrose metabolism,Ether lipid metabolism
1598	AT1G70100	unknown	0	0	76	Arginine biosynthesis,Alanine, aspartate and glutamate metabolism,Tropane, piperidine and pyridine alkaloid biosynthesis,Arginine and proline metabolism,Tyrosine metabolism,Carbon fixation in photosynthetic organisms,Phenylalanine metabolism,amino acid metabolism,Isoquinoline alkaloid biosynthesis,Phenylalanine, tyrosine and tryptophan biosynthesis	164	Arginine biosynthesis,Tropane, piperidine and pyridine alkaloid biosynthesis,Alanine, aspartate and glutamate metabolism,Arginine and proline metabolism,Tyrosine metabolism,Phenylalanine metabolism,Carbon fixation in photosynthetic organisms,amino acid metabolism,Isoquinoline alkaloid biosynthesis,Phenylalanine, tyrosine and tryptophan biosynthesis	64	Arginine biosynthesis,Tropane, piperidine and pyridine alkaloid biosynthesis,Arginine and proline metabolism,Alanine, aspartate and glutamate metabolism,Tyrosine metabolism,Carbon fixation in photosynthetic organisms,Phenylalanine metabolism,amino acid metabolism,Isoquinoline alkaloid biosynthesis,Phenylalanine, tyrosine and tryptophan biosynthesis	163	Arginine biosynthesis,Tropane, piperidine and pyridine alkaloid biosynthesis,Arginine and proline metabolism,Alanine, aspartate and glutamate metabolism,Tyrosine metabolism,Phenylalanine metabolism,Carbon fixation in photosynthetic organisms,amino acid metabolism,Isoquinoline alkaloid biosynthesis,Phenylalanine, tyrosine and tryptophan biosynthesis
2533	AT1G70320	unknown	0	0	2	Nitrogen metabolism,Homologous recombination,dna repair replicate,protein processing	62	Folate biosynthesis,plant pathogen interaction	4	metabolism,Nitrogen metabolism,auxin,cytokinin,salicylic acid,ethylene	63	Folate biosynthesis,plant pathogen interaction
884	AT1G70340	unknown	0	0	158	Glycolysis / Gluconeogenesis,Citrate cycle (Citrate cycle),metabolism,protein processing	372		138	protein processing,Citrate cycle (Citrate cycle),metabolism,Glycolysis / Gluconeogenesis	362
2555	AT1G70350	unknown	0	0	144		339		122		330
226	AT1G70410	unknown	0	0	2	Nitrogen metabolism,Homologous recombination,dna repair replicate,protein processing	129	Nitrogen metabolism,amino acid metabolism	4	metabolism,Nitrogen metabolism,auxin,cytokinin,salicylic acid,ethylene	130	Nitrogen metabolism,amino acid metabolism
2390	AT1G70590	unknown	0	0	88		197		75		194
1602	AT1G70660	dna repair replicate	7	1	2	Nitrogen metabolism,Homologous recombination,dna repair replicate,protein processing	105		19	protein processing	104
385	AT1G70700	jasmonic acid	12	1	83	Proteasome,jasmonic acid,ethylene,salicylic acid, abscisic acid,gibberellin acid	189	Proteasome,jasmonic acid,ethylene,salicylic acid,gibberellin acid	27	protein processing,Oxidative phosphorylation,Synthesis and degradation of ketone bodies	55	protein processing,Synthesis and degradation of ketone bodies
2312	AT1G70780	unknown	0	0	286		599		276		602
2645	AT1G70910	abscisic acid	1	1	88		197		75		194
2288	AT1G71020	jasmonic acid	12	1	3	rna processing	111		1	rna processing,Phagosome	109
928	AT1G71050	unknown	0	0	161		381		9	auxin,salicylic acid,jasmonic acid	373
1710	AT1G71090	auxin	3	1	11	Protein export,Steroid biosynthesis,Phosphonate and phosphinate metabolism,SNARE interactions in vesicular transport,Phagosome	15	Glycerolipid metabolism,SNARE interactions in vesicular transport,Steroid biosynthesis	10	Protein export,Glycerolipid metabolism,Steroid biosynthesis,Phosphonate and phosphinate metabolism,SNARE interactions in vesicular transport	22	Glycerolipid metabolism
1845	AT1G71230	auxin	3	1	172		406		152		397
852	AT1G71480	unknown	0	0	16	protein processing	359		15	protein processing	350
1974	AT1G71820	protein processing	15	1	134		316		113		310
1740	AT1G71840	unknown	0	0	237		532		215		525
1230	AT1G71865	unknown	0	0	88		197		75		194
1364	AT1G71950	unknown	0	0	22	abscisic acid,Stilbenoid, diarylheptanoid and gingerol biosynthesis	42	abscisic acid,Stilbenoid, diarylheptanoid and gingerol biosynthesis	20	abscisic acid,Stilbenoid, diarylheptanoid and gingerol biosynthesis	44	abscisic acid,Stilbenoid, diarylheptanoid and gingerol biosynthesis
1161	AT1G71970	unknown	0	0	30	protein processing,Oxidative phosphorylation,Synthesis and degradation of ketone bodies	107	protein processing,Butanoate metabolism,fatty acid metabolism,Synthesis and degradation of ketone bodies	1	rna processing,Phagosome	158
1241	AT1G72030	unknown	0	0	49	Pentose phosphate pathway,Glycolysis / Gluconeogenesis,rna processing,beta-Alanine metabolism,dna rna metabolism,Galactose metabolism,Propanoate metabolism	445		11	Propanoate metabolism,beta-Alanine metabolism	437
2110	AT1G72050	unknown	0	0	16	protein processing	239		1	rna processing,Phagosome	227
2143	AT1G72150	unknown	0	0	3	rna processing	23		1	rna processing,Phagosome	24
1987	AT1G72170	unknown	0	0	11	Protein export,Steroid biosynthesis,Phosphonate and phosphinate metabolism,SNARE interactions in vesicular transport,Phagosome	55	protein processing,Sphingolipid metabolism	10	Protein export,Glycerolipid metabolism,Steroid biosynthesis,Phosphonate and phosphinate metabolism,SNARE interactions in vesicular transport	57	protein processing,Sphingolipid metabolism
2631	AT1G72200	unknown	0	0	11	Protein export,Steroid biosynthesis,Phosphonate and phosphinate metabolism,SNARE interactions in vesicular transport,Phagosome	15	Glycerolipid metabolism,SNARE interactions in vesicular transport,Steroid biosynthesis	10	Protein export,Glycerolipid metabolism,Steroid biosynthesis,Phosphonate and phosphinate metabolism,SNARE interactions in vesicular transport	22	Glycerolipid metabolism
2342	AT1G72360	ethylene	9	1	18		477		1	rna processing,Phagosome	468
554	AT1G72370	protein processing	15	1	119		267		97		259
1661	AT1G72630	unknown	0	0	2	Nitrogen metabolism,Homologous recombination,dna repair replicate,protein processing	78		4	metabolism,Nitrogen metabolism,auxin,cytokinin,salicylic acid,ethylene	267
1366	AT1G72710	unknown	0	0	201		479		178		470
1221	AT1G72730	unknown	0	0	104	auxin	337		5	Citrate cycle (Citrate cycle),rna processing,Glyoxylate and dicarboxylate metabolism	9	protein processing,rna processing
1754	AT1G72770	abscisic acid	1	1	16	protein processing	433	signal transduction,Plant hormone signal transduction	15	protein processing	424	signal transduction,Plant hormone signal transduction
1271	AT1G72830	unknown	0	0	26	protein processing,signal transduction,rna processing,abscisic acid,plant pathogen interaction	452		23	protein processing,Galactose metabolism	443
2144	AT1G73030	unknown	0	0	26	protein processing,signal transduction,rna processing,abscisic acid,plant pathogen interaction	292		23	protein processing,Galactose metabolism	286
2026	AT1G73100	unknown	0	0	73		516		62	rna processing	508
1808	AT1G73190	unknown	0	0	11	Protein export,Steroid biosynthesis,Phosphonate and phosphinate metabolism,SNARE interactions in vesicular transport,Phagosome	542		10	Protein export,Glycerolipid metabolism,Steroid biosynthesis,Phosphonate and phosphinate metabolism,SNARE interactions in vesicular transport	536
841	AT1G73210	unknown	0	0	146		341		124		333
77	AT1G73360	unknown	0	0	28		52	Carbon fixation in photosynthetic organisms,Glyoxylate and dicarboxylate metabolism	9	auxin,salicylic acid,jasmonic acid	54	Carbon fixation in photosynthetic organisms,Glyoxylate and dicarboxylate metabolism
788	AT1G73500	signal transduction	18	1	39	Inositol phosphate metabolism,Oxidative phosphorylation,signal transduction,metabolism,Glutathione metabolism	311	signal transduction,Starch and sucrose metabolism	33	Inositol phosphate metabolism,Oxidative phosphorylation,signal transduction,metabolism,Glutathione metabolism	305	signal transduction,Starch and sucrose metabolism
1386	AT1G73720	rna processing	16	1	149	protein processing	378		129	protein processing	369
1542	AT1G73790	unknown	0	0	44		88		37	Phenylalanine, tyrosine and tryptophan biosynthesis,Glycine, serine and threonine metabolism	89
1886	AT1G73870	unknown	0	0	23	cytokinin	345		4	metabolism,Nitrogen metabolism,auxin,cytokinin,salicylic acid,ethylene	337
717	AT1G74500	unknown	0	0	97		212		82		207
2474	AT1G74520	unknown	0	0	11	Protein export,Steroid biosynthesis,Phosphonate and phosphinate metabolism,SNARE interactions in vesicular transport,Phagosome	15	Glycerolipid metabolism,SNARE interactions in vesicular transport,Steroid biosynthesis	10	Protein export,Glycerolipid metabolism,Steroid biosynthesis,Phosphonate and phosphinate metabolism,SNARE interactions in vesicular transport	22	Glycerolipid metabolism
2500	AT1G74560	unknown	0	0	192		464		13	protein processing,rna processing	454
1251	AT1G74690	unknown	0	0	75	signal transduction,plant pathogen interaction	252		63	signal transduction,plant pathogen interaction	243
1519	AT1G74840	unknown	0	0	32	ethylene,auxin	56	protein processing,auxin	4	metabolism,Nitrogen metabolism,auxin,cytokinin,salicylic acid,ethylene	34	auxin,cytokinin,jasmonic acid
633	AT1G74910	ethylene	9	1	122	dna rna metabolism	291	dna rna metabolism	103	dna rna metabolism	285	dna rna metabolism
1994	AT1G74940	unknown	0	0	129		310		108		304
693	AT1G75020	unknown	0	0	11	Protein export,Steroid biosynthesis,Phosphonate and phosphinate metabolism,SNARE interactions in vesicular transport,Phagosome	15	Glycerolipid metabolism,SNARE interactions in vesicular transport,Steroid biosynthesis	10	Protein export,Glycerolipid metabolism,Steroid biosynthesis,Phosphonate and phosphinate metabolism,SNARE interactions in vesicular transport	22	Glycerolipid metabolism
1381	AT1G75110	unknown	0	0	162	Other types of O-glycan biosynthesis,Aminoacyl-tRNA biosynthesis	382	Other types of O-glycan biosynthesis,Aminoacyl-tRNA biosynthesis	142	Other types of O-glycan biosynthesis,Aminoacyl-tRNA biosynthesis	374	Other types of O-glycan biosynthesis,Aminoacyl-tRNA biosynthesis
1553	AT1G75220	unknown	0	0	11	Protein export,Steroid biosynthesis,Phosphonate and phosphinate metabolism,SNARE interactions in vesicular transport,Phagosome	15	Glycerolipid metabolism,SNARE interactions in vesicular transport,Steroid biosynthesis	10	Protein export,Glycerolipid metabolism,Steroid biosynthesis,Phosphonate and phosphinate metabolism,SNARE interactions in vesicular transport	15	SNARE interactions in vesicular transport
509	AT1G75400	unknown	0	0	30	protein processing,Oxidative phosphorylation,Synthesis and degradation of ketone bodies	107	protein processing,Butanoate metabolism,fatty acid metabolism,Synthesis and degradation of ketone bodies	53	Citrate cycle,Glycolysis / Gluconeogenesis,rna processing,amino acid metabolism,metabolism	127	Citrate cycle,rna processing
1952	AT1G75440	unknown	0	0	2	Nitrogen metabolism,Homologous recombination,dna repair replicate,protein processing	39		19	protein processing	41
1066	AT1G75500	unknown	0	0	11	Protein export,Steroid biosynthesis,Phosphonate and phosphinate metabolism,SNARE interactions in vesicular transport,Phagosome	65	fatty acid metabolism,SNARE interactions in vesicular transport	10	Protein export,Glycerolipid metabolism,Steroid biosynthesis,Phosphonate and phosphinate metabolism,SNARE interactions in vesicular transport	66	SNARE interactions in vesicular transport,Steroid biosynthesis
1089	AT1G75630	unknown	0	0	11	Protein export,Steroid biosynthesis,Phosphonate and phosphinate metabolism,SNARE interactions in vesicular transport,Phagosome	213	Oxidative phosphorylation,Phagosome	1	rna processing,Phagosome	208	Oxidative phosphorylation,Phagosome
1137	AT1G75690	unknown	0	0	178		425		81	rna processing,SNARE interactions in vesicular transport	416
516	AT1G75750	unknown	0	0	22	abscisic acid,Stilbenoid, diarylheptanoid and gingerol biosynthesis	42	abscisic acid,Stilbenoid, diarylheptanoid and gingerol biosynthesis	20	abscisic acid,Stilbenoid, diarylheptanoid and gingerol biosynthesis	44	abscisic acid,Stilbenoid, diarylheptanoid and gingerol biosynthesis
1594	AT1G75880	unknown	0	0	11	Protein export,Steroid biosynthesis,Phosphonate and phosphinate metabolism,SNARE interactions in vesicular transport,Phagosome	465		10	Protein export,Glycerolipid metabolism,Steroid biosynthesis,Phosphonate and phosphinate metabolism,SNARE interactions in vesicular transport	455
254	AT1G75950	protein processing	15	1	68	protein processing,circadian rhythm	146	circadian rhythm	57	protein processing	146	circadian rhythm
1676	AT1G75990	unknown	0	0	28		417	Proteasome,rna processing	9	auxin,salicylic acid,jasmonic acid	88
1959	AT1G76110	unknown	0	0	102	fatty acid metabolism,Sulfur relay system,Folate biosynthesis	559		85	fatty acid metabolism,Sulfur relay system,Folate biosynthesis	554
2003	AT1G76230	unknown	0	0	36		72		1	rna processing,Phagosome	74
1643	AT1G76405	unknown	0	0	20		32		4	metabolism,Nitrogen metabolism,auxin,cytokinin,salicylic acid,ethylene	34	auxin,cytokinin,jasmonic acid
698	AT1G76520	auxin	3	1	11	Protein export,Steroid biosynthesis,Phosphonate and phosphinate metabolism,SNARE interactions in vesicular transport,Phagosome	15	Glycerolipid metabolism,SNARE interactions in vesicular transport,Steroid biosynthesis	10	Protein export,Glycerolipid metabolism,Steroid biosynthesis,Phosphonate and phosphinate metabolism,SNARE interactions in vesicular transport	22	Glycerolipid metabolism
2302	AT1G76540	unknown	0	0	285		598		275		601
2327	AT1G76600	unknown	0	0	0	Phenylalanine, tyrosine and tryptophan biosynthesis	1		0	Pentose phosphate pathway,Carbon fixation in photosynthetic organisms,Glycolysis / Gluconeogenesis,Selenocompound metabolism,dna rna metabolism,Phenylalanine, tyrosine and tryptophan biosynthesis,Starch and sucrose metabolism	1
1510	AT1G76670	unknown	0	0	11	Protein export,Steroid biosynthesis,Phosphonate and phosphinate metabolism,SNARE interactions in vesicular transport,Phagosome	65	fatty acid metabolism,SNARE interactions in vesicular transport	10	Protein export,Glycerolipid metabolism,Steroid biosynthesis,Phosphonate and phosphinate metabolism,SNARE interactions in vesicular transport	66	SNARE interactions in vesicular transport,Steroid biosynthesis
748	AT1G76760	unknown	0	0	18		223		51		270
1392	AT1G76850	protein processing	15	1	151	One carbon pool by folate,Cyanoamino acid metabolism,Glycine, serine and threonine metabolism,Pantothenate and CoA biosynthesis,Glyoxylate and dicarboxylate metabolism	364		131	One carbon pool by folate,Cyanoamino acid metabolism,Glycine, serine and threonine metabolism,Pantothenate and CoA biosynthesis,Glyoxylate and dicarboxylate metabolism	354
2394	AT1G76900	unknown	0	0	68	protein processing,circadian rhythm	259	protein processing	57	protein processing	250	protein processing
2520	AT1G76920	unknown	0	0	123		294		4	metabolism,Nitrogen metabolism,auxin,cytokinin,salicylic acid,ethylene	289
1282	AT1G77080	unknown	0	0	64	jasmonic acid,salicylic acid,Sulfur metabolism	173		9	auxin,salicylic acid,jasmonic acid	171
298	AT1G77130	unknown	0	0	11	Protein export,Steroid biosynthesis,Phosphonate and phosphinate metabolism,SNARE interactions in vesicular transport,Phagosome	15	Glycerolipid metabolism,SNARE interactions in vesicular transport,Steroid biosynthesis	10	Protein export,Glycerolipid metabolism,Steroid biosynthesis,Phosphonate and phosphinate metabolism,SNARE interactions in vesicular transport	22	Glycerolipid metabolism
2487	AT1G77210	unknown	0	0	11	Protein export,Steroid biosynthesis,Phosphonate and phosphinate metabolism,SNARE interactions in vesicular transport,Phagosome	15	Glycerolipid metabolism,SNARE interactions in vesicular transport,Steroid biosynthesis	10	Protein export,Glycerolipid metabolism,Steroid biosynthesis,Phosphonate and phosphinate metabolism,SNARE interactions in vesicular transport	15	SNARE interactions in vesicular transport
1117	AT1G77350	unknown	0	0	11	Protein export,Steroid biosynthesis,Phosphonate and phosphinate metabolism,SNARE interactions in vesicular transport,Phagosome	65	fatty acid metabolism,SNARE interactions in vesicular transport	10	Protein export,Glycerolipid metabolism,Steroid biosynthesis,Phosphonate and phosphinate metabolism,SNARE interactions in vesicular transport	66	SNARE interactions in vesicular transport,Steroid biosynthesis
1941	AT1G77380	unknown	0	0	11	Protein export,Steroid biosynthesis,Phosphonate and phosphinate metabolism,SNARE interactions in vesicular transport,Phagosome	15	Glycerolipid metabolism,SNARE interactions in vesicular transport,Steroid biosynthesis	10	Protein export,Glycerolipid metabolism,Steroid biosynthesis,Phosphonate and phosphinate metabolism,SNARE interactions in vesicular transport	15	SNARE interactions in vesicular transport
1279	AT1G77400	unknown	0	0	190		457		27	protein processing,Oxidative phosphorylation,Synthesis and degradation of ketone bodies	55	protein processing,Synthesis and degradation of ketone bodies
1896	AT1G77440	unknown	0	0	74	jasmonic acid,gene regulation,rna processing,Proteasome	278	gene regulation,rna processing,Proteasome	62	rna processing	272	rna processing,Proteasome
359	AT1G77550	unknown	0	0	81		186		69		183
1788	AT1G77610	unknown	0	0	11	Protein export,Steroid biosynthesis,Phosphonate and phosphinate metabolism,SNARE interactions in vesicular transport,Phagosome	65	fatty acid metabolism,SNARE interactions in vesicular transport	10	Protein export,Glycerolipid metabolism,Steroid biosynthesis,Phosphonate and phosphinate metabolism,SNARE interactions in vesicular transport	35	Phosphonate and phosphinate metabolism,Starch and sucrose metabolism,Ether lipid metabolism
667	AT1G77710	unknown	0	0	113		256		4	metabolism,Nitrogen metabolism,auxin,cytokinin,salicylic acid,ethylene	247
200	AT1G77760	unknown	0	0	56	Oxidative phosphorylation,Glycolysis / Gluconeogenesis,Glycine, serine and threonine metabolism,Nitrogen metabolism,fatty acid metabolism,Propanoate metabolism,Lysine degradation,Citrate cycle (Citrate cycle),Glyoxylate and dicarboxylate metabolism,Autophagy,Tryptophan metabolism,metabolism,Phagosome	117		4	metabolism,Nitrogen metabolism,auxin,cytokinin,salicylic acid,ethylene	115	Phenylalanine metabolism,Glycine, serine and threonine metabolism,Nitrogen metabolism,Tropane, piperidine and pyridine alkaloid biosynthesis,beta-Alanine metabolism,Tyrosine metabolism,Isoquinoline alkaloid biosynthesis
98	AT1G77950	unknown	0	0	2	Nitrogen metabolism,Homologous recombination,dna repair replicate,protein processing	62	Folate biosynthesis,plant pathogen interaction	4	metabolism,Nitrogen metabolism,auxin,cytokinin,salicylic acid,ethylene	42
1769	AT1G78020	unknown	0	0	129		307		108		302
752	AT1G78070	unknown	0	0	10		330		9	auxin,salicylic acid,jasmonic acid	322
31	AT1G78100	unknown	0	0	11	Protein export,Steroid biosynthesis,Phosphonate and phosphinate metabolism,SNARE interactions in vesicular transport,Phagosome	21	auxin	10	Protein export,Glycerolipid metabolism,Steroid biosynthesis,Phosphonate and phosphinate metabolism,SNARE interactions in vesicular transport	21	auxin
1224	AT1G78140	unknown	0	0	80		181		68		179
433	AT1G78300	unknown	0	0	57	Carbon fixation in photosynthetic organisms,metabolism,auxin	216	Carbon fixation in photosynthetic organisms,metabolism	4	metabolism,Nitrogen metabolism,auxin,cytokinin,salicylic acid,ethylene	117
67	AT1G78310	unknown	0	0	26	protein processing,signal transduction,rna processing,abscisic acid,plant pathogen interaction	46	signal transduction,plant pathogen interaction	23	protein processing,Galactose metabolism	48	signal transduction,plant pathogen interaction
1734	AT1G78340	unknown	0	0	93	Glutathione metabolism,plant pathogen interaction	531	Glutathione metabolism,plant pathogen interaction	79	Glutathione metabolism,plant pathogen interaction	524	Glutathione metabolism,plant pathogen interaction
394	AT1G78380	unknown	0	0	93	Glutathione metabolism,plant pathogen interaction	204		79	Glutathione metabolism,plant pathogen interaction	201
386	AT1G78570	unknown	0	0	91		201		77		198
2014	AT1G78680	unknown	0	0	2	Nitrogen metabolism,Homologous recombination,dna repair replicate,protein processing	62	Folate biosynthesis,plant pathogen interaction	4	metabolism,Nitrogen metabolism,auxin,cytokinin,salicylic acid,ethylene	63	Folate biosynthesis,plant pathogen interaction
2442	AT1G79020	unknown	0	0	297		611		288		614
1833	AT1G79040	unknown	0	0	11	Protein export,Steroid biosynthesis,Phosphonate and phosphinate metabolism,SNARE interactions in vesicular transport,Phagosome	15	Glycerolipid metabolism,SNARE interactions in vesicular transport,Steroid biosynthesis	10	Protein export,Glycerolipid metabolism,Steroid biosynthesis,Phosphonate and phosphinate metabolism,SNARE interactions in vesicular transport	15	SNARE interactions in vesicular transport
431	AT1G79070	unknown	0	0	56	Oxidative phosphorylation,Glycolysis / Gluconeogenesis,Glycine, serine and threonine metabolism,Nitrogen metabolism,fatty acid metabolism,Propanoate metabolism,Lysine degradation,Citrate cycle (Citrate cycle),Glyoxylate and dicarboxylate metabolism,Autophagy,Tryptophan metabolism,metabolism,Phagosome	116	Oxidative phosphorylation,Autophagy,Phagosome	4	metabolism,Nitrogen metabolism,auxin,cytokinin,salicylic acid,ethylene	114	Oxidative phosphorylation,Autophagy,Phagosome
1528	AT1G79130	auxin	3	1	1	auxin	344		1	rna processing,Phagosome	336
1797	AT1G79270	unknown	0	0	38	fatty acid metabolism,Flavonoid biosynthesis,Stilbenoid, diarylheptanoid and gingerol biosynthesis	75		4	metabolism,Nitrogen metabolism,auxin,cytokinin,salicylic acid,ethylene	77
2069	AT1G79390	unknown	0	0	222	Nicotinate and nicotinamide metabolism	512	Nicotinate and nicotinamide metabolism	200	Nicotinate and nicotinamide metabolism	504	Nicotinate and nicotinamide metabolism
1424	AT1G79420	unknown	0	0	204		483		1	rna processing,Phagosome	475
1148	AT1G79430	unknown	0	0	59	Carbon fixation in photosynthetic organisms,metabolism,Folate biosynthesis	124	Carbon fixation in photosynthetic organisms,metabolism	2	Carbon fixation in photosynthetic organisms,rna processing,metabolism	124	Carbon fixation in photosynthetic organisms,metabolism
294	AT1G79470	unknown	0	0	2	Nitrogen metabolism,Homologous recombination,dna repair replicate,protein processing	129	Nitrogen metabolism,amino acid metabolism	4	metabolism,Nitrogen metabolism,auxin,cytokinin,salicylic acid,ethylene	130	Nitrogen metabolism,amino acid metabolism
1792	AT1G79610	unknown	0	0	239		539		219		533
1227	AT1G79730	unknown	0	0	182		440		161		432
675	AT1G79750	unknown	0	0	59	Carbon fixation in photosynthetic organisms,metabolism,Folate biosynthesis	124	Carbon fixation in photosynthetic organisms,metabolism	2	Carbon fixation in photosynthetic organisms,rna processing,metabolism	124	Carbon fixation in photosynthetic organisms,metabolism
2193	AT1G79810	unknown	0	0	69	Citrate cycle	149	Citrate cycle	31	Citrate cycle	72	Citrate cycle
700	AT1G79910	unknown	0	0	134		316		113		310
719	AT1G80000	unknown	0	0	3	rna processing	320		1	rna processing,Phagosome	144
6	AT1G80040	protein processing	15	1	3	rna processing	4		3	Starch and sucrose metabolism,rna processing	4
1871	AT1G80050	unknown	0	0	228		521		208		516
2466	AT1G80150	unknown	0	0	53		110		46		108
1596	AT1G80170	unknown	0	0	11	Protein export,Steroid biosynthesis,Phosphonate and phosphinate metabolism,SNARE interactions in vesicular transport,Phagosome	15	Glycerolipid metabolism,SNARE interactions in vesicular transport,Steroid biosynthesis	10	Protein export,Glycerolipid metabolism,Steroid biosynthesis,Phosphonate and phosphinate metabolism,SNARE interactions in vesicular transport	15	SNARE interactions in vesicular transport
373	AT1G80190	unknown	0	0	87		195		74		192
2186	AT1G80270	unknown	0	0	30	protein processing,Oxidative phosphorylation,Synthesis and degradation of ketone bodies	413	Oxidative phosphorylation,Arachidonic acid metabolism,Lysine degradation,Folate biosynthesis	27	protein processing,Oxidative phosphorylation,Synthesis and degradation of ketone bodies	405
426	AT1G80560	unknown	0	0	98	Valine, leucine and isoleucine biosynthesis,C5-Branched dibasic acid metabolism,Glucosinolate biosynthesis	214	Valine, leucine and isoleucine biosynthesis,C5-Branched dibasic acid metabolism,Glucosinolate biosynthesis	83	Glucosinolate biosynthesis,C5-Branched dibasic acid metabolism,Valine, leucine and isoleucine biosynthesis	209	Valine, leucine and isoleucine biosynthesis,C5-Branched dibasic acid metabolism,Glucosinolate biosynthesis
1903	AT1G80640	unknown	0	0	11	Protein export,Steroid biosynthesis,Phosphonate and phosphinate metabolism,SNARE interactions in vesicular transport,Phagosome	15	Glycerolipid metabolism,SNARE interactions in vesicular transport,Steroid biosynthesis	10	Protein export,Glycerolipid metabolism,Steroid biosynthesis,Phosphonate and phosphinate metabolism,SNARE interactions in vesicular transport	15	SNARE interactions in vesicular transport
1266	AT1G80650	unknown	0	0	9		450	Oxidative phosphorylation,Biotin metabolism,Fatty acid biosynthesis	4	metabolism,Nitrogen metabolism,auxin,cytokinin,salicylic acid,ethylene	441	Oxidative phosphorylation,Biotin metabolism,Fatty acid biosynthesis
2008	AT1G80780	rna processing	16	1	177		419		155		410
548	AT1G80840	salicylic acid	17	1	3	rna processing	263		1	rna processing,Phagosome	255
954	AT1G80890	unknown	0	0	144		339		122		330
2586	AT2G01120	dna repair replicate	7	1	88		197		75		194
101	AT2G01175	unknown	0	0	11	Protein export,Steroid biosynthesis,Phosphonate and phosphinate metabolism,SNARE interactions in vesicular transport,Phagosome	36		10	Protein export,Glycerolipid metabolism,Steroid biosynthesis,Phosphonate and phosphinate metabolism,SNARE interactions in vesicular transport	22	Glycerolipid metabolism
503	AT2G01190	unknown	0	0	14	protein processing	19		13	protein processing,rna processing	19
2149	AT2G01250	unknown	0	0	2	Nitrogen metabolism,Homologous recombination,dna repair replicate,protein processing	3		2	Carbon fixation in photosynthetic organisms,rna processing,metabolism	3
2107	AT2G01290	unknown	0	0	20		32		4	metabolism,Nitrogen metabolism,auxin,cytokinin,salicylic acid,ethylene	34	auxin,cytokinin,jasmonic acid
607	AT2G01530	unknown	0	0	61		284		19	protein processing	278
1199	AT2G01570	gibberellin	11	1	83	Proteasome,jasmonic acid,ethylene,salicylic acid, abscisic acid,gibberellin acid	189	Proteasome,jasmonic acid,ethylene,salicylic acid,gibberellin acid	90	jasmonic acid,amino acid metabolism,ethylene,salicylic acid,gibberellin acid,abscisic acid	231	ethylene,salicylic acid,jasmonic acid,gibberellin acid
2581	AT2G01580	unknown	0	0	11	Protein export,Steroid biosynthesis,Phosphonate and phosphinate metabolism,SNARE interactions in vesicular transport,Phagosome	15	Glycerolipid metabolism,SNARE interactions in vesicular transport,Steroid biosynthesis	10	Protein export,Glycerolipid metabolism,Steroid biosynthesis,Phosphonate and phosphinate metabolism,SNARE interactions in vesicular transport	15	SNARE interactions in vesicular transport
1937	AT2G01620	unknown	0	0	0	Phenylalanine, tyrosine and tryptophan biosynthesis	563		0	Pentose phosphate pathway,Carbon fixation in photosynthetic organisms,Glycolysis / Gluconeogenesis,Selenocompound metabolism,dna rna metabolism,Phenylalanine, tyrosine and tryptophan biosynthesis,Starch and sucrose metabolism	557
1626	AT2G01710	unknown	0	0	73		516		62	rna processing	508
1252	AT2G01760	cytokinin	6	1	3	rna processing	447	cytokinin	4	metabolism,Nitrogen metabolism,auxin,cytokinin,salicylic acid,ethylene	34	auxin,cytokinin,jasmonic acid
47	AT2G01770	unknown	0	0	11	Protein export,Steroid biosynthesis,Phosphonate and phosphinate metabolism,SNARE interactions in vesicular transport,Phagosome	15	Glycerolipid metabolism,SNARE interactions in vesicular transport,Steroid biosynthesis	10	Protein export,Glycerolipid metabolism,Steroid biosynthesis,Phosphonate and phosphinate metabolism,SNARE interactions in vesicular transport	35	Phosphonate and phosphinate metabolism,Starch and sucrose metabolism,Ether lipid metabolism
2309	AT2G02040	unknown	0	0	11	Protein export,Steroid biosynthesis,Phosphonate and phosphinate metabolism,SNARE interactions in vesicular transport,Phagosome	15	Glycerolipid metabolism,SNARE interactions in vesicular transport,Steroid biosynthesis	10	Protein export,Glycerolipid metabolism,Steroid biosynthesis,Phosphonate and phosphinate metabolism,SNARE interactions in vesicular transport	15	SNARE interactions in vesicular transport
992	AT2G02050	unknown	0	0	20		32		4	metabolism,Nitrogen metabolism,auxin,cytokinin,salicylic acid,ethylene	34	auxin,cytokinin,jasmonic acid
1971	AT2G02090	unknown	0	0	49	Pentose phosphate pathway,Glycolysis / Gluconeogenesis,rna processing,beta-Alanine metabolism,dna rna metabolism,Galactose metabolism,Propanoate metabolism	570		42	Pentose phosphate pathway,rna processing,Glycolysis / Gluconeogenesis,dna rna metabolism,Galactose metabolism,abscisic acid	564
2434	AT2G02300	unknown	0	0	68	protein processing,circadian rhythm	259	protein processing	57	protein processing	250	protein processing
255	AT2G02360	unknown	0	0	68	protein processing,circadian rhythm	146	circadian rhythm	57	protein processing	146	circadian rhythm
623	AT2G02410	unknown	0	0	2	Nitrogen metabolism,Homologous recombination,dna repair replicate,protein processing	138	dna repair replicate,Homologous recombination,protein processing	4	metabolism,Nitrogen metabolism,auxin,cytokinin,salicylic acid,ethylene	138	protein processing,Homologous recombination,dna repair replicate
1592	AT2G02470	unknown	0	0	218		507		196		499
532	AT2G02560	auxin	3	1	2	Nitrogen metabolism,Homologous recombination,dna repair replicate,protein processing	257		4	metabolism,Nitrogen metabolism,auxin,cytokinin,salicylic acid,ethylene	248
2414	AT2G02570	unknown	0	0	144		339		122		330
1588	AT2G02710	unknown	0	0	217	jasmonic acid	506	jasmonic acid	195	jasmonic acid	498	jasmonic acid
519	AT2G02810	unknown	0	0	11	Protein export,Steroid biosynthesis,Phosphonate and phosphinate metabolism,SNARE interactions in vesicular transport,Phagosome	15	Glycerolipid metabolism,SNARE interactions in vesicular transport,Steroid biosynthesis	10	Protein export,Glycerolipid metabolism,Steroid biosynthesis,Phosphonate and phosphinate metabolism,SNARE interactions in vesicular transport	15	SNARE interactions in vesicular transport
930	AT2G02870	unknown	0	0	68	protein processing,circadian rhythm	146	circadian rhythm	57	protein processing	146	circadian rhythm
1654	AT2G02950	auxin	3	1	20		32		4	metabolism,Nitrogen metabolism,auxin,cytokinin,salicylic acid,ethylene	34	auxin,cytokinin,jasmonic acid
478	AT2G02990	unknown	0	0	11	Protein export,Steroid biosynthesis,Phosphonate and phosphinate metabolism,SNARE interactions in vesicular transport,Phagosome	150		10	Protein export,Glycerolipid metabolism,Steroid biosynthesis,Phosphonate and phosphinate metabolism,SNARE interactions in vesicular transport	149
260	AT2G03120	unknown	0	0	11	Protein export,Steroid biosynthesis,Phosphonate and phosphinate metabolism,SNARE interactions in vesicular transport,Phagosome	65	fatty acid metabolism,SNARE interactions in vesicular transport	10	Protein export,Glycerolipid metabolism,Steroid biosynthesis,Phosphonate and phosphinate metabolism,SNARE interactions in vesicular transport	66	SNARE interactions in vesicular transport,Steroid biosynthesis
829	AT2G03190	unknown	0	0	149	protein processing	356	protein processing	129	protein processing	347	protein processing
2402	AT2G03220	unknown	0	0	11	Protein export,Steroid biosynthesis,Phosphonate and phosphinate metabolism,SNARE interactions in vesicular transport,Phagosome	15	Glycerolipid metabolism,SNARE interactions in vesicular transport,Steroid biosynthesis	10	Protein export,Glycerolipid metabolism,Steroid biosynthesis,Phosphonate and phosphinate metabolism,SNARE interactions in vesicular transport	15	SNARE interactions in vesicular transport
1944	AT2G03430	unknown	0	0	257		565		238		559
1105	AT2G03500	gibberellin	11	1	173	circadian rhythm,fatty acid metabolism,Propanoate metabolism,beta-Alanine metabolism	420	circadian rhythm,fatty acid metabolism,Propanoate metabolism,beta-Alanine metabolism	19	protein processing	411	circadian rhythm,fatty acid metabolism,Propanoate metabolism,beta-Alanine metabolism
2610	AT2G03505	unknown	0	0	11	Protein export,Steroid biosynthesis,Phosphonate and phosphinate metabolism,SNARE interactions in vesicular transport,Phagosome	15	Glycerolipid metabolism,SNARE interactions in vesicular transport,Steroid biosynthesis	10	Protein export,Glycerolipid metabolism,Steroid biosynthesis,Phosphonate and phosphinate metabolism,SNARE interactions in vesicular transport	15	SNARE interactions in vesicular transport
2467	AT2G03640	unknown	0	0	18		73		26		75
2228	AT2G03680	unknown	0	0	20		32		4	metabolism,Nitrogen metabolism,auxin,cytokinin,salicylic acid,ethylene	34	auxin,cytokinin,jasmonic acid
612	AT2G03870	unknown	0	0	43	rna processing	84	rna processing	13	protein processing,rna processing	18	rna processing
676	AT2G04030	unknown	0	0	17	protein processing,Linoleic acid metabolism,rna processing,fatty acid metabolism,plant pathogen interaction	29	protein processing,rna processing,plant pathogen interaction	16	protein processing,Linoleic acid metabolism,rna processing,fatty acid metabolism,plant pathogen interaction	31	protein processing,rna processing,plant pathogen interaction
2517	AT2G04100	unknown	0	0	11	Protein export,Steroid biosynthesis,Phosphonate and phosphinate metabolism,SNARE interactions in vesicular transport,Phagosome	15	Glycerolipid metabolism,SNARE interactions in vesicular transport,Steroid biosynthesis	10	Protein export,Glycerolipid metabolism,Steroid biosynthesis,Phosphonate and phosphinate metabolism,SNARE interactions in vesicular transport	22	Glycerolipid metabolism
947	AT2G04230	unknown	0	0	13	circadian rhythm,protein processing	386	protein processing	12	circadian rhythm,protein processing	379	protein processing
2123	AT2G04390	protein processing	15	1	30	protein processing,Oxidative phosphorylation,Synthesis and degradation of ketone bodies	107	protein processing,Butanoate metabolism,fatty acid metabolism,Synthesis and degradation of ketone bodies	1	rna processing,Phagosome	46	protein processing
1982	AT2G04550	unknown	0	0	68	protein processing,circadian rhythm	146	circadian rhythm	57	protein processing	146	circadian rhythm
335	AT2G04630	rna processing	16	1	23	cytokinin	43	signal transduction,rna processing,Ubiquinone and other terpenoid-quinone biosynthesis,amino acid metabolism	4	metabolism,Nitrogen metabolism,auxin,cytokinin,salicylic acid,ethylene	175	rna processing,Ubiquinone and other terpenoid-quinone biosynthesis
634	AT2G04650	unknown	0	0	122	dna rna metabolism	291	dna rna metabolism	103	dna rna metabolism	285	dna rna metabolism
1694	AT2G04690	unknown	0	0	11	Protein export,Steroid biosynthesis,Phosphonate and phosphinate metabolism,SNARE interactions in vesicular transport,Phagosome	15	Glycerolipid metabolism,SNARE interactions in vesicular transport,Steroid biosynthesis	10	Protein export,Glycerolipid metabolism,Steroid biosynthesis,Phosphonate and phosphinate metabolism,SNARE interactions in vesicular transport	66	SNARE interactions in vesicular transport,Steroid biosynthesis
2162	AT2G04800	unknown	0	0	273		585		258		583
782	AT2G04900	unknown	0	0	11	Protein export,Steroid biosynthesis,Phosphonate and phosphinate metabolism,SNARE interactions in vesicular transport,Phagosome	36		10	Protein export,Glycerolipid metabolism,Steroid biosynthesis,Phosphonate and phosphinate metabolism,SNARE interactions in vesicular transport	15	SNARE interactions in vesicular transport
1031	AT2G05230	unknown	0	0	28		87		9	auxin,salicylic acid,jasmonic acid	88
203	AT2G05520	unknown	0	0	22	abscisic acid,Stilbenoid, diarylheptanoid and gingerol biosynthesis	42	abscisic acid,Stilbenoid, diarylheptanoid and gingerol biosynthesis	20	abscisic acid,Stilbenoid, diarylheptanoid and gingerol biosynthesis	44	abscisic acid,Stilbenoid, diarylheptanoid and gingerol biosynthesis
535	AT2G05630	unknown	0	0	114	fatty acid metabolism,Autophagy	258		94	fatty acid metabolism,Autophagy	249
868	AT2G05840	unknown	0	0	152		365		132		355
2216	AT2G06050	jasmonic acid	12	1	114	fatty acid metabolism,Autophagy	587	protein processing,fatty acid metabolism	94	fatty acid metabolism,Autophagy	588	protein processing,fatty acid metabolism
2588	AT2G07738	unknown	0	0	2	Nitrogen metabolism,Homologous recombination,dna repair replicate,protein processing	302		4	metabolism,Nitrogen metabolism,auxin,cytokinin,salicylic acid,ethylene	297
2623	AT2G11810	unknown	0	0	106		237		87		225
2642	AT2G12290	unknown	0	0	88		197		75		194
1955	AT2G13360	unknown	0	0	259	fatty acid metabolism,Glycine, serine and threonine metabolism,Alanine, aspartate and glutamate metabolism,Glyoxylate and dicarboxylate metabolism	567	fatty acid metabolism,Glycine, serine and threonine metabolism,Alanine, aspartate and glutamate metabolism,Glyoxylate and dicarboxylate metabolism	240	fatty acid metabolism,Glycine, serine and threonine metabolism,Alanine, aspartate and glutamate metabolism,Glyoxylate and dicarboxylate metabolism	561	fatty acid metabolism,Glycine, serine and threonine metabolism,Alanine, aspartate and glutamate metabolism,Glyoxylate and dicarboxylate metabolism
1757	AT2G13570	unknown	0	0	26	protein processing,signal transduction,rna processing,abscisic acid,plant pathogen interaction	462		23	protein processing,Galactose metabolism	452
1331	AT2G14835	unknown	0	0	11	Protein export,Steroid biosynthesis,Phosphonate and phosphinate metabolism,SNARE interactions in vesicular transport,Phagosome	65	fatty acid metabolism,SNARE interactions in vesicular transport	10	Protein export,Glycerolipid metabolism,Steroid biosynthesis,Phosphonate and phosphinate metabolism,SNARE interactions in vesicular transport	66	SNARE interactions in vesicular transport,Steroid biosynthesis
953	AT2G14860	unknown	0	0	11	Protein export,Steroid biosynthesis,Phosphonate and phosphinate metabolism,SNARE interactions in vesicular transport,Phagosome	219	fatty acid metabolism,SNARE interactions in vesicular transport	10	Protein export,Glycerolipid metabolism,Steroid biosynthesis,Phosphonate and phosphinate metabolism,SNARE interactions in vesicular transport	213	fatty acid metabolism,SNARE interactions in vesicular transport
1660	AT2G15270	unknown	0	0	227		520		205		512
2180	AT2G15310	unknown	0	0	186	protein processing,plant pathogen interaction,Pentose phosphate pathway,signal transduction,dna repair replicate,amino acid metabolism,Pentose and glucuronate interconversions,abscisic acid,salicylic acid	448	protein processing,plant pathogen interaction,Pentose phosphate pathway,signal transduction,dna repair replicate,amino acid metabolism,Pentose and glucuronate interconversions,abscisic acid	165	Pentose phosphate pathway,dna repair replicate,Arginine and proline metabolism,Pentose and glucuronate interconversions,amino acid metabolism	439	protein processing,Pentose phosphate pathway,amino acid metabolism
2194	AT2G15430	unknown	0	0	17	protein processing,Linoleic acid metabolism,rna processing,fatty acid metabolism,plant pathogen interaction	29	protein processing,rna processing,plant pathogen interaction	16	protein processing,Linoleic acid metabolism,rna processing,fatty acid metabolism,plant pathogen interaction	31	protein processing,rna processing,plant pathogen interaction
2297	AT2G15620	unknown	0	0	284	Nitrogen metabolism,Ascorbate and aldarate metabolism	597	Nitrogen metabolism,Ascorbate and aldarate metabolism	274	Nitrogen metabolism,Ascorbate and aldarate metabolism	600	Nitrogen metabolism,Ascorbate and aldarate metabolism
1494	AT2G16070	unknown	0	0	11	Protein export,Steroid biosynthesis,Phosphonate and phosphinate metabolism,SNARE interactions in vesicular transport,Phagosome	36		10	Protein export,Glycerolipid metabolism,Steroid biosynthesis,Phosphonate and phosphinate metabolism,SNARE interactions in vesicular transport	15	SNARE interactions in vesicular transport
1462	AT2G16370	unknown	0	0	9		473	One carbon pool by folate,Autophagy,Folate biosynthesis,amino acid metabolism	4	metabolism,Nitrogen metabolism,auxin,cytokinin,salicylic acid,ethylene	464	One carbon pool by folate,Autophagy,Folate biosynthesis,amino acid metabolism
661	AT2G16400	unknown	0	0	9		40		4	metabolism,Nitrogen metabolism,auxin,cytokinin,salicylic acid,ethylene	42
1388	AT2G16710	unknown	0	0	151	One carbon pool by folate,Cyanoamino acid metabolism,Glycine, serine and threonine metabolism,Pantothenate and CoA biosynthesis,Glyoxylate and dicarboxylate metabolism	364		131	One carbon pool by folate,Cyanoamino acid metabolism,Glycine, serine and threonine metabolism,Pantothenate and CoA biosynthesis,Glyoxylate and dicarboxylate metabolism	354
1060	AT2G16740	unknown	0	0	3	rna processing	410	protein processing	1	rna processing,Phagosome	402	protein processing
1555	AT2G16800	unknown	0	0	11	Protein export,Steroid biosynthesis,Phosphonate and phosphinate metabolism,SNARE interactions in vesicular transport,Phagosome	65	fatty acid metabolism,SNARE interactions in vesicular transport	10	Protein export,Glycerolipid metabolism,Steroid biosynthesis,Phosphonate and phosphinate metabolism,SNARE interactions in vesicular transport	35	Phosphonate and phosphinate metabolism,Starch and sucrose metabolism,Ether lipid metabolism
621	AT2G16850	unknown	0	0	8		12		8		12
1504	AT2G16880	unknown	0	0	76	Arginine biosynthesis,Alanine, aspartate and glutamate metabolism,Tropane, piperidine and pyridine alkaloid biosynthesis,Arginine and proline metabolism,Tyrosine metabolism,Carbon fixation in photosynthetic organisms,Phenylalanine metabolism,amino acid metabolism,Isoquinoline alkaloid biosynthesis,Phenylalanine, tyrosine and tryptophan biosynthesis	164	Arginine biosynthesis,Tropane, piperidine and pyridine alkaloid biosynthesis,Alanine, aspartate and glutamate metabolism,Arginine and proline metabolism,Tyrosine metabolism,Phenylalanine metabolism,Carbon fixation in photosynthetic organisms,amino acid metabolism,Isoquinoline alkaloid biosynthesis,Phenylalanine, tyrosine and tryptophan biosynthesis	64	Arginine biosynthesis,Tropane, piperidine and pyridine alkaloid biosynthesis,Arginine and proline metabolism,Alanine, aspartate and glutamate metabolism,Tyrosine metabolism,Carbon fixation in photosynthetic organisms,Phenylalanine metabolism,amino acid metabolism,Isoquinoline alkaloid biosynthesis,Phenylalanine, tyrosine and tryptophan biosynthesis	163	Arginine biosynthesis,Tropane, piperidine and pyridine alkaloid biosynthesis,Arginine and proline metabolism,Alanine, aspartate and glutamate metabolism,Tyrosine metabolism,Phenylalanine metabolism,Carbon fixation in photosynthetic organisms,amino acid metabolism,Isoquinoline alkaloid biosynthesis,Phenylalanine, tyrosine and tryptophan biosynthesis
1840	AT2G16890	unknown	0	0	144		339		122		330
1192	AT2G16900	unknown	0	0	3	rna processing	96		1	rna processing,Phagosome	95
2409	AT2G16930	protein processing	15	1	30	protein processing,Oxidative phosphorylation,Synthesis and degradation of ketone bodies	53	protein processing	27	protein processing,Oxidative phosphorylation,Synthesis and degradation of ketone bodies	55	protein processing,Synthesis and degradation of ketone bodies
2352	AT2G17150	unknown	0	0	79	auxin,rna processing,Nitrogen metabolism	177	auxin,rna processing,Nitrogen metabolism	67	auxin,rna processing,Nitrogen metabolism	177	auxin,rna processing,Nitrogen metabolism
1108	AT2G17200	unknown	0	0	70	protein processing,rna processing	421		59	protein processing,rna processing	412
1075	AT2G17350	unknown	0	0	10		324		9	auxin,salicylic acid,jasmonic acid	317
1369	AT2G17540	unknown	0	0	202		480		179		471
1017	AT2G17670	unknown	0	0	170		402		151		392
1948	AT2G17760	unknown	0	0	11	Protein export,Steroid biosynthesis,Phosphonate and phosphinate metabolism,SNARE interactions in vesicular transport,Phagosome	65	fatty acid metabolism,SNARE interactions in vesicular transport	10	Protein export,Glycerolipid metabolism,Steroid biosynthesis,Phosphonate and phosphinate metabolism,SNARE interactions in vesicular transport	94
1839	AT2G17770	unknown	0	0	2	Nitrogen metabolism,Homologous recombination,dna repair replicate,protein processing	123	signal transduction,abscisic acid	4	metabolism,Nitrogen metabolism,auxin,cytokinin,salicylic acid,ethylene	116	signal transduction,ethylene
1395	AT2G17880	unknown	0	0	30	protein processing,Oxidative phosphorylation,Synthesis and degradation of ketone bodies	107	protein processing,Butanoate metabolism,fatty acid metabolism,Synthesis and degradation of ketone bodies	4	metabolism,Nitrogen metabolism,auxin,cytokinin,salicylic acid,ethylene	13
1384	AT2G17972	unknown	0	0	11	Protein export,Steroid biosynthesis,Phosphonate and phosphinate metabolism,SNARE interactions in vesicular transport,Phagosome	65	fatty acid metabolism,SNARE interactions in vesicular transport	10	Protein export,Glycerolipid metabolism,Steroid biosynthesis,Phosphonate and phosphinate metabolism,SNARE interactions in vesicular transport	94
998	AT2G18110	protein processing	15	1	166		398		147		387
931	AT2G18240	unknown	0	0	11	Protein export,Steroid biosynthesis,Phosphonate and phosphinate metabolism,SNARE interactions in vesicular transport,Phagosome	15	Glycerolipid metabolism,SNARE interactions in vesicular transport,Steroid biosynthesis	10	Protein export,Glycerolipid metabolism,Steroid biosynthesis,Phosphonate and phosphinate metabolism,SNARE interactions in vesicular transport	15	SNARE interactions in vesicular transport
458	AT2G18300	unknown	0	0	97		212		82		207
[truncated: 1,913 more rows]
