# Supplementary material for: Inferring functional communities from partially observed biological networks exploiting geometric topology and side information
Source: Sci Rep. 2022 Jun 27;12:10883. doi: 10.1038/s41598-022-14631-x (PMC9237089; doi:10.1038/s41598-022-14631-x)
Supplement: Supplementary file 6 — Supplementary Table 5. [file 41598_2022_14631_MOESM6_ESM.xlsx]

## Sheet: PhI_Main
Id	Label	pathway	pathwayid	known	Betweenness	Betweenness.Anno	blockriccimaxmod	ORC.MM.Anno	blockriccifinal	ORC.Anno	blockriccisinfomaxmod	ORC.MM.SI.Anno	blockriccisinfofinal	ORC.SI.Anno	Degree	Eccentricity	closnesscentrality	harmonicclosnesscentrality	betweenesscentrality	Authority	Hub	modularity_class	pageranks	componentnumber	clustering	triangles	eigencentrality
0	AT1G01030	auxin	2	1	1	auxin,gene regulation	0	DNA replication,gene regulation,auxin,cytokinin,abscisic acid,ethylene	0	auxin	0	gene regulation,auxin,salicylic acid	0	auxin,gene regulation	1	7	0.226433	0.24206	0	0.004385	0.004385	2	0.001458	0	0	0	0.01461
1	AT3G17600	auxin	2	1	1	auxin,gene regulation	0	DNA replication,gene regulation,auxin,cytokinin,abscisic acid,ethylene	0	auxin	0	gene regulation,auxin,salicylic acid	0	auxin,gene regulation	6	6	0.292363	0.327483	1130.84	0.03895	0.03895	2	0.006348	0	0	0	0.114821
2	AT1G01140	unknown	0	0	2	auxin,salicylic acid,signal transduction	1	MAPK,Plant-pathogen interaction,Circadian rhythm,Diterpenoid,Flavonoid,auxin,abscisic acid,salicylic acid,jasmonic acid,brassinosteroid	1	auxin	1	auxin,gene regulation	1	auxin,signal transduction	4	7	0.290284	0.328678	440.663	0.061148	0.061148	0	0.003546	0	0	0	0.162511
3	AT2G23290	unknown	0	0	2	auxin,salicylic acid,signal transduction	1	MAPK,Plant-pathogen interaction,Circadian rhythm,Diterpenoid,Flavonoid,auxin,abscisic acid,salicylic acid,jasmonic acid,brassinosteroid	1	auxin	1	auxin,gene regulation	1	auxin,signal transduction	9	6	0.312102	0.349728	567.057	0.094249	0.094249	0	0.006833	0	0.055556	2	0.246236
4	AT1G01360	abscisic acid	1	1	3	MAPK,abscisic acid,gibberellin acid,auxin,geneprotein transport,	2	MAPK,abscisic acid,auxin	2	abscisic acid	2	MAPK,abscisic acid	2	MAPK,abscisic acid	6	8	0.244024	0.276953	68.2113	0.02346	0.02346	13	0.004608	0	0	0	0.090805
5	AT4G26080	unknown	0	0	3	MAPK,abscisic acid,gibberellin acid,auxin,geneprotein transport,	2	MAPK,abscisic acid,auxin	2	abscisic acid	2	MAPK,abscisic acid	2	MAPK,abscisic acid	5	8	0.238791	0.26947	58.169	0.020645	0.020645	13	0.003844	0	0	0	0.077736
6	AT1G04100	auxin	2	1	4	Diterpenoid biosynthesis,auxin,gene regulation	3	auxin,gene regulation	3	auxin	0	gene regulation,auxin,salicylic acid	0	auxin,gene regulation	6	7	0.232669	0.262468	65.1068	0.021378	0.021378	5	0.004445	0	0.066667	1	0.077656
7	AT1G15050	auxin	2	1	4	Diterpenoid biosynthesis,auxin,gene regulation	3	auxin,gene regulation	3	auxin	0	gene regulation,auxin,salicylic acid	0	auxin,gene regulation	2	8	0.203997	0.228022	3.0512	0.010205	0.010205	5	0.001776	0	0	0	0.038322
8	AT2G33310	auxin	2	1	4	Diterpenoid biosynthesis,auxin,gene regulation	3	auxin,gene regulation	3	auxin	0	gene regulation,auxin,salicylic acid	0	auxin,gene regulation	4	7	0.236258	0.263858	5.26787	0.025554	0.025554	5	0.002926	0	0.5	3	0.091696
9	AT3G04730	auxin	2	1	4	Diterpenoid biosynthesis,auxin,gene regulation	3	auxin,gene regulation	3	auxin	0	gene regulation,auxin,salicylic acid	0	auxin,gene regulation	3	7	0.23135	0.255121	2.21667	0.017755	0.017755	5	0.002338	0	0.333333	1	0.064246
10	AT3G16500	auxin	2	1	4	Diterpenoid biosynthesis,auxin,gene regulation	3	auxin,gene regulation	3	auxin	0	gene regulation,auxin,salicylic acid	0	auxin,gene regulation	7	6	0.29661	0.334082	584.274	0.072056	0.072056	5	0.004989	0	0.095238	2	0.2037
11	AT3G23030	auxin	2	1	4	Diterpenoid biosynthesis,auxin,gene regulation	3	auxin,gene regulation	3	auxin	0	gene regulation,auxin,salicylic acid	0	auxin,gene regulation	3	8	0.207276	0.235165	4.93454	0.016244	0.016244	5	0.002365	0	0.333333	1	0.061667
12	AT4G14560	auxin	2	1	4	Diterpenoid biosynthesis,auxin,gene regulation	3	auxin,gene regulation	3	auxin	0	gene regulation,auxin,salicylic acid	0	auxin,gene regulation	7	7	0.236715	0.270972	21.324	0.048069	0.048069	5	0.004709	0	0.428571	9	0.157175
13	AT1G04240	auxin	2	1	4	Diterpenoid biosynthesis,auxin,gene regulation	3	auxin,gene regulation	3	auxin	0	gene regulation,auxin,salicylic acid	0	auxin,gene regulation	7	6	0.289941	0.325782	246.785	0.07151	0.07151	5	0.004707	0	0.619048	13	0.216515
14	AT1G04250	auxin	2	1	4	Diterpenoid biosynthesis,auxin,gene regulation	3	auxin,gene regulation	3	auxin	0	gene regulation,auxin,salicylic acid	0	auxin,gene regulation	7	7	0.244511	0.2793	184.786	0.039208	0.039208	5	0.005103	0	0.380952	8	0.135006
15	AT3G15540	auxin	2	1	4	Diterpenoid biosynthesis,auxin,gene regulation	3	auxin,gene regulation	3	auxin	0	gene regulation,auxin,salicylic acid	0	auxin,gene regulation	10	7	0.249491	0.291817	252.415	0.053641	0.053641	5	0.006928	0	0.333333	15	0.187078
16	AT1G04550	auxin	2	1	4	Diterpenoid biosynthesis,auxin,gene regulation	3	auxin,gene regulation	3	auxin	0	gene regulation,auxin,salicylic acid	0	auxin,gene regulation	10	6	0.293413	0.334558	662.595	0.082693	0.082693	5	0.006605	0	0.444444	20	0.256733
17	AT1G07430	abscisic acid	1	1	3	MAPK,abscisic acid,gibberellin acid,auxin,geneprotein transport,	2	MAPK,abscisic acid,auxin	4	abscisic acid,gibberellin	2	MAPK,abscisic acid	2	MAPK,abscisic acid	10	7	0.301353	0.346297	1193.37	0.071518	0.071518	13	0.007899	0	0.022222	1	0.207719
18	AT4G01026	abscisic acid	1	1	3	MAPK,abscisic acid,gibberellin acid,auxin,geneprotein transport,	2	MAPK,abscisic acid,auxin	4	abscisic acid,gibberellin	2	MAPK,abscisic acid	2	MAPK,abscisic acid	2	8	0.232669	0.254096	5.80891	0.012845	0.012845	13	0.001929	0	0	0	0.042019
19	AT4G18620	abscisic acid	1	1	3	MAPK,abscisic acid,gibberellin acid,auxin,geneprotein transport,	2	MAPK,abscisic acid,auxin	4	abscisic acid,gibberellin	2	MAPK,abscisic acid	2	MAPK,abscisic acid	1	8	0.231788	0.250355	0	0.008052	0.008052	13	0.00123	0	0	0	0.025196
20	AT1G10940	auxin	2	1	5	Circadian rhythm,Riboflavin metabolism,Flavonoid biosynthesis,auxin,gene regulation	1	MAPK,Plant-pathogen interaction,Circadian rhythm,Diterpenoid,Flavonoid,auxin,abscisic acid,salicylic acid,jasmonic acid,brassinosteroid	5	abscisic acid,gibberellin	3	ethylene	3	MAPK,ethylene	1	8	0.186029	0.196987	0	0.000877	0.000877	0	0.00178	0	0	0	0.004225
21	AT2G36270	abscisic acid	1	1	5	Circadian rhythm,Riboflavin metabolism,Flavonoid biosynthesis,auxin,gene regulation	1	MAPK,Plant-pathogen interaction,Circadian rhythm,Diterpenoid,Flavonoid,auxin,abscisic acid,salicylic acid,jasmonic acid,brassinosteroid	5	abscisic acid,gibberellin	4	gibberellin	4	gibberellin	2	7	0.228332	0.247979	244	0.007788	0.007788	0	0.002876	0	0	0	0.02423
22	AT3G23050	unknown	0	0	4	Diterpenoid biosynthesis,auxin,gene regulation	3	auxin,gene regulation	3	auxin	0	gene regulation,auxin,salicylic acid	0	auxin,gene regulation	12	7	0.254943	0.303382	727.968	0.069268	0.069268	5	0.008307	0	0.19697	13	0.22468
23	AT1G15550	gibberellin	10	1	6	pollen-pistil interaction,MAPK,Plant-pathogen interaction,protein processing,circadian rhythm,auxin,abscisic acid,jasmonic acid,salicylic acid,gene regulation	4	MAPK,Plant-pathogen interaction,auxin,cytokinin,abscisic acid,gibberellin,salicylic acid,ethylene,	6	gibberellin,MAPK,RNA processing,gene regulation	5	MAPK,gibberellin,ethylene,jasmonic acid	5	Circadian rhythm,Diterpenoid biosynthesis,gibberellin,gene regulation	9	7	0.340751	0.387862	632.705	0.173613	0.173613	19	0.00665	0	0.111111	4	0.416972
24	AT5G60120	unknown	0	0	6	pollen-pistil interaction,MAPK,Plant-pathogen interaction,protein processing,circadian rhythm,auxin,abscisic acid,jasmonic acid,salicylic acid,gene regulation	4	MAPK,Plant-pathogen interaction,auxin,cytokinin,abscisic acid,gibberellin,salicylic acid,ethylene,	6	gibberellin,MAPK,RNA processing,gene regulation	5	MAPK,gibberellin,ethylene,jasmonic acid	6	RNA processing	11	7	0.312899	0.361808	894.461	0.128666	0.128666	19	0.009101	0	0.127273	7	0.313038
25	AT1G17380	jasmonic acid	11	1	7	Phenylalanine, tyrosine and tryptophan biosynthesis,jasmonic acid	5	MAPK,ethylene,cytokinin,gibberellin,jasmonic acid,salicylic acid,abscisic acid,brassinosteroid,gene regulation	7	abscisic acid,jasmonic acid,gene regulation	6	Phenylalanine, tyrosine and tryptophan biosynthesis,jasmonic acid	7	jasmonic acid,auxin,gene regulation	3	8	0.248479	0.277663	32.7459	0.021198	0.021198	23	0.003153	0	0.333333	1	0.060623
26	AT3G29350	cytokinin	5	1	9	cytokinin,jasmonic acid,gene regulation	5	MAPK,ethylene,cytokinin,gibberellin,jasmonic acid,salicylic acid,abscisic acid,brassinosteroid,gene regulation	8	cytokinin	7	Porphyrin and chlorophyll metabolism,ethylene,cytokinin,gibberellin acid,salicylic acid,abscisic acid	8	cytokinin	11	7	0.317358	0.370039	2165.93	0.121901	0.121901	23	0.009877	0	0.018182	1	0.305951
27	AT4G28910	jasmonic acid	11	1	7	Phenylalanine, tyrosine and tryptophan biosynthesis,jasmonic acid	5	MAPK,ethylene,cytokinin,gibberellin,jasmonic acid,salicylic acid,abscisic acid,brassinosteroid,gene regulation	9	jasmonic acid,salicylic acid	6	Phenylalanine, tyrosine and tryptophan biosynthesis,jasmonic acid	7	jasmonic acid,auxin,gene regulation	10	7	0.28655	0.326501	1183.85	0.04839	0.04839	23	0.010048	0	0.066667	3	0.133668
28	AT1G18400	brassinosteroid	3	1	8	cytokinin,gene regulation	0	DNA replication,gene regulation,auxin,cytokinin,abscisic acid,ethylene	10	salicylic acid	8	signal transduction,cytokinin,abscisic acid,gene regulation	9	gene regulation	3	7	0.302469	0.336161	112.72	0.067575	0.067575	17	0.002716	0	0	0	0.161165
29	AT5G41920	unknown	0	0	6	pollen-pistil interaction,MAPK,Plant-pathogen interaction,protein processing,circadian rhythm,auxin,abscisic acid,jasmonic acid,salicylic acid,gene regulation	0	DNA replication,gene regulation,auxin,cytokinin,abscisic acid,ethylene	10	salicylic acid	9	jasmonic acid	10	jasmonic acid	7	7	0.297691	0.335345	498.121	0.069729	0.069729	23	0.006061	0	0	0	0.172124
30	AT1G19050	cytokinin	5	1	9	cytokinin,jasmonic acid,gene regulation	5	MAPK,ethylene,cytokinin,gibberellin,jasmonic acid,salicylic acid,abscisic acid,brassinosteroid,gene regulation	8	cytokinin	7	Porphyrin and chlorophyll metabolism,ethylene,cytokinin,gibberellin acid,salicylic acid,abscisic acid	8	cytokinin	1	8	0.241142	0.262425	0	0.013724	0.013724	23	0.001321	0	0	0	0.034782
31	AT1G22770	gibberellin	10	1	6	pollen-pistil interaction,MAPK,Plant-pathogen interaction,protein processing,circadian rhythm,auxin,abscisic acid,jasmonic acid,salicylic acid,gene regulation	4	MAPK,Plant-pathogen interaction,auxin,cytokinin,abscisic acid,gibberellin,salicylic acid,ethylene,	11	Circadian rhythm,auxin	5	MAPK,gibberellin,ethylene,jasmonic acid	5	Circadian rhythm,Diterpenoid biosynthesis,gibberellin,gene regulation	9	7	0.330189	0.372012	585.361	0.136144	0.136144	0	0.006511	0	0.083333	3	0.33462
32	AT1G51950	auxin	2	1	6	pollen-pistil interaction,MAPK,Plant-pathogen interaction,protein processing,circadian rhythm,auxin,abscisic acid,jasmonic acid,salicylic acid,gene regulation	4	MAPK,Plant-pathogen interaction,auxin,cytokinin,abscisic acid,gibberellin,salicylic acid,ethylene,	11	Circadian rhythm,auxin	0	gene regulation,auxin,salicylic acid	0	auxin,gene regulation	5	8	0.27968	0.31225	221.148	0.049164	0.049164	5	0.003774	0	0.1	1	0.133437
33	AT2G37630	gibberellin	10	1	6	pollen-pistil interaction,MAPK,Plant-pathogen interaction,protein processing,circadian rhythm,auxin,abscisic acid,jasmonic acid,salicylic acid,gene regulation	4	MAPK,Plant-pathogen interaction,auxin,cytokinin,abscisic acid,gibberellin,salicylic acid,ethylene,	12	auxin	5	MAPK,gibberellin,ethylene,jasmonic acid	5	Circadian rhythm,Diterpenoid biosynthesis,gibberellin,gene regulation	12	6	0.318596	0.364966	1115.41	0.14414	0.14414	0	0.00962	0	0.015152	1	0.35
34	AT2G44950	unknown	0	0	6	pollen-pistil interaction,MAPK,Plant-pathogen interaction,protein processing,circadian rhythm,auxin,abscisic acid,jasmonic acid,salicylic acid,gene regulation	4	MAPK,Plant-pathogen interaction,auxin,cytokinin,abscisic acid,gibberellin,salicylic acid,ethylene,	13	salicylic acid	5	MAPK,gibberellin,ethylene,jasmonic acid	11	salicylic acid,ubiquitination	11	8	0.293765	0.340588	766.362	0.102722	0.102722	7	0.008983	0	0.036364	2	0.249259
35	AT4G08150	gibberellin	10	1	6	pollen-pistil interaction,MAPK,Plant-pathogen interaction,protein processing,circadian rhythm,auxin,abscisic acid,jasmonic acid,salicylic acid,gene regulation	4	MAPK,Plant-pathogen interaction,auxin,cytokinin,abscisic acid,gibberellin,salicylic acid,ethylene,	14	cytokinin,jasmonic acid	5	MAPK,gibberellin,ethylene,jasmonic acid	5	Circadian rhythm,Diterpenoid biosynthesis,gibberellin,gene regulation	15	7	0.346535	0.402488	1943.72	0.195517	0.195517	7	0.01235	0	0.095238	10	0.466053
36	AT4G32570	jasmonic acid	11	1	6	pollen-pistil interaction,MAPK,Plant-pathogen interaction,protein processing,circadian rhythm,auxin,abscisic acid,jasmonic acid,salicylic acid,gene regulation	4	MAPK,Plant-pathogen interaction,auxin,cytokinin,abscisic acid,gibberellin,salicylic acid,ethylene,	15	MAPK,Plant-pathogen interaction,abscisic acid,jasmonic acid,ethylene	6	Phenylalanine, tyrosine and tryptophan biosynthesis,jasmonic acid	7	jasmonic acid,auxin,gene regulation	17	6	0.343619	0.399252	3054.64	0.211693	0.211693	23	0.013047	0	0.044118	6	0.513968
37	AT4G37260	unknown	0	0	2	auxin,salicylic acid,signal transduction	1	MAPK,Plant-pathogen interaction,Circadian rhythm,Diterpenoid,Flavonoid,auxin,abscisic acid,salicylic acid,jasmonic acid,brassinosteroid	1	auxin	1	auxin,gene regulation	1	auxin,signal transduction	19	6	0.354046	0.411088	3076.03	0.211076	0.211076	0	0.014023	0	0.023392	4	0.535734
38	AT1G25470	unknown	0	0	10	Cutin, suberine and wax biosynthesis,Peroxisome,fatty acid metabolism,gene regulation	6	Cutin, suberine and wax,Peroxisome,auxin,gene regulation	16	Cutin, suberine and wax,Peroxisome,fatty acid biosynthesis	10	gene regulation,fatty acid biosynthesis	12	gene regulation,fatty acid biosynthesis	1	8	0.217006	0.237624	0	0.006088	0.006088	17	0.001484	0	0	0	0.019
39	AT5G08130	brassinosteroid	3	1	10	Cutin, suberine and wax biosynthesis,Peroxisome,fatty acid metabolism,gene regulation	6	Cutin, suberine and wax,Peroxisome,auxin,gene regulation	16	Cutin, suberine and wax,Peroxisome,fatty acid biosynthesis	10	gene regulation,fatty acid biosynthesis	12	gene regulation,fatty acid biosynthesis	9	7	0.276836	0.324606	1481.95	0.054075	0.054075	17	0.009808	0	0.055556	2	0.148561
40	AT1G30270	unknown	0	0	11	abscisic acid,signal transduction	7	protein phosphorylation,signal transduction,abscisic acid	17	abscisic acid,ethylene,protein processing	8	signal transduction,cytokinin,abscisic acid,gene regulation	13	protein phosphorylation,signal transduction,abscisic acid	1	9	0.20976	0.229909	0	0.004163	0.004163	8	0.0015	0	0	0	0.017036
41	AT5G47100	abscisic acid	1	1	11	abscisic acid,signal transduction	7	protein phosphorylation,signal transduction,abscisic acid	17	abscisic acid,ethylene,protein processing	8	signal transduction,cytokinin,abscisic acid,gene regulation	13	protein phosphorylation,signal transduction,abscisic acid	13	8	0.265152	0.312979	1852.3	0.036974	0.036974	8	0.014397	0	0	0	0.118349
42	AT1G32640	unknown	0	0	7	Phenylalanine, tyrosine and tryptophan biosynthesis,jasmonic acid	5	MAPK,ethylene,cytokinin,gibberellin,jasmonic acid,salicylic acid,abscisic acid,brassinosteroid,gene regulation	7	abscisic acid,jasmonic acid,gene regulation	6	Phenylalanine, tyrosine and tryptophan biosynthesis,jasmonic acid	7	jasmonic acid,auxin,gene regulation	5	8	0.247225	0.278955	757.728	0.018002	0.018002	23	0.005752	0	0.1	1	0.054756
43	AT1G37130	salicylic acid	14	1	6	pollen-pistil interaction,MAPK,Plant-pathogen interaction,protein processing,circadian rhythm,auxin,abscisic acid,jasmonic acid,salicylic acid,gene regulation	4	MAPK,Plant-pathogen interaction,auxin,cytokinin,abscisic acid,gibberellin,salicylic acid,ethylene,	18	amino acid metabolism	11	amino acid metabolism	14	amino acid metabolism	5	7	0.291667	0.329223	351.862	0.078147	0.078147	19	0.004492	0	0.1	1	0.191362
44	AT5G18930	unknown	0	0	6	pollen-pistil interaction,MAPK,Plant-pathogen interaction,protein processing,circadian rhythm,auxin,abscisic acid,jasmonic acid,salicylic acid,gene regulation	4	MAPK,Plant-pathogen interaction,auxin,cytokinin,abscisic acid,gibberellin,salicylic acid,ethylene,	18	amino acid metabolism	11	amino acid metabolism	14	amino acid metabolism	1	8	0.226015	0.242872	0	0.008798	0.008798	19	0.001321	0	0	0	0.021467
45	AT1G50600	unknown	0	0	12	jasmonic acid,auxin,gene regulation	0	DNA replication,gene regulation,auxin,cytokinin,abscisic acid,ethylene	19	gene regulation	0	gene regulation,auxin,salicylic acid	15	gene regulation	3	7	0.288235	0.320651	345.549	0.049931	0.049931	17	0.003306	0	0	0	0.118746
46	AT2G20350	unknown	0	0	12	jasmonic acid,auxin,gene regulation	0	DNA replication,gene regulation,auxin,cytokinin,abscisic acid,ethylene	19	gene regulation	0	gene regulation,auxin,salicylic acid	15	gene regulation	2	8	0.244024	0.265253	6.37324	0.01873	0.01873	17	0.002212	0	0	0	0.044678
47	AT1G51660	unknown	0	0	6	pollen-pistil interaction,MAPK,Plant-pathogen interaction,protein processing,circadian rhythm,auxin,abscisic acid,jasmonic acid,salicylic acid,gene regulation	4	MAPK,Plant-pathogen interaction,auxin,cytokinin,abscisic acid,gibberellin,salicylic acid,ethylene,	15	MAPK,Plant-pathogen interaction,abscisic acid,jasmonic acid,ethylene	12	MAPK,Plant-pathogen interaction,abscisic acid	16	MAPK,Plant-pathogen interaction,abscisic acid,	6	7	0.326232	0.364529	898.069	0.102598	0.102598	21	0.004978	0	0.066667	1	0.252609
48	AT3G24520	abscisic acid	1	1	6	pollen-pistil interaction,MAPK,Plant-pathogen interaction,protein processing,circadian rhythm,auxin,abscisic acid,jasmonic acid,salicylic acid,gene regulation	4	MAPK,Plant-pathogen interaction,auxin,cytokinin,abscisic acid,gibberellin,salicylic acid,ethylene,	11	Circadian rhythm,auxin	5	MAPK,gibberellin,ethylene,jasmonic acid	11	salicylic acid,ubiquitination	6	7	0.314103	0.355005	445.916	0.091379	0.091379	19	0.004848	0	0	0	0.222364
49	AT3G45640	salicylic acid	14	1	6	pollen-pistil interaction,MAPK,Plant-pathogen interaction,protein processing,circadian rhythm,auxin,abscisic acid,jasmonic acid,salicylic acid,gene regulation	4	MAPK,Plant-pathogen interaction,auxin,cytokinin,abscisic acid,gibberellin,salicylic acid,ethylene,	15	MAPK,Plant-pathogen interaction,abscisic acid,jasmonic acid,ethylene	12	MAPK,Plant-pathogen interaction,abscisic acid	16	MAPK,Plant-pathogen interaction,abscisic acid,	5	7	0.308953	0.344325	278.039	0.072698	0.072698	21	0.004255	0	0	0	0.176018
50	AT3G61830	unknown	0	0	4	Diterpenoid biosynthesis,auxin,gene regulation	3	auxin,gene regulation	3	auxin	0	gene regulation,auxin,salicylic acid	0	auxin,gene regulation	9	7	0.270121	0.314159	659.236	0.067204	0.067204	5	0.006392	0	0.25	9	0.20633
51	AT1G52340	abscisic acid	1	1	13	abscisic acid	8	abscisic acid	20	abscisic acid	13	abscisic acid	17	abscisic acid	0	0	0	0	0	0	0	1	0.000558	1	0	0	0
52	AT1G53170	ethylene	8	1	14	ethylene	9	ethylene	21	auxin,ethylene,protein processing	14	ethylene	18	ethylene	7	7	0.331978	0.376842	1039.16	0.126317	0.126317	19	0.005882	0	0	0	0.31133
53	AT5G19000	ethylene	8	1	14	ethylene	9	ethylene	21	auxin,ethylene,protein processing	14	ethylene	18	ethylene	2	8	0.250511	0.271958	157.95	0.01477	0.01477	19	0.002342	0	0	0	0.03798
54	AT1G53510	unknown	0	0	15	negative regulation of seed germination,ethylene,gibberellin acid,salicylic acid,jasmonic acid,auxin,gene regulation	5	MAPK,ethylene,cytokinin,gibberellin,jasmonic acid,salicylic acid,abscisic acid,brassinosteroid,gene regulation	22	ethylene,abscisic acid,gibberellin,jasmonic acid,salicylic acid,ROS,gene regulation	7	Porphyrin and chlorophyll metabolism,ethylene,cytokinin,gibberellin acid,salicylic acid,abscisic acid	19	gibberellin,salicylic acid,jasmonic acid,ethylene,abscisic acid	4	7	0.271318	0.306744	156.981	0.036001	0.036001	11	0.003639	0	0	0	0.097469
55	AT2G01570	gibberellin	10	1	15	negative regulation of seed germination,ethylene,gibberellin acid,salicylic acid,jasmonic acid,auxin,gene regulation	5	MAPK,ethylene,cytokinin,gibberellin,jasmonic acid,salicylic acid,abscisic acid,brassinosteroid,gene regulation	23	ethylene,cytokinin,gibberellin acid,salicylic acid,jasmonic acid,abscisic acid,ROS,	7	Porphyrin and chlorophyll metabolism,ethylene,cytokinin,gibberellin acid,salicylic acid,abscisic acid	20	ethylene,gibberellin	7	8	0.27968	0.314223	316.537	0.051582	0.051582	0	0.005924	0	0	0	0.131597
56	AT1G53910	unknown	0	0	1	auxin,gene regulation	10	gene regulation	24	gene regulation	15	gene regulation	21	gene regulation	1	8	0.190365	0.204198	0	0.001154	0.001154	2	0.001712	0	0	0	0.007165
57	AT2G38490	unknown	0	0	1	auxin,gene regulation	10	gene regulation	24	gene regulation	15	gene regulation	21	gene regulation	6	7	0.234899	0.263761	981.239	0.010246	0.010246	2	0.008148	0	0	0	0.039585
58	AT1G54490	ethylene	8	1	16	auxin,RNA processing	4	MAPK,Plant-pathogen interaction,auxin,cytokinin,abscisic acid,gibberellin,salicylic acid,ethylene,	6	gibberellin,MAPK,RNA processing,gene regulation	5	MAPK,gibberellin,ethylene,jasmonic acid	6	RNA processing	2	7	0.260638	0.289845	0	0.037096	0.037096	19	0.002034	0	1	1	0.093621
59	AT1G64280	salicylic acid	14	1	17	salicylic acid,gene regulation	1	MAPK,Plant-pathogen interaction,Circadian rhythm,Diterpenoid,Flavonoid,auxin,abscisic acid,salicylic acid,jasmonic acid,brassinosteroid	25	salicylic acid,jasmonic acid,gene regulation	0	gene regulation,auxin,salicylic acid	22	salicylic acid,salicylic acid	5	8	0.196157	0.218158	229.793	0.000874	0.000874	3	0.005624	0	0.3	3	0.020349
60	AT5G06950	salicylic acid	14	1	17	salicylic acid,gene regulation	1	MAPK,Plant-pathogen interaction,Circadian rhythm,Diterpenoid,Flavonoid,auxin,abscisic acid,salicylic acid,jasmonic acid,brassinosteroid	25	salicylic acid,jasmonic acid,gene regulation	0	gene regulation,auxin,salicylic acid	22	salicylic acid,salicylic acid	5	7	0.226223	0.249436	1426.5	0.003549	0.003549	3	0.005585	0	0.2	2	0.025469
61	AT1G64520	cytokinin	5	1	8	cytokinin,gene regulation	4	MAPK,Plant-pathogen interaction,auxin,cytokinin,abscisic acid,gibberellin,salicylic acid,ethylene,	14	cytokinin,jasmonic acid	8	signal transduction,cytokinin,abscisic acid,gene regulation	23	Diterpenoid,Diterpenoid,gene regulation,cytokinin,protein processing	2	7	0.299145	0.331195	0	0.069123	0.069123	7	0.001967	0	1	1	0.160064
62	AT1G65620	gibberellin	10	1	6	pollen-pistil interaction,MAPK,Plant-pathogen interaction,protein processing,circadian rhythm,auxin,abscisic acid,jasmonic acid,salicylic acid,gene regulation	4	MAPK,Plant-pathogen interaction,auxin,cytokinin,abscisic acid,gibberellin,salicylic acid,ethylene,	12	auxin	5	MAPK,gibberellin,ethylene,jasmonic acid	5	Circadian rhythm,Diterpenoid biosynthesis,gibberellin,gene regulation	1	7	0.241856	0.260253	0	0.016228	0.016228	0	0.00124	0	0	0	0.038374
63	AT1G73410	unknown	0	0	6	pollen-pistil interaction,MAPK,Plant-pathogen interaction,protein processing,circadian rhythm,auxin,abscisic acid,jasmonic acid,salicylic acid,gene regulation	0	DNA replication,gene regulation,auxin,cytokinin,abscisic acid,ethylene	19	gene regulation	0	gene regulation,auxin,salicylic acid	0	auxin,gene regulation	8	7	0.318182	0.363236	657.805	0.116432	0.116432	17	0.006754	0	0.035714	1	0.27895
64	AT1G75080	brassinosteroid	3	1	15	negative regulation of seed germination,ethylene,gibberellin acid,salicylic acid,jasmonic acid,auxin,gene regulation	5	MAPK,ethylene,cytokinin,gibberellin,jasmonic acid,salicylic acid,abscisic acid,brassinosteroid,gene regulation	26	MAPK,gibberellin,brassinosteroid,salicylic acid,jasmonic acid,ROS,gene regulation	16	brassinosteroid	24	brassinosteroid	2	9	0.234674	0.256056	13.5965	0.010316	0.010316	7	0.002108	0	0	0	0.028685
65	AT2G30590	unknown	0	0	5	Circadian rhythm,Riboflavin metabolism,Flavonoid biosynthesis,auxin,gene regulation	1	MAPK,Plant-pathogen interaction,Circadian rhythm,Diterpenoid,Flavonoid,auxin,abscisic acid,salicylic acid,jasmonic acid,brassinosteroid	1	auxin	17	auxin,gene regulation	25	auxin	7	7	0.317769	0.36174	829.951	0.104895	0.104895	0	0.00574	0	0	0	0.261643
66	AT2G42880	unknown	0	0	15	negative regulation of seed germination,ethylene,gibberellin acid,salicylic acid,jasmonic acid,auxin,gene regulation	5	MAPK,ethylene,cytokinin,gibberellin,jasmonic acid,salicylic acid,abscisic acid,brassinosteroid,gene regulation	22	ethylene,abscisic acid,gibberellin,jasmonic acid,salicylic acid,ROS,gene regulation	7	Porphyrin and chlorophyll metabolism,ethylene,cytokinin,gibberellin acid,salicylic acid,abscisic acid	19	gibberellin,salicylic acid,jasmonic acid,ethylene,abscisic acid	8	7	0.329744	0.378882	1035.23	0.124793	0.124793	11	0.006567	0	0	0	0.309492
67	AT3G14720	unknown	0	0	2	auxin,salicylic acid,signal transduction	5	MAPK,ethylene,cytokinin,gibberellin,jasmonic acid,salicylic acid,abscisic acid,brassinosteroid,gene regulation	23	ethylene,cytokinin,gibberellin acid,salicylic acid,jasmonic acid,abscisic acid,ROS,	7	Porphyrin and chlorophyll metabolism,ethylene,cytokinin,gibberellin acid,salicylic acid,abscisic acid	20	ethylene,gibberellin	4	7	0.30625	0.344665	118.099	0.092909	0.092909	0	0.003296	0	0	0	0.222503
68	AT4G16110	unknown	0	0	15	negative regulation of seed germination,ethylene,gibberellin acid,salicylic acid,jasmonic acid,auxin,gene regulation	5	MAPK,ethylene,cytokinin,gibberellin,jasmonic acid,salicylic acid,abscisic acid,brassinosteroid,gene regulation	23	ethylene,cytokinin,gibberellin acid,salicylic acid,jasmonic acid,abscisic acid,ROS,	7	Porphyrin and chlorophyll metabolism,ethylene,cytokinin,gibberellin acid,salicylic acid,abscisic acid	20	ethylene,gibberellin	2	8	0.258985	0.282522	24.125	0.019531	0.019531	0	0.002041	0	0	0	0.050835
69	AT2G01760	cytokinin	5	1	18	RNA transport,jasmonic acid	1	MAPK,Plant-pathogen interaction,Circadian rhythm,Diterpenoid,Flavonoid,auxin,abscisic acid,salicylic acid,jasmonic acid,brassinosteroid	1	auxin	1	auxin,gene regulation	1	auxin,signal transduction	22	5	0.388273	0.448844	7858.78	0.255819	0.255819	0	0.016696	0	0.030303	7	0.656386
70	AT2G46990	auxin	2	1	5	Circadian rhythm,Riboflavin metabolism,Flavonoid biosynthesis,auxin,gene regulation	1	MAPK,Plant-pathogen interaction,Circadian rhythm,Diterpenoid,Flavonoid,auxin,abscisic acid,salicylic acid,jasmonic acid,brassinosteroid	1	auxin	17	auxin,gene regulation	25	auxin	2	6	0.282258	0.30551	7.44202	0.04061	0.04061	0	0.0019	0	0	0	0.101352
71	AT3G62100	auxin	2	1	5	Circadian rhythm,Riboflavin metabolism,Flavonoid biosynthesis,auxin,gene regulation	1	MAPK,Plant-pathogen interaction,Circadian rhythm,Diterpenoid,Flavonoid,auxin,abscisic acid,salicylic acid,jasmonic acid,brassinosteroid	27	gene regulation	17	auxin,gene regulation	25	auxin	9	6	0.294826	0.33585	1724.04	0.068298	0.068298	0	0.008511	0	0	0	0.186717
72	AT4G00120	auxin	2	1	18	RNA transport,jasmonic acid	4	MAPK,Plant-pathogen interaction,auxin,cytokinin,abscisic acid,gibberellin,salicylic acid,ethylene,	28		5	MAPK,gibberellin,ethylene,jasmonic acid	26		3	6	0.286885	0.312789	22.4015	0.051389	0.051389	7	0.002622	0	0.333333	1	0.123567
73	AT2G02560	auxin	2	1	18	RNA transport,jasmonic acid	11	salicylic acid,gene regulation	29	salicylic acid	18	gene regulation,fatty acid biosynthesis	27	gene regulation	3	7	0.28032	0.307114	407.337	0.030849	0.030849	7	0.00302	0	0	0	0.077928
74	AT2G25090	unknown	0	0	2	auxin,salicylic acid,signal transduction	1	MAPK,Plant-pathogen interaction,Circadian rhythm,Diterpenoid,Flavonoid,auxin,abscisic acid,salicylic acid,jasmonic acid,brassinosteroid	1	auxin	1	auxin,gene regulation	1	auxin,signal transduction	5	7	0.299878	0.342012	586.781	0.073762	0.073762	0	0.004259	0	0	0	0.194416
75	AT5G53160	abscisic acid	1	1	3	MAPK,abscisic acid,gibberellin acid,auxin,geneprotein transport,	2	MAPK,abscisic acid,auxin	2	abscisic acid	2	MAPK,abscisic acid	2	MAPK,abscisic acid	10	7	0.283237	0.326161	773.432	0.066956	0.066956	13	0.007319	0	0.088889	4	0.203775
76	AT5G58950	ethylene	8	1	2	auxin,salicylic acid,signal transduction	1	MAPK,Plant-pathogen interaction,Circadian rhythm,Diterpenoid,Flavonoid,auxin,abscisic acid,salicylic acid,jasmonic acid,brassinosteroid	1	auxin	1	auxin,gene regulation	1	auxin,signal transduction	3	7	0.27968	0.306638	69.7091	0.041382	0.041382	0	0.002674	0	0	0	0.10533
77	AT5G67300	unknown	0	0	2	auxin,salicylic acid,signal transduction	1	MAPK,Plant-pathogen interaction,Circadian rhythm,Diterpenoid,Flavonoid,auxin,abscisic acid,salicylic acid,jasmonic acid,brassinosteroid	1	auxin	1	auxin,gene regulation	1	auxin,signal transduction	4	6	0.311705	0.34068	103.954	0.070713	0.070713	0	0.003098	0	0.666667	4	0.183875
78	AT2G25490	ethylene	8	1	6	pollen-pistil interaction,MAPK,Plant-pathogen interaction,protein processing,circadian rhythm,auxin,abscisic acid,jasmonic acid,salicylic acid,gene regulation	12	MAPK,Protein processing,ethylene,jasmonic acid	30	MAPK,Protein processing,jasmonic acid,ethylene,circadian rhythm	5	MAPK,gibberellin,ethylene,jasmonic acid	28	MAPK,protein processing,ethylene,jasmonic acid	8	7	0.321945	0.368338	628.915	0.146906	0.146906	7	0.006775	0	0.142857	4	0.346645
79	AT2G26980	abscisic acid	1	1	11	abscisic acid,signal transduction	0	DNA replication,gene regulation,auxin,cytokinin,abscisic acid,ethylene	31		8	signal transduction,cytokinin,abscisic acid,gene regulation	13	protein phosphorylation,signal transduction,abscisic acid	4	7	0.30397	0.341808	532.834	0.066203	0.066203	17	0.003809	0	0	0	0.164639
80	AT2G28350	auxin	2	1	1	auxin,gene regulation	0	DNA replication,gene regulation,auxin,cytokinin,abscisic acid,ethylene	0	auxin	0	gene regulation,auxin,salicylic acid	0	auxin,gene regulation	1	7	0.226433	0.24206	0	0.004385	0.004385	2	0.001458	0	0	0	0.01461
81	AT2G29380	unknown	0	0	3	MAPK,abscisic acid,gibberellin acid,auxin,geneprotein transport,	2	MAPK,abscisic acid,auxin	4	abscisic acid,gibberellin	2	MAPK,abscisic acid	2	MAPK,abscisic acid	7	7	0.270419	0.30691	448.375	0.042573	0.042573	13	0.005759	0	0.047619	1	0.132448
82	AT5G45860	abscisic acid	1	1	3	MAPK,abscisic acid,gibberellin acid,auxin,geneprotein transport,	2	MAPK,abscisic acid,auxin	4	abscisic acid,gibberellin	2	MAPK,abscisic acid	2	MAPK,abscisic acid	1	8	0.213043	0.229363	0	0.004793	0.004793	13	0.001258	0	0	0	0.016823
83	AT4G28640	auxin	2	1	1	auxin,gene regulation	10	gene regulation	24	gene regulation	15	gene regulation	21	gene regulation	1	8	0.190365	0.204198	0	0.001154	0.001154	2	0.001712	0	0	0	0.007165
84	AT2G39220	unknown	0	0	6	pollen-pistil interaction,MAPK,Plant-pathogen interaction,protein processing,circadian rhythm,auxin,abscisic acid,jasmonic acid,salicylic acid,gene regulation	4	MAPK,Plant-pathogen interaction,auxin,cytokinin,abscisic acid,gibberellin,salicylic acid,ethylene,	13	salicylic acid	5	MAPK,gibberellin,ethylene,jasmonic acid	11	salicylic acid,ubiquitination	1	9	0.227273	0.246868	0	0.011565	0.011565	7	0.001253	0	0	0	0.028473
85	AT2G40330	abscisic acid	1	1	3	MAPK,abscisic acid,gibberellin acid,auxin,geneprotein transport,	2	MAPK,abscisic acid,auxin	2	abscisic acid	2	MAPK,abscisic acid	2	MAPK,abscisic acid	4	9	0.205365	0.230701	6.33412	0.010615	0.010615	13	0.003237	0	0	0	0.048786
86	AT3G48090	salicylic acid	14	1	8	cytokinin,gene regulation	4	MAPK,Plant-pathogen interaction,auxin,cytokinin,abscisic acid,gibberellin,salicylic acid,ethylene,	13	salicylic acid	5	MAPK,gibberellin,ethylene,jasmonic acid	11	salicylic acid,ubiquitination	2	8	0.247976	0.274611	13.5105	0.024179	0.024179	17	0.001965	0	0	0	0.060378
87	AT5G51760	abscisic acid	1	1	6	pollen-pistil interaction,MAPK,Plant-pathogen interaction,protein processing,circadian rhythm,auxin,abscisic acid,jasmonic acid,salicylic acid,gene regulation	4	MAPK,Plant-pathogen interaction,auxin,cytokinin,abscisic acid,gibberellin,salicylic acid,ethylene,	32	cytokinin,chromatin remodeling	2	MAPK,abscisic acid	2	MAPK,abscisic acid	9	7	0.343137	0.390107	1318.02	0.155208	0.155208	17	0.007261	0	0.027778	1	0.378862
88	AT3G04240	unknown	0	0	6	pollen-pistil interaction,MAPK,Plant-pathogen interaction,protein processing,circadian rhythm,auxin,abscisic acid,jasmonic acid,salicylic acid,gene regulation	4	MAPK,Plant-pathogen interaction,auxin,cytokinin,abscisic acid,gibberellin,salicylic acid,ethylene,	33	Plant-pathogen interaction,	19	Plant-pathogen interaction,protein O-linked glycosylation	29	Plant-pathogen interaction,stress	4	7	0.31052	0.345821	310.904	0.086526	0.086526	17	0.003781	0	0	0	0.203438
89	AT3G28910	brassinosteroid	3	1	6	pollen-pistil interaction,MAPK,Plant-pathogen interaction,protein processing,circadian rhythm,auxin,abscisic acid,jasmonic acid,salicylic acid,gene regulation	4	MAPK,Plant-pathogen interaction,auxin,cytokinin,abscisic acid,gibberellin,salicylic acid,ethylene,	33	Plant-pathogen interaction,	19	Plant-pathogen interaction,protein O-linked glycosylation	29	Plant-pathogen interaction,stress	1	8	0.237173	0.252969	0	0.009741	0.009741	17	0.001361	0	0	0	0.022237
90	AT5G17690	gibberellin	10	1	4	Diterpenoid biosynthesis,auxin,gene regulation	5	MAPK,ethylene,cytokinin,gibberellin,jasmonic acid,salicylic acid,abscisic acid,brassinosteroid,gene regulation	34	chromatin silencing,vernalization response,circadian rhythm,gene regulation	6	Phenylalanine, tyrosine and tryptophan biosynthesis,jasmonic acid	7	jasmonic acid,auxin,gene regulation	4	7	0.289941	0.318202	309.658	0.04215	0.04215	5	0.003664	0	0	0	0.108691
91	AT4G30080	auxin	2	1	1	auxin,gene regulation	0	DNA replication,gene regulation,auxin,cytokinin,abscisic acid,ethylene	19	gene regulation	0	gene regulation,auxin,salicylic acid	0	auxin,gene regulation	2	7	0.264009	0.285656	50.2456	0.017493	0.017493	2	0.002175	0	0	0	0.045483
92	AT4G11070	unknown	0	0	6	pollen-pistil interaction,MAPK,Plant-pathogen interaction,protein processing,circadian rhythm,auxin,abscisic acid,jasmonic acid,salicylic acid,gene regulation	4	MAPK,Plant-pathogen interaction,auxin,cytokinin,abscisic acid,gibberellin,salicylic acid,ethylene,	6	gibberellin,MAPK,RNA processing,gene regulation	5	MAPK,gibberellin,ethylene,jasmonic acid	6	RNA processing	5	7	0.313299	0.350515	380.716	0.083786	0.083786	19	0.004281	0	0.1	1	0.201573
93	AT4G24240	unknown	0	0	5	Circadian rhythm,Riboflavin metabolism,Flavonoid biosynthesis,auxin,gene regulation	1	MAPK,Plant-pathogen interaction,Circadian rhythm,Diterpenoid,Flavonoid,auxin,abscisic acid,salicylic acid,jasmonic acid,brassinosteroid	27	gene regulation	17	auxin,gene regulation	25	auxin	1	7	0.227907	0.245258	0	0.007689	0.007689	0	0.001362	0	0	0	0.022361
94	AT5G61380	circadian rhythm	4	1	5	Circadian rhythm,Riboflavin metabolism,Flavonoid biosynthesis,auxin,gene regulation	1	MAPK,Plant-pathogen interaction,Circadian rhythm,Diterpenoid,Flavonoid,auxin,abscisic acid,salicylic acid,jasmonic acid,brassinosteroid	35	gene regulation	20	auxin	30	auxin	3	7	0.261752	0.29413	101.143	0.033973	0.033973	0	0.003009	0	0	0	0.090989
95	AT5G64810	jasmonic acid	11	1	6	pollen-pistil interaction,MAPK,Plant-pathogen interaction,protein processing,circadian rhythm,auxin,abscisic acid,jasmonic acid,salicylic acid,gene regulation	4	MAPK,Plant-pathogen interaction,auxin,cytokinin,abscisic acid,gibberellin,salicylic acid,ethylene,	14	cytokinin,jasmonic acid	21		31		1	8	0.257624	0.278887	0	0.022012	0.022012	7	0.001258	0	0	0	0.050878
96	AT4G14713	unknown	0	0	12	jasmonic acid,auxin,gene regulation	5	MAPK,ethylene,cytokinin,gibberellin,jasmonic acid,salicylic acid,abscisic acid,brassinosteroid,gene regulation	9	jasmonic acid,salicylic acid	6	Phenylalanine, tyrosine and tryptophan biosynthesis,jasmonic acid	7	jasmonic acid,auxin,gene regulation	5	7	0.31052	0.349427	558.303	0.086515	0.086515	23	0.004328	0	0.3	3	0.21088
97	AT4G15560	abscisic acid	1	1	19	Thiamine metabolism,Terpenoid backbone biosynthesis	13	Terpenoid backbone biosynthesis,Thiamine metabolism	36	Terpenoid backbone biosynthesis	22	Terpenoid backbone biosynthesis,Thiamine metabolism	32	Terpenoid backbone biosynthesis,Thiamine metabolism	0	0	0	0	0	0	0	4	0.000558	2	0	0	0
98	AT4G16420	auxin	2	1	6	pollen-pistil interaction,MAPK,Plant-pathogen interaction,protein processing,circadian rhythm,auxin,abscisic acid,jasmonic acid,salicylic acid,gene regulation	4	MAPK,Plant-pathogen interaction,auxin,cytokinin,abscisic acid,gibberellin,salicylic acid,ethylene,	32	cytokinin,chromatin remodeling	23	histone acetylation	33		1	8	0.255741	0.27467	0	0.017474	0.017474	17	0.001244	0	0	0	0.041369
99	AT4G27920	abscisic acid	1	1	3	MAPK,abscisic acid,gibberellin acid,auxin,geneprotein transport,	2	MAPK,abscisic acid,auxin	2	abscisic acid	2	MAPK,abscisic acid	2	MAPK,abscisic acid	7	8	0.244511	0.279674	104.354	0.024621	0.024621	13	0.005388	0	0	0	0.096631
100	AT5G05440	abscisic acid	1	1	3	MAPK,abscisic acid,gibberellin acid,auxin,geneprotein transport,	2	MAPK,abscisic acid,auxin	2	abscisic acid	2	MAPK,abscisic acid	2	MAPK,abscisic acid	5	7	0.294826	0.333168	616.731	0.057726	0.057726	13	0.003947	0	0	0	0.157972
101	AT5G04870	salicylic acid	14	1	4	Diterpenoid biosynthesis,auxin,gene regulation	5	MAPK,ethylene,cytokinin,gibberellin,jasmonic acid,salicylic acid,abscisic acid,brassinosteroid,gene regulation	34	chromatin silencing,vernalization response,circadian rhythm,gene regulation	24		34		1	8	0.224977	0.238246	0	0.004745	0.004745	5	0.001337	0	0	0	0.012908
102	AT5G06960	salicylic acid	14	1	17	salicylic acid,gene regulation	1	MAPK,Plant-pathogen interaction,Circadian rhythm,Diterpenoid,Flavonoid,auxin,abscisic acid,salicylic acid,jasmonic acid,brassinosteroid	25	salicylic acid,jasmonic acid,gene regulation	0	gene regulation,auxin,salicylic acid	22	salicylic acid,salicylic acid	3	8	0.186029	0.204096	486	0.000504	0.000504	3	0.003883	0	0.333333	1	0.01335
103	AT5G10930	unknown	0	0	2	auxin,salicylic acid,signal transduction	4	MAPK,Plant-pathogen interaction,auxin,cytokinin,abscisic acid,gibberellin,salicylic acid,ethylene,	13	salicylic acid	1	auxin,gene regulation	1	auxin,signal transduction	3	7	0.260361	0.289806	167.172	0.026338	0.026338	8	0.00284	0	0	0	0.073341
104	AT5G35410	unknown	0	0	11	abscisic acid,signal transduction	7	protein phosphorylation,signal transduction,abscisic acid	17	abscisic acid,ethylene,protein processing	8	signal transduction,cytokinin,abscisic acid,gene regulation	13	protein phosphorylation,signal transduction,abscisic acid	1	9	0.20976	0.229909	0	0.004163	0.004163	8	0.0015	0	0	0	0.017036
105	AT5G45820	abscisic acid	1	1	11	abscisic acid,signal transduction	7	protein phosphorylation,signal transduction,abscisic acid	17	abscisic acid,ethylene,protein processing	8	signal transduction,cytokinin,abscisic acid,gene regulation	13	protein phosphorylation,signal transduction,abscisic acid	1	9	0.20976	0.229909	0	0.004163	0.004163	8	0.0015	0	0	0	0.017036
106	AT5G58380	unknown	0	0	11	abscisic acid,signal transduction	7	protein phosphorylation,signal transduction,abscisic acid	17	abscisic acid,ethylene,protein processing	8	signal transduction,cytokinin,abscisic acid,gene regulation	13	protein phosphorylation,signal transduction,abscisic acid	1	9	0.20976	0.229909	0	0.004163	0.004163	8	0.0015	0	0	0	0.017036
107	AT1G78590	abscisic acid	1	1	20		14		37		25		35		0	0	0	0	0	0	0	6	0.000558	3	0	0	0
108	AT4G32010	unknown	0	0	6	pollen-pistil interaction,MAPK,Plant-pathogen interaction,protein processing,circadian rhythm,auxin,abscisic acid,jasmonic acid,salicylic acid,gene regulation	4	MAPK,Plant-pathogen interaction,auxin,cytokinin,abscisic acid,gibberellin,salicylic acid,ethylene,	28		5	MAPK,gibberellin,ethylene,jasmonic acid	36		13	8	0.312899	0.367012	1419.35	0.136857	0.136857	7	0.010181	0	0.012821	1	0.338927
109	AT4G24470	unknown	0	0	21	abscisic acid,jasmonic acid,gene regulation	11	salicylic acid,gene regulation	38	abscisic acid,jasmonic acid	18	gene regulation,fatty acid biosynthesis	27	gene regulation	2	9	0.191856	0.206634	0	0.001177	0.001177	7	0.002778	0	1	1	0.008619
110	AT3G23610	unknown	0	0	8	cytokinin,gene regulation	0	DNA replication,gene regulation,auxin,cytokinin,abscisic acid,ethylene	39	DNA replication	8	signal transduction,cytokinin,abscisic acid,gene regulation	37	DNA replication	7	8	0.277149	0.314261	258.483	0.058774	0.058774	17	0.006116	0	0	0	0.147357
111	AT5G45810	unknown	0	0	8	cytokinin,gene regulation	0	DNA replication,gene regulation,auxin,cytokinin,abscisic acid,ethylene	40	abscisic acid	8	signal transduction,cytokinin,abscisic acid,gene regulation	37	DNA replication	3	7	0.295894	0.328882	62.3865	0.066342	0.066342	17	0.002723	0	0	0	0.158673
112	AT4G36930	unknown	0	0	6	pollen-pistil interaction,MAPK,Plant-pathogen interaction,protein processing,circadian rhythm,auxin,abscisic acid,jasmonic acid,salicylic acid,gene regulation	4	MAPK,Plant-pathogen interaction,auxin,cytokinin,abscisic acid,gibberellin,salicylic acid,ethylene,	6	gibberellin,MAPK,RNA processing,gene regulation	5	MAPK,gibberellin,ethylene,jasmonic acid	26		7	6	0.331529	0.37034	330.05	0.13233	0.13233	19	0.00544	0	0.238095	5	0.312828
113	AT5G45830	abscisic acid	1	1	3	MAPK,abscisic acid,gibberellin acid,auxin,geneprotein transport,	2	MAPK,abscisic acid,auxin	41	abscisic acid,gene regulation	2	MAPK,abscisic acid	2	MAPK,abscisic acid	5	8	0.272829	0.306166	502.778	0.034397	0.034397	13	0.004449	0	0	0	0.102242
114	AT1G35560	unknown	0	0	8	cytokinin,gene regulation	0	DNA replication,gene regulation,auxin,cytokinin,abscisic acid,ethylene	42	gene regulation	8	signal transduction,cytokinin,abscisic acid,gene regulation	23	Diterpenoid,Diterpenoid,gene regulation,cytokinin,protein processing	43	6	0.397727	0.487959	9681.16	0.418459	0.418459	17	0.035868	0	0.006645	6	1
115	AT4G00240	protein processing	13	1	8	cytokinin,gene regulation	0	DNA replication,gene regulation,auxin,cytokinin,abscisic acid,ethylene	42	gene regulation	8	signal transduction,cytokinin,abscisic acid,gene regulation	23	Diterpenoid,Diterpenoid,gene regulation,cytokinin,protein processing	1	7	0.284884	0.313304	0	0.047111	0.047111	17	0.001268	0	0	0	0.109186
116	AT1G77200	unknown	0	0	6	pollen-pistil interaction,MAPK,Plant-pathogen interaction,protein processing,circadian rhythm,auxin,abscisic acid,jasmonic acid,salicylic acid,gene regulation	4	MAPK,Plant-pathogen interaction,auxin,cytokinin,abscisic acid,gibberellin,salicylic acid,ethylene,	14	cytokinin,jasmonic acid	5	MAPK,gibberellin,ethylene,jasmonic acid	5	Circadian rhythm,Diterpenoid biosynthesis,gibberellin,gene regulation	1	8	0.257624	0.278887	0	0.022012	0.022012	7	0.001258	0	0	0	0.050878
117	AT1G17550	unknown	0	0	3	MAPK,abscisic acid,gibberellin acid,auxin,geneprotein transport,	2	MAPK,abscisic acid,auxin	2	abscisic acid	2	MAPK,abscisic acid	2	MAPK,abscisic acid	5	8	0.238791	0.26947	58.169	0.020645	0.020645	13	0.003844	0	0	0	0.077736
118	AT2G04550	unknown	0	0	11	abscisic acid,signal transduction	0	DNA replication,gene regulation,auxin,cytokinin,abscisic acid,ethylene	43		8	signal transduction,cytokinin,abscisic acid,gene regulation	38		5	7	0.302843	0.344393	967.951	0.062323	0.062323	8	0.004845	0	0	0	0.163227
119	AT3G62340	unknown	0	0	11	abscisic acid,signal transduction	0	DNA replication,gene regulation,auxin,cytokinin,abscisic acid,ethylene	43		8	signal transduction,cytokinin,abscisic acid,gene regulation	38		1	8	0.232669	0.251006	0	0.007016	0.007016	8	0.001381	0	0	0	0.019363
120	AT4G29810	auxin	2	1	23	MAPK,Plant-pathogen interaction,abscisic acid,jasmonic acid,ethylene,signal transduction	1	MAPK,Plant-pathogen interaction,Circadian rhythm,Diterpenoid,Flavonoid,auxin,abscisic acid,salicylic acid,jasmonic acid,brassinosteroid	44	MAPK,circadian rhythm,auxin	26	MAPK,Plant-pathogen interaction,abscisic acid,jasmonic acid,ethylene,salicylic acid,auxin	39	MAPK,Plant-pathogen interaction,abscisic acid,jasmonic acid,ethylene	6	7	0.295537	0.335889	1115.95	0.062249	0.062249	21	0.005953	0	0	0	0.155849
121	AT1G21690	dna repair	6	1	8	cytokinin,gene regulation	0	DNA replication,gene regulation,auxin,cytokinin,abscisic acid,ethylene	39	DNA replication	8	signal transduction,cytokinin,abscisic acid,gene regulation	37	DNA replication	5	7	0.309343	0.346638	605.674	0.082813	0.082813	17	0.004596	0	0	0	0.200639
122	AT3G57040	cytokinin	5	1	8	cytokinin,gene regulation	0	DNA replication,gene regulation,auxin,cytokinin,abscisic acid,ethylene	42	gene regulation	8	signal transduction,cytokinin,abscisic acid,gene regulation	23	Diterpenoid,Diterpenoid,gene regulation,cytokinin,protein processing	1	7	0.284884	0.313304	0	0.047111	0.047111	17	0.001268	0	0	0	0.109186
123	AT5G62000	unknown	0	0	25	salicylic acid,gene regulation	11	salicylic acid,gene regulation	45	salicylic acid,gene regulation	27	salicylic acid,gene regulation	40	salicylic acid,gene regulation	2	7	0.286885	0.318066	56.2816	0.052309	0.052309	19	0.002102	0	0	0	0.123148
124	AT2G46130	unknown	0	0	8	cytokinin,gene regulation	0	DNA replication,gene regulation,auxin,cytokinin,abscisic acid,ethylene	42	gene regulation	8	signal transduction,cytokinin,abscisic acid,gene regulation	23	Diterpenoid,Diterpenoid,gene regulation,cytokinin,protein processing	1	7	0.284884	0.313304	0	0.047111	0.047111	17	0.001268	0	0	0	0.109186
125	AT4G24400	unknown	0	0	11	abscisic acid,signal transduction	7	protein phosphorylation,signal transduction,abscisic acid	17	abscisic acid,ethylene,protein processing	8	signal transduction,cytokinin,abscisic acid,gene regulation	13	protein phosphorylation,signal transduction,abscisic acid	1	9	0.20976	0.229909	0	0.004163	0.004163	8	0.0015	0	0	0	0.017036
126	AT1G19220	auxin	2	1	4	Diterpenoid biosynthesis,auxin,gene regulation	3	auxin,gene regulation	3	auxin	0	gene regulation,auxin,salicylic acid	0	auxin,gene regulation	2	8	0.205882	0.230569	4.23817	0.012212	0.012212	5	0.001766	0	0	0	0.044502
127	AT5G55170	salicylic acid	14	1	18	RNA transport,jasmonic acid	4	MAPK,Plant-pathogen interaction,auxin,cytokinin,abscisic acid,gibberellin,salicylic acid,ethylene,	28		5	MAPK,gibberellin,ethylene,jasmonic acid	36		3	7	0.29661	0.330039	55.8847	0.068304	0.068304	7	0.002676	0	0	0	0.1609
128	AT1G51600	unknown	0	0	21	abscisic acid,jasmonic acid,gene regulation	11	salicylic acid,gene regulation	38	abscisic acid,jasmonic acid	18	gene regulation,fatty acid biosynthesis	27	gene regulation	2	9	0.191856	0.206634	0	0.001177	0.001177	7	0.002778	0	1	1	0.008619
129	AT3G21175	unknown	0	0	21	abscisic acid,jasmonic acid,gene regulation	11	salicylic acid,gene regulation	38	abscisic acid,jasmonic acid	18	gene regulation,fatty acid biosynthesis	27	gene regulation	5	8	0.236944	0.262707	729.615	0.009277	0.009277	7	0.006113	0	0.1	1	0.030724
130	AT4G29800	unknown	0	0	8	cytokinin,gene regulation	0	DNA replication,gene regulation,auxin,cytokinin,abscisic acid,ethylene	40	abscisic acid	8	signal transduction,cytokinin,abscisic acid,gene regulation	9	gene regulation	2	7	0.295181	0.326161	32.4249	0.059725	0.059725	17	0.00198	0	0	0	0.141091
131	AT5G13080	unknown	0	0	8	cytokinin,gene regulation	0	DNA replication,gene regulation,auxin,cytokinin,abscisic acid,ethylene	42	gene regulation	8	signal transduction,cytokinin,abscisic acid,gene regulation	23	Diterpenoid,Diterpenoid,gene regulation,cytokinin,protein processing	1	7	0.284884	0.313304	0	0.047111	0.047111	17	0.001268	0	0	0	0.109186
132	AT5G43290	unknown	0	0	8	cytokinin,gene regulation	0	DNA replication,gene regulation,auxin,cytokinin,abscisic acid,ethylene	42	gene regulation	8	signal transduction,cytokinin,abscisic acid,gene regulation	23	Diterpenoid,Diterpenoid,gene regulation,cytokinin,protein processing	1	7	0.284884	0.313304	0	0.047111	0.047111	17	0.001268	0	0	0	0.109186
133	AT1G14280	auxin	2	1	16	auxin,RNA processing	15	auxin	46	auxin	20	auxin	30	auxin	2	7	0.305106	0.340447	100.142	0.069722	0.069722	17	0.00204	0	0	0	0.167939
134	AT2G39250	unknown	0	0	8	cytokinin,gene regulation	0	DNA replication,gene regulation,auxin,cytokinin,abscisic acid,ethylene	42	gene regulation	8	signal transduction,cytokinin,abscisic acid,gene regulation	23	Diterpenoid,Diterpenoid,gene regulation,cytokinin,protein processing	1	7	0.284884	0.313304	0	0.047111	0.047111	17	0.001268	0	0	0	0.109186
135	AT4G36540	brassinosteroid	3	1	8	cytokinin,gene regulation	0	DNA replication,gene regulation,auxin,cytokinin,abscisic acid,ethylene	40	abscisic acid	8	signal transduction,cytokinin,abscisic acid,gene regulation	9	gene regulation	2	7	0.295181	0.326161	32.4249	0.059725	0.059725	17	0.00198	0	0	0	0.141091
136	AT1G28360	ethylene	8	1	8	cytokinin,gene regulation	0	DNA replication,gene regulation,auxin,cytokinin,abscisic acid,ethylene	42	gene regulation	8	signal transduction,cytokinin,abscisic acid,gene regulation	23	Diterpenoid,Diterpenoid,gene regulation,cytokinin,protein processing	1	7	0.284884	0.313304	0	0.047111	0.047111	17	0.001268	0	0	0	0.109186
137	AT3G01970	unknown	0	0	21	abscisic acid,jasmonic acid,gene regulation	11	salicylic acid,gene regulation	38	abscisic acid,jasmonic acid	18	gene regulation,fatty acid biosynthesis	27	gene regulation	2	7	0.287897	0.319767	567.389	0.048155	0.048155	7	0.002307	0	0	0	0.115006
138	AT1G10210	auxin	2	1	22	ethylene,jasmonic acid,abscisic acid	4	MAPK,Plant-pathogen interaction,auxin,cytokinin,abscisic acid,gibberellin,salicylic acid,ethylene,	15	MAPK,Plant-pathogen interaction,abscisic acid,jasmonic acid,ethylene	1	auxin,gene regulation	1	auxin,signal transduction	5	7	0.29661	0.335889	471.728	0.07594	0.07594	21	0.004879	0	0	0	0.183233
139	AT1G18350	unknown	0	0	6	pollen-pistil interaction,MAPK,Plant-pathogen interaction,protein processing,circadian rhythm,auxin,abscisic acid,jasmonic acid,salicylic acid,gene regulation	4	MAPK,Plant-pathogen interaction,auxin,cytokinin,abscisic acid,gibberellin,salicylic acid,ethylene,	47	auxin,salicylic acid	28	auxin,salicylic acid	41	auxin	6	7	0.310914	0.349699	456.392	0.09913	0.09913	21	0.005275	0	0	0	0.234181
140	AT1G07340	brassinosteroid	3	1	22	ethylene,jasmonic acid,abscisic acid	4	MAPK,Plant-pathogen interaction,auxin,cytokinin,abscisic acid,gibberellin,salicylic acid,ethylene,	47	auxin,salicylic acid	28	auxin,salicylic acid	41	auxin	2	8	0.242574	0.263649	4.67065	0.01971	0.01971	21	0.002134	0	0	0	0.046501
141	AT3G15150	cytokinin	5	1	8	cytokinin,gene regulation	0	DNA replication,gene regulation,auxin,cytokinin,abscisic acid,ethylene	39	DNA replication	8	signal transduction,cytokinin,abscisic acid,gene regulation	37	DNA replication	2	7	0.285548	0.316025	12.3446	0.053728	0.053728	17	0.002011	0	0	0	0.126767
142	AT1G80340	gibberellin	10	1	4	Diterpenoid biosynthesis,auxin,gene regulation	1	MAPK,Plant-pathogen interaction,Circadian rhythm,Diterpenoid,Flavonoid,auxin,abscisic acid,salicylic acid,jasmonic acid,brassinosteroid	48	gibberellin	8	signal transduction,cytokinin,abscisic acid,gene regulation	23	Diterpenoid,Diterpenoid,gene regulation,cytokinin,protein processing	2	7	0.29132	0.321944	277.09	0.048567	0.048567	3	0.002164	0	0	0	0.115659
143	AT2G30020	abscisic acid	1	1	23	MAPK,Plant-pathogen interaction,abscisic acid,jasmonic acid,ethylene,signal transduction	1	MAPK,Plant-pathogen interaction,Circadian rhythm,Diterpenoid,Flavonoid,auxin,abscisic acid,salicylic acid,jasmonic acid,brassinosteroid	49	MAPK,Plant-pathogen interaction,abscisic acid,jasmonic acid,salicylic acid	26	MAPK,Plant-pathogen interaction,abscisic acid,jasmonic acid,ethylene,salicylic acid,auxin	39	MAPK,Plant-pathogen interaction,abscisic acid,jasmonic acid,ethylene	2	9	0.206056	0.223243	6.5164	0.003073	0.003073	21	0.002551	0	0	0	0.013453
144	AT4G01370	unknown	0	0	23	MAPK,Plant-pathogen interaction,abscisic acid,jasmonic acid,ethylene,signal transduction	1	MAPK,Plant-pathogen interaction,Circadian rhythm,Diterpenoid,Flavonoid,auxin,abscisic acid,salicylic acid,jasmonic acid,brassinosteroid	49	MAPK,Plant-pathogen interaction,abscisic acid,jasmonic acid,salicylic acid	26	MAPK,Plant-pathogen interaction,abscisic acid,jasmonic acid,ethylene,salicylic acid,auxin	39	MAPK,Plant-pathogen interaction,abscisic acid,jasmonic acid,ethylene	4	8	0.229616	0.254203	342.09	0.007799	0.007799	21	0.004933	0	0	0	0.027231
145	AT2G44050	jasmonic acid	11	1	5	Circadian rhythm,Riboflavin metabolism,Flavonoid biosynthesis,auxin,gene regulation	1	MAPK,Plant-pathogen interaction,Circadian rhythm,Diterpenoid,Flavonoid,auxin,abscisic acid,salicylic acid,jasmonic acid,brassinosteroid	50	Circadian rhythm,Flavonoid,Riboflavin,jasmonic acid,auxin	17	auxin,gene regulation	25	auxin	6	6	0.293062	0.325306	1140.74	0.047448	0.047448	0	0.006121	0	0	0	0.128794
146	AT5G01810	abscisic acid	1	1	11	abscisic acid,signal transduction	1	MAPK,Plant-pathogen interaction,Circadian rhythm,Diterpenoid,Flavonoid,auxin,abscisic acid,salicylic acid,jasmonic acid,brassinosteroid	50	Circadian rhythm,Flavonoid,Riboflavin,jasmonic acid,auxin	8	signal transduction,cytokinin,abscisic acid,gene regulation	13	protein phosphorylation,signal transduction,abscisic acid	2	7	0.238327	0.261924	108.195	0.009504	0.009504	0	0.002368	0	0	0	0.032806
147	AT1G74950	jasmonic acid	11	1	7	Phenylalanine, tyrosine and tryptophan biosynthesis,jasmonic acid	5	MAPK,ethylene,cytokinin,gibberellin,jasmonic acid,salicylic acid,abscisic acid,brassinosteroid,gene regulation	9	jasmonic acid,salicylic acid	6	Phenylalanine, tyrosine and tryptophan biosynthesis,jasmonic acid	7	jasmonic acid,auxin,gene regulation	1	8	0.22293	0.239742	0	0.005448	0.005448	23	0.001412	0	0	0	0.01754
148	AT1G50960	gibberellin	10	1	24	bundle sheath cell fate specification,gibberellin	16	gibberellin	51	gibberellin	29	gibberellin	42	gibberellin	1	1	1	1	0	0	0	9	0.003721	4	0	0	0.001598
149	AT3G54220	unknown	0	0	24	bundle sheath cell fate specification,gibberellin	16	gibberellin	51	gibberellin	29	gibberellin	42	gibberellin	1	1	1	1	0	0	0	9	0.003721	4	0	0	0.001598
150	AT1G31880	unknown	0	0	16	auxin,RNA processing	15	auxin	46	auxin	20	auxin	30	auxin	26	6	0.338398	0.409592	4620.11	0.200838	0.200838	19	0.023617	0	0.012308	4	0.514379
151	AT2G44745	unknown	0	0	16	auxin,RNA processing	15	auxin	46	auxin	20	auxin	30	auxin	1	7	0.253099	0.27828	0	0.022611	0.022611	19	0.001331	0	0	0	0.058753
152	AT5G55910	auxin	2	1	16	auxin,RNA processing	15	auxin	46	auxin	20	auxin	30	auxin	1	7	0.253099	0.27828	0	0.022611	0.022611	19	0.001331	0	0	0	0.058753
153	AT1G69560	unknown	0	0	16	auxin,RNA processing	17	Spliceosome	52	Spliceosome	30	Spliceosome	43		2	7	0.253623	0.281001	244	0.022901	0.022901	19	0.002826	0	0	0	0.060949
154	AT1G66560	unknown	0	0	25	salicylic acid,gene regulation	11	salicylic acid,gene regulation	45	salicylic acid,gene regulation	27	salicylic acid,gene regulation	40	salicylic acid,gene regulation	1	7	0.221119	0.234917	0	0.005198	0.005198	19	0.001392	0	0	0	0.013962
155	AT5G22570	salicylic acid	14	1	25	salicylic acid,gene regulation	11	salicylic acid,gene regulation	45	salicylic acid,gene regulation	27	salicylic acid,gene regulation	40	salicylic acid,gene regulation	5	6	0.283565	0.313469	364.666	0.04617	0.04617	19	0.004905	0	0	0	0.116655
156	AT5G25190	ethylene	8	1	11	abscisic acid,signal transduction	0	DNA replication,gene regulation,auxin,cytokinin,abscisic acid,ethylene	31		0	gene regulation,auxin,salicylic acid	0	auxin,gene regulation	2	8	0.251025	0.273387	9.72657	0.020561	0.020561	17	0.002084	0	0	0	0.049855
157	AT3G12250	salicylic acid	14	1	17	salicylic acid,gene regulation	1	MAPK,Plant-pathogen interaction,Circadian rhythm,Diterpenoid,Flavonoid,auxin,abscisic acid,salicylic acid,jasmonic acid,brassinosteroid	25	salicylic acid,jasmonic acid,gene regulation	0	gene regulation,auxin,salicylic acid	22	salicylic acid,salicylic acid	3	9	0.16443	0.180162	3	0.000205	0.000205	3	0.00357	0	0.333333	1	0.012168
158	AT1G74910	ethylene	8	1	26	Fructose and mannose metabolism	18	DNA/RNA metabolism	53	DNA/RNA metabolism	31	DNA/RNA metabolism	44	DNA/RNA metabolism	1	1	1	1	0	0	0	10	0.003721	5	0	0	0.001598
159	AT3G03540	unknown	0	0	26	Fructose and mannose metabolism	18	DNA/RNA metabolism	53	DNA/RNA metabolism	31	DNA/RNA metabolism	44	DNA/RNA metabolism	1	1	1	1	0	0	0	10	0.003721	5	0	0	0.001598
160	AT1G14920	gibberellin	10	1	15	negative regulation of seed germination,ethylene,gibberellin acid,salicylic acid,jasmonic acid,auxin,gene regulation	5	MAPK,ethylene,cytokinin,gibberellin,jasmonic acid,salicylic acid,abscisic acid,brassinosteroid,gene regulation	22	ethylene,abscisic acid,gibberellin,jasmonic acid,salicylic acid,ROS,gene regulation	7	Porphyrin and chlorophyll metabolism,ethylene,cytokinin,gibberellin acid,salicylic acid,abscisic acid	19	gibberellin,salicylic acid,jasmonic acid,ethylene,abscisic acid	6	7	0.287559	0.319495	466.367	0.046588	0.046588	11	0.005402	0	0	0	0.118018
161	AT3G03450	gibberellin	10	1	15	negative regulation of seed germination,ethylene,gibberellin acid,salicylic acid,jasmonic acid,auxin,gene regulation	5	MAPK,ethylene,cytokinin,gibberellin,jasmonic acid,salicylic acid,abscisic acid,brassinosteroid,gene regulation	22	ethylene,abscisic acid,gibberellin,jasmonic acid,salicylic acid,ROS,gene regulation	7	Porphyrin and chlorophyll metabolism,ethylene,cytokinin,gibberellin acid,salicylic acid,abscisic acid	19	gibberellin,salicylic acid,jasmonic acid,ethylene,abscisic acid	4	8	0.252838	0.28121	130.002	0.020769	0.020769	11	0.00387	0	0	0	0.057865
162	AT5G54190	ethylene	8	1	15	negative regulation of seed germination,ethylene,gibberellin acid,salicylic acid,jasmonic acid,auxin,gene regulation	5	MAPK,ethylene,cytokinin,gibberellin,jasmonic acid,salicylic acid,abscisic acid,brassinosteroid,gene regulation	22	ethylene,abscisic acid,gibberellin,jasmonic acid,salicylic acid,ROS,gene regulation	7	Porphyrin and chlorophyll metabolism,ethylene,cytokinin,gibberellin acid,salicylic acid,abscisic acid	45	skotomorphogenesis	3	9	0.224977	0.248607	28.1459	0.008537	0.008537	11	0.003121	0	0	0	0.026359
163	AT5G01600	salicylic acid	14	1	27	response to iron ion	19	iron ion response	54	iron ion response	32	iron ion response	46	iron ion response	0	0	0	0	0	0	0	12	0.000558	6	0	0	0
164	AT1G72450	jasmonic acid	11	1	7	Phenylalanine, tyrosine and tryptophan biosynthesis,jasmonic acid	5	MAPK,ethylene,cytokinin,gibberellin,jasmonic acid,salicylic acid,abscisic acid,brassinosteroid,gene regulation	9	jasmonic acid,salicylic acid	6	Phenylalanine, tyrosine and tryptophan biosynthesis,jasmonic acid	7	jasmonic acid,auxin,gene regulation	1	8	0.22293	0.239742	0	0.005448	0.005448	23	0.001412	0	0	0	0.01754
165	AT2G24570	unknown	0	0	5	Circadian rhythm,Riboflavin metabolism,Flavonoid biosynthesis,auxin,gene regulation	1	MAPK,Plant-pathogen interaction,Circadian rhythm,Diterpenoid,Flavonoid,auxin,abscisic acid,salicylic acid,jasmonic acid,brassinosteroid	27	gene regulation	17	auxin,gene regulation	25	auxin	3	7	0.265727	0.299368	187.985	0.035642	0.035642	0	0.003003	0	0	0	0.096885
166	AT1G68550	unknown	0	0	1	auxin,gene regulation	10	gene regulation	24	gene regulation	15	gene regulation	21	gene regulation	1	8	0.190365	0.204198	0	0.001154	0.001154	2	0.001712	0	0	0	0.007165
167	AT4G02570	unknown	0	0	6	pollen-pistil interaction,MAPK,Plant-pathogen interaction,protein processing,circadian rhythm,auxin,abscisic acid,jasmonic acid,salicylic acid,gene regulation	12	MAPK,Protein processing,ethylene,jasmonic acid	30	MAPK,Protein processing,jasmonic acid,ethylene,circadian rhythm	5	MAPK,gibberellin,ethylene,jasmonic acid	28	MAPK,protein processing,ethylene,jasmonic acid	1	8	0.243781	0.263037	0	0.016539	0.016539	7	0.001278	0	0	0	0.037255
168	AT5G13220	jasmonic acid	11	1	7	Phenylalanine, tyrosine and tryptophan biosynthesis,jasmonic acid	5	MAPK,ethylene,cytokinin,gibberellin,jasmonic acid,salicylic acid,abscisic acid,brassinosteroid,gene regulation	9	jasmonic acid,salicylic acid	6	Phenylalanine, tyrosine and tryptophan biosynthesis,jasmonic acid	7	jasmonic acid,auxin,gene regulation	1	8	0.22293	0.239742	0	0.005448	0.005448	23	0.001412	0	0	0	0.01754
169	AT1G77470	salicylic acid	14	1	30	DNA replication	0	DNA replication,gene regulation,auxin,cytokinin,abscisic acid,ethylene	39	DNA replication	33	DNA replication	47	DNA replication	2	8	0.236944	0.255632	244	0.009443	0.009443	17	0.002839	0	0	0	0.024424
170	AT5G16080	unknown	0	0	16	auxin,RNA processing	15	auxin	46	auxin	20	auxin	30	auxin	1	7	0.253099	0.27828	0	0.022611	0.022611	19	0.001331	0	0	0	0.058753
171	AT2G02950	auxin	2	1	16	auxin,RNA processing	9	ethylene	21	auxin,ethylene,protein processing	20	auxin	30	auxin	2	7	0.255474	0.283926	52.4426	0.025758	0.025758	19	0.002171	0	0	0	0.068049
172	AT2G32960	unknown	0	0	16	auxin,RNA processing	15	auxin	46	auxin	20	auxin	30	auxin	1	7	0.253099	0.27828	0	0.022611	0.022611	19	0.001331	0	0	0	0.058753
173	AT4G24210	gibberellin	10	1	15	negative regulation of seed germination,ethylene,gibberellin acid,salicylic acid,jasmonic acid,auxin,gene regulation	5	MAPK,ethylene,cytokinin,gibberellin,jasmonic acid,salicylic acid,abscisic acid,brassinosteroid,gene regulation	22	ethylene,abscisic acid,gibberellin,jasmonic acid,salicylic acid,ROS,gene regulation	7	Porphyrin and chlorophyll metabolism,ethylene,cytokinin,gibberellin acid,salicylic acid,abscisic acid	19	gibberellin,salicylic acid,jasmonic acid,ethylene,abscisic acid	1	8	0.22354	0.237945	0	0.005245	0.005245	11	0.001324	0	0	0	0.014507
174	AT4G31920	cytokinin	5	1	9	cytokinin,jasmonic acid,gene regulation	5	MAPK,ethylene,cytokinin,gibberellin,jasmonic acid,salicylic acid,abscisic acid,brassinosteroid,gene regulation	8	cytokinin	7	Porphyrin and chlorophyll metabolism,ethylene,cytokinin,gibberellin acid,salicylic acid,abscisic acid	8	cytokinin	1	8	0.241142	0.262425	0	0.013724	0.013724	23	0.001321	0	0	0	0.034782
175	AT2G25000	salicylic acid	14	1	18	RNA transport,jasmonic acid	11	salicylic acid,gene regulation	29	salicylic acid	27	salicylic acid,gene regulation	40	salicylic acid,gene regulation	7	6	0.313299	0.348367	802.389	0.069223	0.069223	19	0.00595	0	0	0	0.181934
176	AT5G57050	abscisic acid	1	1	3	MAPK,abscisic acid,gibberellin acid,auxin,geneprotein transport,	2	MAPK,abscisic acid,auxin	2	abscisic acid	2	MAPK,abscisic acid	2	MAPK,abscisic acid	5	8	0.238791	0.26947	58.169	0.020645	0.020645	13	0.003844	0	0	0	0.077736
177	AT5G64813	ethylene	8	1	15	negative regulation of seed germination,ethylene,gibberellin acid,salicylic acid,jasmonic acid,auxin,gene regulation	5	MAPK,ethylene,cytokinin,gibberellin,jasmonic acid,salicylic acid,abscisic acid,brassinosteroid,gene regulation	55		34		48		3	8	0.236486	0.262813	262.242	0.015144	0.015144	11	0.003383	0	0	0	0.042159
178	AT4G26070	abscisic acid	1	1	23	MAPK,Plant-pathogen interaction,abscisic acid,jasmonic acid,ethylene,signal transduction	1	MAPK,Plant-pathogen interaction,Circadian rhythm,Diterpenoid,Flavonoid,auxin,abscisic acid,salicylic acid,jasmonic acid,brassinosteroid	49	MAPK,Plant-pathogen interaction,abscisic acid,jasmonic acid,salicylic acid	26	MAPK,Plant-pathogen interaction,abscisic acid,jasmonic acid,ethylene,salicylic acid,auxin	39	MAPK,Plant-pathogen interaction,abscisic acid,jasmonic acid,ethylene	1	9	0.18688	0.199598	0	0.000878	0.000878	21	0.001607	0	0	0	0.005245
179	AT2G45820	ethylene	8	1	28		20		56		35		49		1	1	1	1	0	0	0	14	0.003721	7	0	0	0.001598
180	AT3G44620	unknown	0	0	28		20		56		35		49		1	1	1	1	0	0	0	14	0.003721	7	0	0	0.001598
181	AT4G27450	ethylene	8	1	29		21		57		36		50		1	1	1	1	0	0	0	15	0.003721	8	0	0	0.001598
182	AT5G43830	ethylene	8	1	29		21		57		36		50		1	1	1	1	0	0	0	15	0.003721	8	0	0	0.001598
183	AT1G19180	unknown	0	0	9	cytokinin,jasmonic acid,gene regulation	5	MAPK,ethylene,cytokinin,gibberellin,jasmonic acid,salicylic acid,abscisic acid,brassinosteroid,gene regulation	58	jasmonic acid	9	jasmonic acid	10	jasmonic acid	4	8	0.256813	0.289568	288.206	0.027369	0.027369	23	0.004132	0	0	0	0.074849
184	AT1G70700	jasmonic acid	11	1	7	Phenylalanine, tyrosine and tryptophan biosynthesis,jasmonic acid	5	MAPK,ethylene,cytokinin,gibberellin,jasmonic acid,salicylic acid,abscisic acid,brassinosteroid,gene regulation	7	abscisic acid,jasmonic acid,gene regulation	6	Phenylalanine, tyrosine and tryptophan biosynthesis,jasmonic acid	7	jasmonic acid,auxin,gene regulation	3	8	0.240905	0.267595	113.381	0.012719	0.012719	23	0.003156	0	0	0	0.040349
185	AT2G46870	auxin	2	1	16	auxin,RNA processing	15	auxin	46	auxin	20	auxin	30	auxin	1	7	0.253099	0.27828	0	0.022611	0.022611	19	0.001331	0	0	0	0.058753
186	AT1G22640	unknown	0	0	16	auxin,RNA processing	15	auxin	46	auxin	20	auxin	30	auxin	1	7	0.253099	0.27828	0	0.022611	0.022611	19	0.001331	0	0	0	0.058753
187	AT1G69810	unknown	0	0	16	auxin,RNA processing	11	salicylic acid,gene regulation	29	salicylic acid	27	salicylic acid,gene regulation	40	salicylic acid,gene regulation	2	7	0.269231	0.296774	43.3931	0.030404	0.030404	19	0.002053	0	0	0	0.079982
188	AT1G80840	salicylic acid	14	1	25	salicylic acid,gene regulation	11	salicylic acid,gene regulation	29	salicylic acid	27	salicylic acid,gene regulation	40	salicylic acid,gene regulation	2	7	0.241379	0.260379	12.2249	0.012991	0.012991	19	0.002115	0	0	0	0.035191
189	AT4G18880	unknown	0	0	15	negative regulation of seed germination,ethylene,gibberellin acid,salicylic acid,jasmonic acid,auxin,gene regulation	5	MAPK,ethylene,cytokinin,gibberellin,jasmonic acid,salicylic acid,abscisic acid,brassinosteroid,gene regulation	55		34		48		1	9	0.191406	0.205026	0	0.001705	0.001705	11	0.001516	0	0	0	0.006358
190	AT3G20550	ethylene	8	1	7	Phenylalanine, tyrosine and tryptophan biosynthesis,jasmonic acid	5	MAPK,ethylene,cytokinin,gibberellin,jasmonic acid,salicylic acid,abscisic acid,brassinosteroid,gene regulation	59	brassinosteroid	6	Phenylalanine, tyrosine and tryptophan biosynthesis,jasmonic acid	7	jasmonic acid,auxin,gene regulation	2	9	0.198702	0.216586	244	0.002053	0.002053	23	0.003148	0	0	0	0.01006
191	AT5G56580	plant pathogen interaction	12	1	23	MAPK,Plant-pathogen interaction,abscisic acid,jasmonic acid,ethylene,signal transduction	1	MAPK,Plant-pathogen interaction,Circadian rhythm,Diterpenoid,Flavonoid,auxin,abscisic acid,salicylic acid,jasmonic acid,brassinosteroid	49	MAPK,Plant-pathogen interaction,abscisic acid,jasmonic acid,salicylic acid	26	MAPK,Plant-pathogen interaction,abscisic acid,jasmonic acid,ethylene,salicylic acid,auxin	39	MAPK,Plant-pathogen interaction,abscisic acid,jasmonic acid,ethylene	2	9	0.206056	0.223243	6.5164	0.003073	0.003073	21	0.002551	0	0	0	0.013453
192	AT4G14720	jasmonic acid	11	1	12	jasmonic acid,auxin,gene regulation	5	MAPK,ethylene,cytokinin,gibberellin,jasmonic acid,salicylic acid,abscisic acid,brassinosteroid,gene regulation	9	jasmonic acid,salicylic acid	6	Phenylalanine, tyrosine and tryptophan biosynthesis,jasmonic acid	7	jasmonic acid,auxin,gene regulation	5	7	0.290284	0.324257	814.139	0.047767	0.047767	23	0.004561	0	0.3	3	0.126489
193	AT1G63160	dna repair	6	1	30	DNA replication	0	DNA replication,gene regulation,auxin,cytokinin,abscisic acid,ethylene	39	DNA replication	37	DNA replication	51	DNA replication	1	9	0.191706	0.202232	0	0.001063	0.001063	17	0.001765	0	0	0	0.004092
194	AT5G04190	auxin	2	1	16	auxin,RNA processing	15	auxin	46	auxin	20	auxin	30	auxin	1	7	0.253099	0.27828	0	0.022611	0.022611	19	0.001331	0	0	0	0.058753
195	AT1G06400	auxin	2	1	31	salicylic acid	22		60	salicylic acid	38		52		1	1	1	1	0	0	0	16	0.003721	9	0	0	0.001598
196	AT4G17720	ethylene	8	1	31	salicylic acid	22		60	salicylic acid	39	salicylic acid	53	salicylic acid	1	1	1	1	0	0	0	16	0.003721	9	0	0	0.001598
197	AT1G23860	ethylene	8	1	32	RNA processing	23	spliceosome	61	spliceosome	40	spliceosome	54	spliceosome	4	6	0.296252	0.325918	530.155	0.052134	0.052134	7	0.004464	0	0	0	0.128788
198	AT3G61860	ethylene	8	1	32	RNA processing	23	spliceosome	61	spliceosome	40	spliceosome	54	spliceosome	1	7	0.228758	0.242468	0	0.005869	0.005869	7	0.001507	0	0	0	0.014882
199	AT5G59220	abscisic acid	1	1	3	MAPK,abscisic acid,gibberellin acid,auxin,geneprotein transport,	2	MAPK,abscisic acid,auxin	2	abscisic acid	2	MAPK,abscisic acid	2	MAPK,abscisic acid	2	8	0.221319	0.241686	0.521825	0.01031	0.01031	13	0.001834	0	0	0	0.038544
200	AT2G34650	auxin	2	1	6	pollen-pistil interaction,MAPK,Plant-pathogen interaction,protein processing,circadian rhythm,auxin,abscisic acid,jasmonic acid,salicylic acid,gene regulation	4	MAPK,Plant-pathogen interaction,auxin,cytokinin,abscisic acid,gibberellin,salicylic acid,ethylene,	47	auxin,salicylic acid	28	auxin,salicylic acid	41	auxin	1	8	0.237403	0.254125	0	0.01116	0.01116	21	0.001305	0	0	0	0.025834
201	AT5G40440	jasmonic acid	11	1	22	ethylene,jasmonic acid,abscisic acid	4	MAPK,Plant-pathogen interaction,auxin,cytokinin,abscisic acid,gibberellin,salicylic acid,ethylene,	15	MAPK,Plant-pathogen interaction,abscisic acid,jasmonic acid,ethylene	41	ethylene,jasmonic acid	55	ethylene,jasmonic acid	1	8	0.228972	0.246448	0	0.008549	0.008549	21	0.001387	0	0	0	0.020667
202	AT1G69010	brassinosteroid	3	1	10	Cutin, suberine and wax biosynthesis,Peroxisome,fatty acid metabolism,gene regulation	6	Cutin, suberine and wax,Peroxisome,auxin,gene regulation	16	Cutin, suberine and wax,Peroxisome,fatty acid biosynthesis	10	gene regulation,fatty acid biosynthesis	12	gene regulation,fatty acid biosynthesis	2	8	0.217199	0.239665	0	0.00686	0.00686	17	0.002581	0	1	1	0.023233
203	AT5G38860	brassinosteroid	3	1	10	Cutin, suberine and wax biosynthesis,Peroxisome,fatty acid metabolism,gene regulation	6	Cutin, suberine and wax,Peroxisome,auxin,gene regulation	16	Cutin, suberine and wax,Peroxisome,fatty acid biosynthesis	10	gene regulation,fatty acid biosynthesis	12	gene regulation,fatty acid biosynthesis	2	8	0.217199	0.239665	0	0.00686	0.00686	17	0.002581	0	1	1	0.023233
204	AT4G39780	ethylene	8	1	14	ethylene	9	ethylene	21	auxin,ethylene,protein processing	14	ethylene	18	ethylene	3	9	0.206056	0.2247	245.657	0.004872	0.004872	19	0.003779	0	0	0	0.016594
205	AT5G21010	ethylene	8	1	14	ethylene	9	ethylene	21	auxin,ethylene,protein processing	14	ethylene	18	ethylene	1	10	0.17097	0.181518	0	0.000549	0.000549	19	0.001628	0	0	0	0.003766
206	AT2G43790	unknown	0	0	23	MAPK,Plant-pathogen interaction,abscisic acid,jasmonic acid,ethylene,signal transduction	1	MAPK,Plant-pathogen interaction,Circadian rhythm,Diterpenoid,Flavonoid,auxin,abscisic acid,salicylic acid,jasmonic acid,brassinosteroid	49	MAPK,Plant-pathogen interaction,abscisic acid,jasmonic acid,salicylic acid	26	MAPK,Plant-pathogen interaction,abscisic acid,jasmonic acid,ethylene,salicylic acid,auxin	39	MAPK,Plant-pathogen interaction,abscisic acid,jasmonic acid,ethylene	5	8	0.258166	0.287323	649.955	0.019498	0.019498	21	0.005549	0	0	0	0.055339
207	AT2G40750	salicylic acid	14	1	33	response to ion	1	MAPK,Plant-pathogen interaction,Circadian rhythm,Diterpenoid,Flavonoid,auxin,abscisic acid,salicylic acid,jasmonic acid,brassinosteroid	62	ethylene,brassinosteroid, jasmonic acid,salicylic acid,abscisic acid	42	brassinosteroid,ethylene,salicylic acid,salicylic acid	56	brassinosteroid,ethylene,salicylic acid,jasmonic acid	1	9	0.157354	0.16591	0	0.0001	0.0001	0	0.002054	0	0	0	0.002399
208	AT4G26110	abscisic acid	1	1	33	response to ion	1	MAPK,Plant-pathogen interaction,Circadian rhythm,Diterpenoid,Flavonoid,auxin,abscisic acid,salicylic acid,jasmonic acid,brassinosteroid	62	ethylene,brassinosteroid, jasmonic acid,salicylic acid,abscisic acid	43	DNA repair	57	DNA repair	2	8	0.186596	0.200253	244	0.000888	0.000888	0	0.003517	0	0	0	0.006028
209	AT1G25490	unknown	0	0	8	cytokinin,gene regulation	0	DNA replication,gene regulation,auxin,cytokinin,abscisic acid,ethylene	40	abscisic acid	8	signal transduction,cytokinin,abscisic acid,gene regulation	9	gene regulation	13	7	0.302469	0.351808	1225.09	0.112043	0.112043	17	0.010894	0	0.012821	1	0.278178
210	AT5G11270	jasmonic acid	11	1	21	abscisic acid,jasmonic acid,gene regulation	11	salicylic acid,gene regulation	38	abscisic acid,jasmonic acid	18	gene regulation,fatty acid biosynthesis	27	gene regulation	1	9	0.191706	0.204593	0	0.001044	0.001044	7	0.001598	0	0	0	0.005821
211	AT3G52930	ethylene	8	1	34	Fructose and mannose metabolism,Pentose phosphate pathway	24	Carbon fixation	63	metabolism	44	Carbon fixation	58	Carbon fixation	1	1	1	1	0	0	0	18	0.003721	10	0	0	0.001598
212	AT5G03690	dna rna metabolism	7	1	34	Fructose and mannose metabolism,Pentose phosphate pathway	24	Carbon fixation	63	metabolism	45	Carbon fixation	59	Carbon fixation	1	1	1	1	0	0	0	18	0.003721	10	0	0	0.001598
213	AT5G65210	salicylic acid	14	1	17	salicylic acid,gene regulation	1	MAPK,Plant-pathogen interaction,Circadian rhythm,Diterpenoid,Flavonoid,auxin,abscisic acid,salicylic acid,jasmonic acid,brassinosteroid	64		0	gene regulation,auxin,salicylic acid	22	salicylic acid,salicylic acid	2	8	0.212489	0.231074	244.003	0.002983	0.002983	3	0.0024	0	0	0	0.013816
214	AT2G39760	ethylene	8	1	14	ethylene	9	ethylene	21	auxin,ethylene,protein processing	14	ethylene	18	ethylene	4	8	0.258166	0.28604	353.747	0.027957	0.027957	19	0.00395	0	0	0	0.071564
215	AT5G25890	auxin	2	1	4	Diterpenoid biosynthesis,auxin,gene regulation	3	auxin,gene regulation	3	auxin	0	gene regulation,auxin,salicylic acid	0	auxin,gene regulation	7	6	0.292712	0.329116	240.41	0.086483	0.086483	5	0.004728	0	0.428571	9	0.243106
216	AT1G30135	jasmonic acid	11	1	9	cytokinin,jasmonic acid,gene regulation	5	MAPK,ethylene,cytokinin,gibberellin,jasmonic acid,salicylic acid,abscisic acid,brassinosteroid,gene regulation	58	jasmonic acid	9	jasmonic acid	10	jasmonic acid	1	9	0.204508	0.220444	0	0.003081	0.003081	23	0.001436	0	0	0	0.009987
217	AT5G67000	unknown	0	0	12	jasmonic acid,auxin,gene regulation	0	DNA replication,gene regulation,auxin,cytokinin,abscisic acid,ethylene	19	gene regulation	0	gene regulation,auxin,salicylic acid	15	gene regulation	2	8	0.23048	0.24913	78.8587	0.006316	0.006316	23	0.002583	0	0	0	0.018092
218	AT3G42960	brassinosteroid	3	1	35		25		65		46		60		0	0	0	0	0	0	0	20	0.000558	11	0	0	0
219	AT5G58220	brassinosteroid	3	1	7	Phenylalanine, tyrosine and tryptophan biosynthesis,jasmonic acid	5	MAPK,ethylene,cytokinin,gibberellin,jasmonic acid,salicylic acid,abscisic acid,brassinosteroid,gene regulation	59	brassinosteroid	47	metabolism	61	brassinosteroid	1	10	0.165877	0.176519	0	0.000231	0.000231	23	0.001896	0	0	0	0.002873
220	AT2G26560	unknown	0	0	6	pollen-pistil interaction,MAPK,Plant-pathogen interaction,protein processing,circadian rhythm,auxin,abscisic acid,jasmonic acid,salicylic acid,gene regulation	0	DNA replication,gene regulation,auxin,cytokinin,abscisic acid,ethylene	10	salicylic acid	9	jasmonic acid	10	jasmonic acid	1	8	0.229616	0.245962	0	0.00785	0.00785	23	0.001294	0	0	0	0.020074
221	AT3G63210	abscisic acid	1	1	22	ethylene,jasmonic acid,abscisic acid	4	MAPK,Plant-pathogen interaction,auxin,cytokinin,abscisic acid,gibberellin,salicylic acid,ethylene,	15	MAPK,Plant-pathogen interaction,abscisic acid,jasmonic acid,ethylene	48		62		2	8	0.241379	0.261482	2.74002	0.016734	0.016734	21	0.00211	0	0	0	0.04063
222	AT1G54990	auxin	2	1	36	auxin	26	auxin	66	auxin,ethylene	49	auxin	63	auxin	1	1	1	1	0	0	0	22	0.003721	12	0	0	0.001598
223	AT2G38120	auxin	2	1	36	auxin	26	auxin	66	auxin,ethylene	49	auxin	63	auxin	1	1	1	1	0	0	0	22	0.003721	12	0	0	0.001598
224	AT2G04890	unknown	0	0	12	jasmonic acid,auxin,gene regulation	0	DNA replication,gene regulation,auxin,cytokinin,abscisic acid,ethylene	19	gene regulation	0	gene regulation,auxin,salicylic acid	15	gene regulation	3	8	0.227273	0.248654	515.631	0.006168	0.006168	23	0.003844	0	0	0	0.021324
225	AT3G17510	abscisic acid	1	1	11	abscisic acid,signal transduction	7	protein phosphorylation,signal transduction,abscisic acid	17	abscisic acid,ethylene,protein processing	8	signal transduction,cytokinin,abscisic acid,gene regulation	13	protein phosphorylation,signal transduction,abscisic acid	1	9	0.20976	0.229909	0	0.004163	0.004163	8	0.0015	0	0	0	0.017036
226	AT2G30980	brassinosteroid	3	1	37	brassinosteroid	27	brassinosteroid	67	brassinosteroid	50	brassinosteroid	64	brassinosteroid	1	1	1	1	0	0	0	24	0.003721	13	0	0	0.001598
227	AT4G18890	brassinosteroid	3	1	37	brassinosteroid	27	brassinosteroid	67	brassinosteroid	50	brassinosteroid	64	brassinosteroid	1	1	1	1	0	0	0	24	0.003721	13	0	0	0.001598
228	AT1G24590	brassinosteroid	3	1	6	pollen-pistil interaction,MAPK,Plant-pathogen interaction,protein processing,circadian rhythm,auxin,abscisic acid,jasmonic acid,salicylic acid,gene regulation	4	MAPK,Plant-pathogen interaction,auxin,cytokinin,abscisic acid,gibberellin,salicylic acid,ethylene,	6	gibberellin,MAPK,RNA processing,gene regulation	5	MAPK,gibberellin,ethylene,jasmonic acid	6	RNA processing	6	7	0.287559	0.321535	93.6017	0.08263	0.08263	19	0.004742	0	0.2	3	0.192229
229	AT1G22070	salicylic acid	14	1	17	salicylic acid,gene regulation	1	MAPK,Plant-pathogen interaction,Circadian rhythm,Diterpenoid,Flavonoid,auxin,abscisic acid,salicylic acid,jasmonic acid,brassinosteroid	25	salicylic acid,jasmonic acid,gene regulation	0	gene regulation,auxin,salicylic acid	22	salicylic acid,salicylic acid	3	8	0.185606	0.202396	54.5525	0.000521	0.000521	3	0.003475	0	0.666667	2	0.014556
230	AT1G75000	unknown	0	0	10	Cutin, suberine and wax biosynthesis,Peroxisome,fatty acid metabolism,gene regulation	6	Cutin, suberine and wax,Peroxisome,auxin,gene regulation	16	Cutin, suberine and wax,Peroxisome,fatty acid biosynthesis	10	gene regulation,fatty acid biosynthesis	12	gene regulation,fatty acid biosynthesis	1	8	0.217006	0.237624	0	0.006088	0.006088	17	0.001484	0	0	0	0.019
231	AT5G05730	unknown	0	0	7	Phenylalanine, tyrosine and tryptophan biosynthesis,jasmonic acid	6	Cutin, suberine and wax,Peroxisome,auxin,gene regulation	68	auxin,ethylene,jasmonic acid	6	Phenylalanine, tyrosine and tryptophan biosynthesis,jasmonic acid	7	jasmonic acid,auxin,gene regulation	2	8	0.227695	0.250598	86.2601	0.006787	0.006787	17	0.002544	0	0	0	0.023123
232	AT4G33790	fatty acid metabolism	9	1	10	Cutin, suberine and wax biosynthesis,Peroxisome,fatty acid metabolism,gene regulation	6	Cutin, suberine and wax,Peroxisome,auxin,gene regulation	16	Cutin, suberine and wax,Peroxisome,fatty acid biosynthesis	51	Cutin, suberine and wax,Peroxisome	65	Cutin, suberine and wax biosynthesis,Peroxisome	1	8	0.217006	0.237624	0	0.006088	0.006088	17	0.001484	0	0	0	0.019
233	AT5G48870	abscisic acid	1	1	16	auxin,RNA processing	17	Spliceosome	52	Spliceosome	30	Spliceosome	43		1	8	0.202479	0.216458	0	0.002578	0.002578	19	0.001759	0	0	0	0.00795
234	AT1G13980	auxin	2	1	3	MAPK,abscisic acid,gibberellin acid,auxin,geneprotein transport,	2	MAPK,abscisic acid,auxin	69	Endocytosis,MAPK,abscisic acid,auxin	52	auxin	66	auxin	1	9	0.204337	0.222538	0	0.003643	0.003643	13	0.001275	0	0	0	0.0161
235	AT3G11410	abscisic acid	1	1	3	MAPK,abscisic acid,gibberellin acid,auxin,geneprotein transport,	2	MAPK,abscisic acid,auxin	69	Endocytosis,MAPK,abscisic acid,auxin	2	MAPK,abscisic acid	2	MAPK,abscisic acid	9	8	0.256545	0.297362	744.999	0.032354	0.032354	13	0.007591	0	0	0	0.116564
236	AT5G20900	jasmonic acid	11	1	7	Phenylalanine, tyrosine and tryptophan biosynthesis,jasmonic acid	6	Cutin, suberine and wax,Peroxisome,auxin,gene regulation	68	auxin,ethylene,jasmonic acid	6	Phenylalanine, tyrosine and tryptophan biosynthesis,jasmonic acid	7	jasmonic acid,auxin,gene regulation	2	8	0.230697	0.251171	83.21	0.006212	0.006212	17	0.002494	0	0	0	0.021767
237	AT5G17490	gibberellin	10	1	15	negative regulation of seed germination,ethylene,gibberellin acid,salicylic acid,jasmonic acid,auxin,gene regulation	5	MAPK,ethylene,cytokinin,gibberellin,jasmonic acid,salicylic acid,abscisic acid,brassinosteroid,gene regulation	26	MAPK,gibberellin,brassinosteroid,salicylic acid,jasmonic acid,ROS,gene regulation	5	MAPK,gibberellin,ethylene,jasmonic acid	5	Circadian rhythm,Diterpenoid biosynthesis,gibberellin,gene regulation	5	8	0.276212	0.3112	491.465	0.04005	0.04005	7	0.004884	0	0.1	1	0.100906
238	AT5G05410	unknown	0	0	3	MAPK,abscisic acid,gibberellin acid,auxin,geneprotein transport,	2	MAPK,abscisic acid,auxin	41	abscisic acid,gene regulation	2	MAPK,abscisic acid	2	MAPK,abscisic acid	1	9	0.214536	0.23024	0	0.003872	0.003872	13	0.001314	0	0	0	0.01305
239	AT2G22090	abscisic acid	1	1	5	Circadian rhythm,Riboflavin metabolism,Flavonoid biosynthesis,auxin,gene regulation	1	MAPK,Plant-pathogen interaction,Circadian rhythm,Diterpenoid,Flavonoid,auxin,abscisic acid,salicylic acid,jasmonic acid,brassinosteroid	35	gene regulation	53		67		2	6	0.280641	0.303605	22.2586	0.032625	0.032625	0	0.002055	0	0	0	0.083474
240	AT4G33520	unknown	0	0	15	negative regulation of seed germination,ethylene,gibberellin acid,salicylic acid,jasmonic acid,auxin,gene regulation	5	MAPK,ethylene,cytokinin,gibberellin,jasmonic acid,salicylic acid,abscisic acid,brassinosteroid,gene regulation	26	MAPK,gibberellin,brassinosteroid,salicylic acid,jasmonic acid,ROS,gene regulation	5	MAPK,gibberellin,ethylene,jasmonic acid	5	Circadian rhythm,Diterpenoid biosynthesis,gibberellin,gene regulation	1	9	0.216622	0.232961	0	0.004509	0.004509	7	0.001388	0	0	0	0.012631
241	AT5G07310	unknown	0	0	12	jasmonic acid,auxin,gene regulation	0	DNA replication,gene regulation,auxin,cytokinin,abscisic acid,ethylene	19	gene regulation	0	gene regulation,auxin,salicylic acid	15	gene regulation	2	9	0.185606	0.199564	244	0.000703	0.000703	23	0.003321	0	0	0	0.006006
242	AT5G48150	unknown	0	0	12	jasmonic acid,auxin,gene regulation	0	DNA replication,gene regulation,auxin,cytokinin,abscisic acid,ethylene	19	gene regulation	0	gene regulation,auxin,salicylic acid	15	gene regulation	1	10	0.15665	0.165345	0	7.9e-05	7.9e-05	23	0.00197	0	0	0	0.002439
243	AT3G25890	unknown	0	0	1	auxin,gene regulation	10	gene regulation	24	gene regulation	15	gene regulation	21	gene regulation	1	8	0.190365	0.204198	0	0.001154	0.001154	2	0.001712	0	0	0	0.007165
244	AT5G13930	auxin	2	1	5	Circadian rhythm,Riboflavin metabolism,Flavonoid biosynthesis,auxin,gene regulation	1	MAPK,Plant-pathogen interaction,Circadian rhythm,Diterpenoid,Flavonoid,auxin,abscisic acid,salicylic acid,jasmonic acid,brassinosteroid	50	Circadian rhythm,Flavonoid,Riboflavin,jasmonic acid,auxin	54	Circadian rhythm,Flavonoid,auxin,auxin	68	Circadian rhythm,Flavonoid,auxin,jasmonic acid	1	7	0.226852	0.241244	0	0.005342	0.005342	0	0.001426	0	0	0	0.015771
245	AT1G35540	unknown	0	0	4	Diterpenoid biosynthesis,auxin,gene regulation	3	auxin,gene regulation	3	auxin	0	gene regulation,auxin,salicylic acid	0	auxin,gene regulation	1	8	0.212858	0.23207	0	0.007566	0.007566	5	0.001162	0	0	0	0.024641
246	AT2G38310	abscisic acid	1	1	3	MAPK,abscisic acid,gibberellin acid,auxin,geneprotein transport,	2	MAPK,abscisic acid,auxin	69	Endocytosis,MAPK,abscisic acid,auxin	2	MAPK,abscisic acid	2	MAPK,abscisic acid	1	9	0.204337	0.222538	0	0.003643	0.003643	13	0.001275	0	0	0	0.0161
247	AT2G33830	auxin	2	1	38	Ether lipid metabolism	28	Ether lipid metabolism	70	lipid metabolism	55	Ether lipid metabolism	69	Ether lipid	1	1	1	1	0	0	0	25	0.003721	14	0	0	0.001598
248	AT3G03530	unknown	0	0	38	Ether lipid metabolism	28	Ether lipid metabolism	70	lipid metabolism	55	Ether lipid metabolism	69	Ether lipid	1	1	1	1	0	0	0	25	0.003721	14	0	0	0.001598
249	AT2G18170	signal transduction	15	1	23	MAPK,Plant-pathogen interaction,abscisic acid,jasmonic acid,ethylene,signal transduction	1	MAPK,Plant-pathogen interaction,Circadian rhythm,Diterpenoid,Flavonoid,auxin,abscisic acid,salicylic acid,jasmonic acid,brassinosteroid	44	MAPK,circadian rhythm,auxin	56	MAPK	70	gene regulation	1	8	0.228332	0.24604	0	0.007008	0.007008	21	0.001401	0	0	0	0.018609
250	AT5G01820	salicylic acid	14	1	7	Phenylalanine, tyrosine and tryptophan biosynthesis,jasmonic acid	5	MAPK,ethylene,cytokinin,gibberellin,jasmonic acid,salicylic acid,abscisic acid,brassinosteroid,gene regulation	7	abscisic acid,jasmonic acid,gene regulation	6	Phenylalanine, tyrosine and tryptophan biosynthesis,jasmonic acid	7	jasmonic acid,auxin,gene regulation	1	9	0.198381	0.213865	0	0.002027	0.002027	23	0.001536	0	0	0	0.008302
251	AT5G24860	gibberellin	10	1	6	pollen-pistil interaction,MAPK,Plant-pathogen interaction,protein processing,circadian rhythm,auxin,abscisic acid,jasmonic acid,salicylic acid,gene regulation	4	MAPK,Plant-pathogen interaction,auxin,cytokinin,abscisic acid,gibberellin,salicylic acid,ethylene,	28		5	MAPK,gibberellin,ethylene,jasmonic acid	36		1	9	0.238559	0.260313	0	0.015408	0.015408	7	0.001224	0	0	0	0.037875
252	AT1G14687	unknown	0	0	39		29		71		57		71		1	1	1	1	0	0	0	26	0.003721	15	0	0	0.001598
253	AT3G22660	unknown	0	0	39		29		71		57		71		1	1	1	1	0	0	0	26	0.003721	15	0	0	0.001598
254	AT1G71230	auxin	2	1	4	Diterpenoid biosynthesis,auxin,gene regulation	1	MAPK,Plant-pathogen interaction,Circadian rhythm,Diterpenoid,Flavonoid,auxin,abscisic acid,salicylic acid,jasmonic acid,brassinosteroid	48	gibberellin	0	gene regulation,auxin,salicylic acid	0	auxin,gene regulation	4	7	0.245491	0.271127	319.775	0.012931	0.012931	3	0.00422	0	0	0	0.040967
255	AT2G47880	unknown	0	0	17	salicylic acid,gene regulation	1	MAPK,Plant-pathogen interaction,Circadian rhythm,Diterpenoid,Flavonoid,auxin,abscisic acid,salicylic acid,jasmonic acid,brassinosteroid	64		0	gene regulation,auxin,salicylic acid	22	salicylic acid,salicylic acid	3	7	0.264579	0.290923	596.808	0.025625	0.025625	3	0.003128	0	0	0	0.065692
256	AT5G48470	unknown	0	0	6	pollen-pistil interaction,MAPK,Plant-pathogen interaction,protein processing,circadian rhythm,auxin,abscisic acid,jasmonic acid,salicylic acid,gene regulation	4	MAPK,Plant-pathogen interaction,auxin,cytokinin,abscisic acid,gibberellin,salicylic acid,ethylene,	12	auxin	5	MAPK,gibberellin,ethylene,jasmonic acid	5	Circadian rhythm,Diterpenoid biosynthesis,gibberellin,gene regulation	2	7	0.254149	0.277561	5.65239	0.027792	0.027792	0	0.001934	0	0	0	0.066847
257	AT1G28480	unknown	0	0	17	salicylic acid,gene regulation	1	MAPK,Plant-pathogen interaction,Circadian rhythm,Diterpenoid,Flavonoid,auxin,abscisic acid,salicylic acid,jasmonic acid,brassinosteroid	25	salicylic acid,jasmonic acid,gene regulation	0	gene regulation,auxin,salicylic acid	22	salicylic acid,salicylic acid	2	8	0.184906	0.198994	54.5525	0.000423	0.000423	3	0.002519	0	0	0	0.009284
258	AT2G25650	unknown	0	0	17	salicylic acid,gene regulation	1	MAPK,Plant-pathogen interaction,Circadian rhythm,Diterpenoid,Flavonoid,auxin,abscisic acid,salicylic acid,jasmonic acid,brassinosteroid	1	auxin	1	auxin,gene regulation	1	auxin,signal transduction	2	6	0.285548	0.309456	1644	0.0292	0.0292	3	0.002152	0	0	0	0.077892
259	AT5G52040	ethylene	8	1	32	RNA processing	23	spliceosome	61	spliceosome	40	spliceosome	54	spliceosome	1	7	0.228758	0.242468	0	0.005869	0.005869	7	0.001507	0	0	0	0.014882
260	AT3G54810	unknown	0	0	40		30		72		58		72		1	1	1	1	0	0	0	27	0.003721	16	0	0	0.001598
261	AT4G03420	unknown	0	0	40		30		72		58		72		1	1	1	1	0	0	0	27	0.003721	16	0	0	0.001598
262	AT5G14250	unknown	0	0	6	pollen-pistil interaction,MAPK,Plant-pathogen interaction,protein processing,circadian rhythm,auxin,abscisic acid,jasmonic acid,salicylic acid,gene regulation	4	MAPK,Plant-pathogen interaction,auxin,cytokinin,abscisic acid,gibberellin,salicylic acid,ethylene,	6	gibberellin,MAPK,RNA processing,gene regulation	5	MAPK,gibberellin,ethylene,jasmonic acid	6	RNA processing	1	8	0.238559	0.258421	0	0.014485	0.014485	19	0.001262	0	0	0	0.034867
263	AT5G24660	unknown	0	0	6	pollen-pistil interaction,MAPK,Plant-pathogen interaction,protein processing,circadian rhythm,auxin,abscisic acid,jasmonic acid,salicylic acid,gene regulation	4	MAPK,Plant-pathogen interaction,auxin,cytokinin,abscisic acid,gibberellin,salicylic acid,ethylene,	15	MAPK,Plant-pathogen interaction,abscisic acid,jasmonic acid,ethylene	5	MAPK,gibberellin,ethylene,jasmonic acid	36		3	7	0.28	0.307522	40.6613	0.050805	0.050805	7	0.002571	0	0	0	0.122264
264	AT2G30360	unknown	0	0	11	abscisic acid,signal transduction	7	protein phosphorylation,signal transduction,abscisic acid	17	abscisic acid,ethylene,protein processing	8	signal transduction,cytokinin,abscisic acid,gene regulation	13	protein phosphorylation,signal transduction,abscisic acid	1	9	0.20976	0.229909	0	0.004163	0.004163	8	0.0015	0	0	0	0.017036
265	AT3G21220	ethylene	8	1	23	MAPK,Plant-pathogen interaction,abscisic acid,jasmonic acid,ethylene,signal transduction	1	MAPK,Plant-pathogen interaction,Circadian rhythm,Diterpenoid,Flavonoid,auxin,abscisic acid,salicylic acid,jasmonic acid,brassinosteroid	49	MAPK,Plant-pathogen interaction,abscisic acid,jasmonic acid,salicylic acid	26	MAPK,Plant-pathogen interaction,abscisic acid,jasmonic acid,ethylene,salicylic acid,auxin	39	MAPK,Plant-pathogen interaction,abscisic acid,jasmonic acid,ethylene	1	9	0.205365	0.219501	0	0.002195	0.002195	21	0.001502	0	0	0	0.008208
266	AT1G51100	unknown	0	0	6	pollen-pistil interaction,MAPK,Plant-pathogen interaction,protein processing,circadian rhythm,auxin,abscisic acid,jasmonic acid,salicylic acid,gene regulation	4	MAPK,Plant-pathogen interaction,auxin,cytokinin,abscisic acid,gibberellin,salicylic acid,ethylene,	12	auxin	5	MAPK,gibberellin,ethylene,jasmonic acid	5	Circadian rhythm,Diterpenoid biosynthesis,gibberellin,gene regulation	1	7	0.241856	0.260253	0	0.016228	0.016228	0	0.00124	0	0	0	0.038374
267	AT4G12020	unknown	0	0	4	Diterpenoid biosynthesis,auxin,gene regulation	1	MAPK,Plant-pathogen interaction,Circadian rhythm,Diterpenoid,Flavonoid,auxin,abscisic acid,salicylic acid,jasmonic acid,brassinosteroid	48	gibberellin	0	gene regulation,auxin,salicylic acid	0	auxin,gene regulation	1	8	0.197262	0.210141	0	0.001456	0.001456	3	0.001455	0	0	0	0.006474
268	AT3G01670	unknown	0	0	15	negative regulation of seed germination,ethylene,gibberellin acid,salicylic acid,jasmonic acid,auxin,gene regulation	5	MAPK,ethylene,cytokinin,gibberellin,jasmonic acid,salicylic acid,abscisic acid,brassinosteroid,gene regulation	22	ethylene,abscisic acid,gibberellin,jasmonic acid,salicylic acid,ROS,gene regulation	7	Porphyrin and chlorophyll metabolism,ethylene,cytokinin,gibberellin acid,salicylic acid,abscisic acid	45	skotomorphogenesis	2	8	0.250768	0.273727	45.0664	0.015011	0.015011	11	0.00214	0	0	0	0.039151
269	AT1G75950	protein processing	13	1	6	pollen-pistil interaction,MAPK,Plant-pathogen interaction,protein processing,circadian rhythm,auxin,abscisic acid,jasmonic acid,salicylic acid,gene regulation	12	MAPK,Protein processing,ethylene,jasmonic acid	30	MAPK,Protein processing,jasmonic acid,ethylene,circadian rhythm	59	Protein processing	73	Protein processing	1	8	0.243781	0.263037	0	0.016539	0.016539	7	0.001278	0	0	0	0.037255
270	AT1G56160	ethylene	8	1	33	response to ion	1	MAPK,Plant-pathogen interaction,Circadian rhythm,Diterpenoid,Flavonoid,auxin,abscisic acid,salicylic acid,jasmonic acid,brassinosteroid	62	ethylene,brassinosteroid, jasmonic acid,salicylic acid,abscisic acid	60	response to ion	74	response to ion,stress	2	7	0.228758	0.248999	486	0.007789	0.007789	0	0.002858	0	0	0	0.02476
271	AT1G77920	unknown	0	0	17	salicylic acid,gene regulation	1	MAPK,Plant-pathogen interaction,Circadian rhythm,Diterpenoid,Flavonoid,auxin,abscisic acid,salicylic acid,jasmonic acid,brassinosteroid	73	gene regulation	0	gene regulation,auxin,salicylic acid	75	gene regulation	2	9	0.157152	0.16983	244	5.8e-05	5.8e-05	3	0.003339	0	0	0	0.00552
272	AT2G34900	abscisic acid	1	1	17	salicylic acid,gene regulation	1	MAPK,Plant-pathogen interaction,Circadian rhythm,Diterpenoid,Flavonoid,auxin,abscisic acid,salicylic acid,jasmonic acid,brassinosteroid	73	gene regulation	0	gene regulation,auxin,salicylic acid	75	gene regulation	1	10	0.135885	0.144006	0	6e-06	6e-06	3	0.001977	0	0	0	0.00242

## Sheet: PhI_Full
Id	Label	pathway	pathwayid	known	blockriccimaxmod	ORC.MM.Anno	blockriccifinal	ORC.Anno	blockriccisinfomaxmod	ORC.MM.SI.Anno	blockriccisinfofinal	ORC.SI.Anno	Degree	Eccentricity	closnesscentrality	harmonicclosnesscentrality	betweenesscentrality	Authority	Hub	modularity_class	pageranks	componentnumber	clustering	triangles	eigencentrality
0	AT1G01030	auxin	3	1	0	gene regulation	0		0	Circadian rhythm,auxin,ethylene,cytokinin,jasmonic acid,gene regulation	0	auxin,gene regulation	2	9	0.25091	0.268684	36.2666	0.007034	0.007034	3	0.000471	0	0	0	0.032561
1	AT3G17600	auxin	3	1	1	Circadian rhythm,cytokinin,auxin,ethylene,gibberellic acid,jasmonic acid,gene regulation	1	Circadian rhythm,auxin,gibberellic,gene regulation	0	Circadian rhythm,auxin,ethylene,cytokinin,jasmonic acid,gene regulation	0	auxin,gene regulation	29	8	0.320046	0.363012	4866.51	0.171085	0.171085	8	0.00369	0	0.509852	207	0.770248
2	AT1G01140	unknown	0	0	2	RNA processing,protein processing,Lipoic acid metabolism,Photosynthesis,auxin,signal transduction,gene regulation	2	Spliceosome,Proteasome,RNA transport,Photosynthesis,Photosynthesis,auxin,gene regulation	1	RNA processing,protein processing,Lipoic acid metabolism,auxin,signal transduction,gene regulation	1	RNA processing,Photosynthesis,Proteasome,auxin,signal transduction	4	8	0.29264	0.326719	1767.72	0.008725	0.008725	20	0.000975	0	0	0	0.069605
3	AT2G23290	unknown	0	0	1	Circadian rhythm,cytokinin,auxin,ethylene,gibberellic acid,jasmonic acid,gene regulation	1	Circadian rhythm,auxin,gibberellic,gene regulation	0	Circadian rhythm,auxin,ethylene,cytokinin,jasmonic acid,gene regulation	0	auxin,gene regulation	20	7	0.310319	0.34193	3203.94	0.084942	0.084942	8	0.002988	0	0.215789	41	0.403185
4	AT1G01360	abscisic acid	1	1	3	protein processing,secondary metabolites,abscisic acid,gene regulation,	3	Protein processing,Synthesis and degradation of ketone bodies,Butanoate metabolism,abscisic acid,auxin	2	Circadian rhythm,MAPK,abscisic acid,auxin,cytokinin,gene regulation	2	Circadian rhythm,MAPK,abscisic acid,auxin,gene regulation	42	7	0.355852	0.405767	25776.8	0.027454	0.027454	0	0.009553	0	0.004646	4	0.235339
5	AT4G26080	unknown	0	0	4	MAPK,Circadian rhythm,abscisic acid,amino acid metabolism,iron ion transport,gene regulation	4	MAPK,abscisic acid,gibberellic	2	Circadian rhythm,MAPK,abscisic acid,auxin,cytokinin,gene regulation	2	Circadian rhythm,MAPK,abscisic acid,auxin,gene regulation	14	7	0.27375	0.301477	865.929	0.003686	0.003686	0	0.002548	0	0	0	0.057112
6	AT1G04100	auxin	3	1	1	Circadian rhythm,cytokinin,auxin,ethylene,gibberellic acid,jasmonic acid,gene regulation	1	Circadian rhythm,auxin,gibberellic,gene regulation	0	Circadian rhythm,auxin,ethylene,cytokinin,jasmonic acid,gene regulation	0	auxin,gene regulation	33	8	0.317101	0.364866	1587.51	0.206558	0.206558	8	0.00372	0	0.583333	308	0.920858
7	AT1G15050	auxin	3	1	1	Circadian rhythm,cytokinin,auxin,ethylene,gibberellic acid,jasmonic acid,gene regulation	1	Circadian rhythm,auxin,gibberellic,gene regulation	0	Circadian rhythm,auxin,ethylene,cytokinin,jasmonic acid,gene regulation	0	auxin,gene regulation	45	8	0.33991	0.389271	7280.6	0.202544	0.202544	8	0.005817	0	0.276768	274	0.930927
8	AT2G33310	auxin	3	1	1	Circadian rhythm,cytokinin,auxin,ethylene,gibberellic acid,jasmonic acid,gene regulation	1	Circadian rhythm,auxin,gibberellic,gene regulation	0	Circadian rhythm,auxin,ethylene,cytokinin,jasmonic acid,gene regulation	0	auxin,gene regulation	25	9	0.279581	0.314296	31.4444	0.184157	0.184157	8	0.002663	0	0.843333	253	0.796507
9	AT3G04730	auxin	3	1	1	Circadian rhythm,cytokinin,auxin,ethylene,gibberellic acid,jasmonic acid,gene regulation	1	Circadian rhythm,auxin,gibberellic,gene regulation	0	Circadian rhythm,auxin,ethylene,cytokinin,jasmonic acid,gene regulation	0	auxin,gene regulation	35	8	0.33133	0.374439	3333.25	0.199516	0.199516	8	0.004078	0	0.480672	286	0.892784
10	AT3G16500	auxin	3	1	1	Circadian rhythm,cytokinin,auxin,ethylene,gibberellic acid,jasmonic acid,gene regulation	1	Circadian rhythm,auxin,gibberellic,gene regulation	0	Circadian rhythm,auxin,ethylene,cytokinin,jasmonic acid,gene regulation	0	auxin,gene regulation	33	8	0.323299	0.366942	1436.61	0.202148	0.202148	8	0.003829	0	0.564394	298	0.899887
11	AT3G23030	auxin	3	1	1	Circadian rhythm,cytokinin,auxin,ethylene,gibberellic acid,jasmonic acid,gene regulation	1	Circadian rhythm,auxin,gibberellic,gene regulation	0	Circadian rhythm,auxin,ethylene,cytokinin,jasmonic acid,gene regulation	0	auxin,gene regulation	25	9	0.284095	0.319052	223.647	0.175295	0.175295	8	0.002744	0	0.763333	229	0.758793
12	AT4G14560	auxin	3	1	1	Circadian rhythm,cytokinin,auxin,ethylene,gibberellic acid,jasmonic acid,gene regulation	1	Circadian rhythm,auxin,gibberellic,gene regulation	0	Circadian rhythm,auxin,ethylene,cytokinin,jasmonic acid,gene regulation	0	auxin,gene regulation	26	8	0.292123	0.330407	266.881	0.178544	0.178544	8	0.002933	0	0.72	234	0.781029
13	AT1G04240	auxin	3	1	1	Circadian rhythm,cytokinin,auxin,ethylene,gibberellic acid,jasmonic acid,gene regulation	1	Circadian rhythm,auxin,gibberellic,gene regulation	0	Circadian rhythm,auxin,ethylene,cytokinin,jasmonic acid,gene regulation	0	auxin,gene regulation	36	8	0.34924	0.396869	5842.34	0.213349	0.213349	8	0.004386	0	0.51746	326	0.969173
14	AT1G04250	auxin	3	1	1	Circadian rhythm,cytokinin,auxin,ethylene,gibberellic acid,jasmonic acid,gene regulation	1	Circadian rhythm,auxin,gibberellic,gene regulation	0	Circadian rhythm,auxin,ethylene,cytokinin,jasmonic acid,gene regulation	0	auxin,gene regulation	51	8	0.319182	0.368836	6735.17	0.223384	0.223384	8	0.00637	0	0.265098	338	1
15	AT3G15540	auxin	3	1	1	Circadian rhythm,cytokinin,auxin,ethylene,gibberellic acid,jasmonic acid,gene regulation	1	Circadian rhythm,auxin,gibberellic,gene regulation	0	Circadian rhythm,auxin,ethylene,cytokinin,jasmonic acid,gene regulation	0	auxin,gene regulation	34	8	0.322543	0.366921	2339.59	0.206461	0.206461	8	0.003877	0	0.550802	309	0.91603
16	AT1G04550	auxin	3	1	1	Circadian rhythm,cytokinin,auxin,ethylene,gibberellic acid,jasmonic acid,gene regulation	1	Circadian rhythm,auxin,gibberellic,gene regulation	0	Circadian rhythm,auxin,ethylene,cytokinin,jasmonic acid,gene regulation	0	auxin,gene regulation	27	8	0.301056	0.335825	2837.88	0.15876	0.15876	8	0.003396	0	0.518519	182	0.694656
17	AT1G07430	abscisic acid	1	1	4	MAPK,Circadian rhythm,abscisic acid,amino acid metabolism,iron ion transport,gene regulation	4	MAPK,abscisic acid,gibberellic	2	Circadian rhythm,MAPK,abscisic acid,auxin,cytokinin,gene regulation	2	Circadian rhythm,MAPK,abscisic acid,auxin,gene regulation	23	7	0.32179	0.363897	10526.6	0.009708	0.009708	0	0.004462	0	0.007905	2	0.117447
18	AT4G01026	abscisic acid	1	1	4	MAPK,Circadian rhythm,abscisic acid,amino acid metabolism,iron ion transport,gene regulation	5	MAPK,RNA transport,salicylic acid	2	Circadian rhythm,MAPK,abscisic acid,auxin,cytokinin,gene regulation	2	Circadian rhythm,MAPK,abscisic acid,auxin,gene regulation	8	8	0.251521	0.272806	118.056	0.001466	0.001466	0	0.001521	0	0	0	0.031168
19	AT4G18620	abscisic acid	1	1	4	MAPK,Circadian rhythm,abscisic acid,amino acid metabolism,iron ion transport,gene regulation	4	MAPK,abscisic acid,gibberellic	2	Circadian rhythm,MAPK,abscisic acid,auxin,cytokinin,gene regulation	2	Circadian rhythm,MAPK,abscisic acid,auxin,gene regulation	4	8	0.250454	0.268957	7.95901	0.001056	0.001056	0	0.000797	0	0	0	0.021257
20	AT1G10940	auxin	3	1	5	abscisic acid,gibberellin,MAPK	6	MAPK,abscisic acid,gibberellic	3	MAPK,abscisic acid	3	MAPK,ethylene	1	10	0.178618	0.18441	0	1.3e-05	1.3e-05	5	0.000508	0	0	0	0.000689
21	AT2G36270	abscisic acid	1	1	5	abscisic acid,gibberellin,MAPK	6	MAPK,abscisic acid,gibberellic	4	gibberellin	4	gibberellin,negative regulation of seed germination	2	9	0.217403	0.227734	826	0.000311	0.000311	5	0.000812	0	0	0	0.003363
22	AT3G23050	unknown	0	0	1	Circadian rhythm,cytokinin,auxin,ethylene,gibberellic acid,jasmonic acid,gene regulation	1	Circadian rhythm,auxin,gibberellic,gene regulation	0	Circadian rhythm,auxin,ethylene,cytokinin,jasmonic acid,gene regulation	0	auxin,gene regulation	15	9	0.279486	0.308734	1670.04	0.093988	0.093988	8	0.001841	0	0.619048	65	0.40951
23	AT1G15550	gibberellin	11	1	1	Circadian rhythm,cytokinin,auxin,ethylene,gibberellic acid,jasmonic acid,gene regulation	7	auxin,gibberellin	5	salicylic acid,gibberellin,ethylene,jasmonic acid,abscisic acid,auxin,gene regulation	5	gibberellin,jasmonic acid,salicylic acid,auxin,gene regulation	9	7	0.338657	0.372684	3322.14	0.016682	0.016682	13	0.001784	0	0.111111	4	0.129373
24	AT5G60120	unknown	0	0	6	RNA processing,gene regulation	8	RNA processing	6	RNA processing	6	RNA processing	21	7	0.333602	0.374921	11647.5	0.036075	0.036075	13	0.003958	0	0.066667	14	0.233524
25	AT1G17380	jasmonic acid	12	1	7	jasmonic acid	9	jasmonic acid	7	jasmonic acid,auxin	7	Carbon fixation,jasmonic acid,auxin	7	8	0.279959	0.303905	1437.21	0.006218	0.006218	2	0.001483	0	0.047619	1	0.045281
26	AT3G29350	cytokinin	6	1	8	cytokinin,signal transduction,RNA processing	10	cytokinin	8	cytokinin,abscisic acid,RNA processing	8	cytokinin	12	8	0.325591	0.363052	8840.74	0.009511	0.009511	2	0.002736	0	0.030303	2	0.095633
27	AT4G28910	jasmonic acid	12	1	7	jasmonic acid	11	jasmonic acid	7	jasmonic acid,auxin	7	Carbon fixation,jasmonic acid,auxin	11	8	0.292123	0.321819	1903.04	0.005635	0.005635	2	0.002064	0	0.072727	4	0.060148
28	AT1G18400	brassinosteroid	4	1	9	cytokinin,abscisic acid,gene regulation,protein processing	12		9	abscisic acid,auxin,cytokinin	9	RNA processing	3	7	0.279203	0.299407	377.998	0.00113	0.00113	3	0.000773	0	0	0	0.020913
29	AT5G41920	unknown	0	0	10	auxin,cytokinin	13		10	cell fate specification,auxin,cytokinin,gene regulation	10	cell fate specification,auxin,cytokinin	10	7	0.31137	0.342474	5158.73	0.004744	0.004744	3	0.002646	0	0	0	0.058979
30	AT1G19050	cytokinin	6	1	8	cytokinin,signal transduction,RNA processing	10	cytokinin	8	cytokinin,abscisic acid,RNA processing	8	cytokinin	1	9	0.245692	0.260928	0	0.000388	0.000388	2	0.000356	0	0	0	0.005647
31	AT1G22770	gibberellin	11	1	1	Circadian rhythm,cytokinin,auxin,ethylene,gibberellic acid,jasmonic acid,gene regulation	1	Circadian rhythm,auxin,gibberellic,gene regulation	5	salicylic acid,gibberellin,ethylene,jasmonic acid,abscisic acid,auxin,gene regulation	5	gibberellin,jasmonic acid,salicylic acid,auxin,gene regulation	9	7	0.332663	0.366831	1239.89	0.027872	0.027872	3	0.001641	0	0.194444	7	0.17186
32	AT1G51950	auxin	3	1	1	Circadian rhythm,cytokinin,auxin,ethylene,gibberellic acid,jasmonic acid,gene regulation	1	Circadian rhythm,auxin,gibberellic,gene regulation	0	Circadian rhythm,auxin,ethylene,cytokinin,jasmonic acid,gene regulation	0	auxin,gene regulation	26	8	0.313733	0.353137	2002.63	0.157928	0.157928	8	0.003138	0	0.556923	181	0.702039
33	AT2G37630	gibberellin	11	1	11	auxin	14	protein processing	5	salicylic acid,gibberellin,ethylene,jasmonic acid,abscisic acid,auxin,gene regulation	5	gibberellin,jasmonic acid,salicylic acid,auxin,gene regulation	13	6	0.322921	0.352096	3283.74	0.011205	0.011205	3	0.002721	0	0.076923	6	0.101592
34	AT2G44950	unknown	0	0	11	auxin	14	protein processing	5	salicylic acid,gibberellin,ethylene,jasmonic acid,abscisic acid,auxin,gene regulation	11	histone monoubiquitination,cell cycle	11	7	0.297696	0.324057	2832.57	0.004102	0.004102	3	0.002345	0	0.036364	2	0.052879
35	AT4G08150	gibberellin	11	1	12	gene regulation	15	gene regulation	5	salicylic acid,gibberellin,ethylene,jasmonic acid,abscisic acid,auxin,gene regulation	5	gibberellin,jasmonic acid,salicylic acid,auxin,gene regulation	35	7	0.343581	0.388334	21113.5	0.010476	0.010476	3	0.008656	0	0.028571	17	0.137313
36	AT4G32570	jasmonic acid	12	1	13	Carbon fixation	16	Carbon fixation	7	jasmonic acid,auxin	7	Carbon fixation,jasmonic acid,auxin	99	7	0.373701	0.444731	80162	0.063666	0.063666	22	0.02542	0	0.004741	23	0.483355
37	AT4G37260	unknown	0	0	2	RNA processing,protein processing,Lipoic acid metabolism,Photosynthesis,auxin,signal transduction,gene regulation	2	Spliceosome,Proteasome,RNA transport,Photosynthesis,Photosynthesis,auxin,gene regulation	1	RNA processing,protein processing,Lipoic acid metabolism,auxin,signal transduction,gene regulation	1	RNA processing,Photosynthesis,Proteasome,auxin,signal transduction	117	7	0.372523	0.451805	77441.6	0.11349	0.11349	30	0.027904	0	0.009579	65	0.729103
38	AT1G25470	unknown	0	0	14		17	gene regulation	11	gene regulation	12	gene regulation,RNA processing	1	8	0.227323	0.241171	0	0.000111	0.000111	13	0.000436	0	0	0	0.003623
39	AT5G08130	brassinosteroid	4	1	14		17	gene regulation	11	gene regulation	12	gene regulation,RNA processing	17	7	0.294097	0.327581	10588.4	0.002714	0.002714	13	0.005471	0	0.022059	3	0.046125
40	AT1G30270	unknown	0	0	15	abscisic acid,signal transduction	18	abscisic acid,signal transduction	9	abscisic acid,auxin,cytokinin	13	abscisic acid,signal transduction	1	9	0.199181	0.210216	0	4.8e-05	4.8e-05	20	0.000399	0	0	0	0.002086
41	AT5G47100	abscisic acid	1	1	15	abscisic acid,signal transduction	18	abscisic acid,signal transduction	9	abscisic acid,auxin,cytokinin	13	abscisic acid,signal transduction	13	8	0.248647	0.272796	5698.23	0.001168	0.001168	20	0.003611	0	0	0	0.020589
42	AT1G32640	unknown	0	0	16	MAPK,abscisic acid,jasmonic acid	19	Purine metabolism,Purine metabolism,abscisic acid,gene regulation, jasmonic acid	12	MAPK,abscisic acid,jasmonic acid	14	MAPK,abscisic acid,jasmonic acid,gene regulation	5	9	0.259492	0.279282	2232.57	0.001242	0.001242	2	0.001304	0	0.1	1	0.015412
43	AT1G37130	salicylic acid	17	1	17	amino acid metabolism	20	amino acid metabolism	13	amino acid metabolism	15	amino acid metabolism	5	7	0.308467	0.339362	4163.39	0.005121	0.005121	13	0.001338	0	0.1	1	0.058658
44	AT5G18930	unknown	0	0	17	amino acid metabolism	20	amino acid metabolism	13	amino acid metabolism	15	amino acid metabolism	4	8	0.236218	0.251558	2475	0.00021	0.00021	13	0.001757	0	0	0	0.005157
45	AT1G50600	unknown	0	0	18	gene regulation	21	gene regulation	14	callus formation,auxin,cytokinin,gene regulation	16	gene regulation	3	8	0.252673	0.270391	624.185	0.000707	0.000707	22	0.000884	0	0	0	0.012602
46	AT2G20350	unknown	0	0	18	gene regulation	21	gene regulation	14	callus formation,auxin,cytokinin,gene regulation	16	gene regulation	2	9	0.243737	0.260843	45.206	0.000439	0.000439	22	0.000599	0	0	0	0.007543
47	AT1G51660	unknown	0	0	19	MAPK,Plant-pathogen interaction,abscisic acid,auxin,ethylene,jasmonic acid	22	MAPK,Plant-pathogen interaction,abscisic acid,ethylene,jasmonic acid	15	MAPK,Plant-pathogen interaction,abscisic acid	17	MAPK,Plant-pathogen interaction,abscisic acid,jasmonic acid	6	8	0.332931	0.369049	6092.5	0.008565	0.008565	50	0.001514	0	0.066667	1	0.089631
48	AT3G24520	abscisic acid	1	1	11	auxin	14	protein processing	5	salicylic acid,gibberellin,ethylene,jasmonic acid,abscisic acid,auxin,gene regulation	11	histone monoubiquitination,cell cycle	6	7	0.29089	0.314291	820.634	0.007991	0.007991	3	0.001236	0	0	0	0.052856
49	AT3G45640	salicylic acid	17	1	19	MAPK,Plant-pathogen interaction,abscisic acid,auxin,ethylene,jasmonic acid	22	MAPK,Plant-pathogen interaction,abscisic acid,ethylene,jasmonic acid	15	MAPK,Plant-pathogen interaction,abscisic acid	17	MAPK,Plant-pathogen interaction,abscisic acid,jasmonic acid	5	8	0.287652	0.309476	940.492	0.007531	0.007531	50	0.001134	0	0	0	0.046807
50	AT3G61830	unknown	0	0	1	Circadian rhythm,cytokinin,auxin,ethylene,gibberellic acid,jasmonic acid,gene regulation	1	Circadian rhythm,auxin,gibberellic,gene regulation	0	Circadian rhythm,auxin,ethylene,cytokinin,jasmonic acid,gene regulation	0	auxin,gene regulation	15	8	0.293888	0.326013	2724.98	0.08944	0.08944	8	0.002042	0	0.542857	57	0.396274
51	AT1G52340	abscisic acid	1	1	20	abscisic acid	23	abscisic acid	16	abscisic acid	18	abscisic acid	1	1	1	1	0	0	0	1	0.001084	1	0	0	0.000501
52	AT1G53170	ethylene	9	1	1	Circadian rhythm,cytokinin,auxin,ethylene,gibberellic acid,jasmonic acid,gene regulation	24	gene regulation	0	Circadian rhythm,auxin,ethylene,cytokinin,jasmonic acid,gene regulation	19	ethylene,protein processing	36	7	0.351616	0.403639	21994.4	0.040474	0.040474	8	0.006245	0	0.006349	4	0.285147
53	AT5G19000	ethylene	9	1	21	auxin,jasmonic acid,protein processing	25	protein transport	0	Circadian rhythm,auxin,ethylene,cytokinin,jasmonic acid,gene regulation	19	ethylene,protein processing	5	8	0.261378	0.283464	1730.7	0.001712	0.001712	13	0.001464	0	0	0	0.018517
54	AT1G53510	unknown	0	0	22	Citrate cycle (TCA cycle),Pyruvate metabolism,gibberellin,salicylic acid,jasmonic acid,cytokinin,ethylene,abscisic acid,gene regulation	26	Zeatin biosynthesis,gibberellic acid,salicylic acid,jasmonic acid,ethylene,cytokinin,	5	salicylic acid,gibberellin,ethylene,jasmonic acid,abscisic acid,auxin,gene regulation	5	gibberellin,jasmonic acid,salicylic acid,auxin,gene regulation	4	8	0.271236	0.298432	912.45	0.001931	0.001931	2	0.000908	0	0	0	0.035298
55	AT2G01570	gibberellin	11	1	22	Citrate cycle (TCA cycle),Pyruvate metabolism,gibberellin,salicylic acid,jasmonic acid,cytokinin,ethylene,abscisic acid,gene regulation	26	Zeatin biosynthesis,gibberellic acid,salicylic acid,jasmonic acid,ethylene,cytokinin,	5	salicylic acid,gibberellin,ethylene,jasmonic acid,abscisic acid,auxin,gene regulation	5	gibberellin,jasmonic acid,salicylic acid,auxin,gene regulation	23	8	0.304941	0.337236	4286.63	0.013583	0.013583	2	0.004263	0	0.019763	5	0.114203
56	AT1G53910	unknown	0	0	23		27	protein processing	17	histone phosphorylation,	20	histone phosphorylation	4	9	0.218552	0.234792	1655.88	0.000726	0.000726	30	0.001502	0	0	0	0.006393
57	AT2G38490	unknown	0	0	24	gene regulation	28	gene regulation	18	gene regulation,ethylene	21	gene regulation	7	9	0.248872	0.272021	3176.57	0.013095	0.013095	30	0.001891	0	0.047619	1	0.060824
58	AT1G54490	ethylene	9	1	6	RNA processing,gene regulation	8	RNA processing	6	RNA processing	6	RNA processing	2	8	0.263376	0.288382	0	0.002062	0.002062	13	0.000569	0	1	1	0.026083
59	AT1G64280	salicylic acid	17	1	25	salicylic acid,jasmonic acid,gene regulation	29	salicylic acid,gene regulation	19	protein processing,salicylic acid,jasmonic acid,gene regulation	22	salicylic acid,gene regulation	10	7	0.251444	0.274999	2367.33	0.002379	0.002379	4	0.002116	0	0.111111	5	0.026825
60	AT5G06950	salicylic acid	17	1	25	salicylic acid,jasmonic acid,gene regulation	29	salicylic acid,gene regulation	19	protein processing,salicylic acid,jasmonic acid,gene regulation	22	salicylic acid,gene regulation	6	8	0.245255	0.261736	581.163	0.000447	0.000447	4	0.001412	0	0.333333	5	0.011252
61	AT1G64520	cytokinin	6	1	9	cytokinin,abscisic acid,gene regulation,protein processing	30	gene regulation	9	abscisic acid,auxin,cytokinin	23	Diterpenoid biosynthesis,atrichoblast differentiation,gibberellin,auxin,gene regulation	2	8	0.275116	0.29549	0	0.001115	0.001115	50	0.000553	0	1	1	0.019867
62	AT1G65620	gibberellin	11	1	11	auxin	14	protein processing	5	salicylic acid,gibberellin,ethylene,jasmonic acid,abscisic acid,auxin,gene regulation	5	gibberellin,jasmonic acid,salicylic acid,auxin,gene regulation	1	7	0.244169	0.255977	0	0.000457	0.000457	3	0.000341	0	0	0	0.005685
63	AT1G73410	unknown	0	0	11	auxin	31		20	anthocyanin,abscisic acid,auxin	24	auxin,gene regulation	16	8	0.320916	0.361411	7513.8	0.010055	0.010055	3	0.003498	0	0.016667	2	0.105305
64	AT1G75080	brassinosteroid	4	1	1	Circadian rhythm,cytokinin,auxin,ethylene,gibberellic acid,jasmonic acid,gene regulation	32	Circadian rhythm,gene regulation	0	Circadian rhythm,auxin,ethylene,cytokinin,jasmonic acid,gene regulation	25	plant ovule development,brassinosteroid	15	8	0.274934	0.307979	926.807	0.024758	0.024758	8	0.002249	0	0.057143	6	0.147573
65	AT2G30590	unknown	0	0	1	Circadian rhythm,cytokinin,auxin,ethylene,gibberellic acid,jasmonic acid,gene regulation	1	Circadian rhythm,auxin,gibberellic,gene regulation	0	Circadian rhythm,auxin,ethylene,cytokinin,jasmonic acid,gene regulation	0	auxin,gene regulation	7	8	0.315288	0.347655	3230.2	0.018682	0.018682	5	0.001354	0	0	0	0.116263
66	AT2G42880	unknown	0	0	22	Citrate cycle (TCA cycle),Pyruvate metabolism,gibberellin,salicylic acid,jasmonic acid,cytokinin,ethylene,abscisic acid,gene regulation	33	photomorphogenesis	5	salicylic acid,gibberellin,ethylene,jasmonic acid,abscisic acid,auxin,gene regulation	5	gibberellin,jasmonic acid,salicylic acid,auxin,gene regulation	8	7	0.318567	0.355444	3570.88	0.007713	0.007713	2	0.001708	0	0.035714	1	0.089004
67	AT3G14720	unknown	0	0	11	auxin	14	protein processing	5	salicylic acid,gibberellin,ethylene,jasmonic acid,abscisic acid,auxin,gene regulation	5	gibberellin,jasmonic acid,salicylic acid,auxin,gene regulation	4	7	0.296735	0.326645	413.391	0.006322	0.006322	2	0.000881	0	0.166667	1	0.059497
68	AT4G16110	unknown	0	0	8	cytokinin,signal transduction,RNA processing	34	mRNA surveillance pathway,cytokinin,ethylene,gibberellic	8	cytokinin,abscisic acid,RNA processing	26	mRNA surveillance pathway,cytokinin,ethylene	4	8	0.28158	0.30487	960.66	0.006153	0.006153	2	0.000965	0	0	0	0.040966
69	AT2G01760	cytokinin	6	1	1	Circadian rhythm,cytokinin,auxin,ethylene,gibberellic acid,jasmonic acid,gene regulation	1	Circadian rhythm,auxin,gibberellic,gene regulation	21		27		22	7	0.363996	0.404304	25694.1	0.06326	0.06326	8	0.004069	0	0.116883	27	0.349474
70	AT2G46990	auxin	3	1	1	Circadian rhythm,cytokinin,auxin,ethylene,gibberellic acid,jasmonic acid,gene regulation	1	Circadian rhythm,auxin,gibberellic,gene regulation	0	Circadian rhythm,auxin,ethylene,cytokinin,jasmonic acid,gene regulation	0	auxin,gene regulation	43	8	0.33991	0.387075	7317.87	0.216345	0.216345	8	0.005287	0	0.355482	321	0.983499
71	AT3G62100	auxin	3	1	26	Circadian rhythm,response to ion	35	Circadian rhythm,ethylene	22	gene regulation	28	gene regulation	9	8	0.277517	0.298876	12468.7	0.007621	0.007621	5	0.002305	0	0	0	0.0476
72	AT4G00120	auxin	3	1	27	protein processing	36		23	anthocyanin,abscisic acid,auxin	29		13	8	0.283997	0.307864	3132.95	0.00578	0.00578	30	0.002985	0	0.012821	1	0.043214
73	AT2G02560	auxin	3	1	28	salicylic acid,gene regulation	37		24	Sulfur metabolism,gene regulation	30	abscisic acid,jasmonic acid	3	8	0.271504	0.289173	643.299	0.000615	0.000615	3	0.000798	0	0	0	0.013278
74	AT2G25090	unknown	0	0	2	RNA processing,protein processing,Lipoic acid metabolism,Photosynthesis,auxin,signal transduction,gene regulation	2	Spliceosome,Proteasome,RNA transport,Photosynthesis,Photosynthesis,auxin,gene regulation	1	RNA processing,protein processing,Lipoic acid metabolism,auxin,signal transduction,gene regulation	1	RNA processing,Photosynthesis,Proteasome,auxin,signal transduction	5	7	0.301165	0.335936	2811.67	0.008974	0.008974	20	0.00118	0	0	0	0.075607
75	AT5G53160	abscisic acid	1	1	4	MAPK,Circadian rhythm,abscisic acid,amino acid metabolism,iron ion transport,gene regulation	38	Valine, leucine and isoleucine degradation,Circadian rhythm,MAPK,gibberellic acid,abscisic acid	2	Circadian rhythm,MAPK,abscisic acid,auxin,cytokinin,gene regulation	2	Circadian rhythm,MAPK,abscisic acid,auxin,gene regulation	19	8	0.327136	0.370774	6967.33	0.025427	0.025427	0	0.003542	0	0.02924	5	0.185436
76	AT5G58950	ethylene	9	1	29	MAPK,auxin	39	MAPK,auxin	0	Circadian rhythm,auxin,ethylene,cytokinin,jasmonic acid,gene regulation	0	auxin,gene regulation	3	8	0.280054	0.306787	675.925	0.00813	0.00813	50	0.000731	0	0	0	0.054632
77	AT5G67300	unknown	0	0	21	auxin,jasmonic acid,protein processing	40	abscisic acid,auxin	25	auxin,jasmonic acid	31	auxin,salicylic acid	9	8	0.310203	0.338868	2306.57	0.012032	0.012032	30	0.002095	0	0.138889	5	0.085422
78	AT2G25490	ethylene	9	1	30	MAPK,RNA processing, protein processing,ethylene	41	RNA polymerase,protein processing,MAPK,ethylene	0	Circadian rhythm,auxin,ethylene,cytokinin,jasmonic acid,gene regulation	32	MAPK,Protein processing	14	8	0.328566	0.369351	6445.77	0.010806	0.010806	3	0.003352	0	0.087912	8	0.112951
79	AT2G26980	abscisic acid	1	1	9	cytokinin,abscisic acid,gene regulation,protein processing	42		9	abscisic acid,auxin,cytokinin	13	abscisic acid,signal transduction	4	7	0.266946	0.288395	1109.27	0.001003	0.001003	20	0.001024	0	0	0	0.020067
80	AT2G28350	auxin	3	1	1	Circadian rhythm,cytokinin,auxin,ethylene,gibberellic acid,jasmonic acid,gene regulation	1	Circadian rhythm,auxin,gibberellic,gene regulation	0	Circadian rhythm,auxin,ethylene,cytokinin,jasmonic acid,gene regulation	0	auxin,gene regulation	1	9	0.242522	0.259002	0	0.006971	0.006971	8	0.000271	0	0	0	0.030719
81	AT2G29380	unknown	0	0	4	MAPK,Circadian rhythm,abscisic acid,amino acid metabolism,iron ion transport,gene regulation	4	MAPK,abscisic acid,gibberellic	2	Circadian rhythm,MAPK,abscisic acid,auxin,cytokinin,gene regulation	2	Circadian rhythm,MAPK,abscisic acid,auxin,gene regulation	14	7	0.310902	0.345054	3122.48	0.00849	0.00849	0	0.002612	0	0.032967	3	0.094928
82	AT5G45860	abscisic acid	1	1	4	MAPK,Circadian rhythm,abscisic acid,amino acid metabolism,iron ion transport,gene regulation	4	MAPK,abscisic acid,gibberellic	2	Circadian rhythm,MAPK,abscisic acid,auxin,cytokinin,gene regulation	2	Circadian rhythm,MAPK,abscisic acid,auxin,gene regulation	7	8	0.25091	0.271375	848.937	0.001337	0.001337	0	0.001406	0	0	0	0.028382
83	AT4G28640	auxin	3	1	1	Circadian rhythm,cytokinin,auxin,ethylene,gibberellic acid,jasmonic acid,gene regulation	1	Circadian rhythm,auxin,gibberellic,gene regulation	0	Circadian rhythm,auxin,ethylene,cytokinin,jasmonic acid,gene regulation	0	auxin,gene regulation	20	8	0.281006	0.313055	848.986	0.142354	0.142354	8	0.002314	0	0.763158	145	0.616282
84	AT2G39220	unknown	0	0	11	auxin	14	protein processing	5	salicylic acid,gibberellin,ethylene,jasmonic acid,abscisic acid,auxin,gene regulation	11	histone monoubiquitination,cell cycle	1	8	0.229467	0.240836	0	0.000167	0.000167	3	0.000344	0	0	0	0.003505
85	AT2G40330	abscisic acid	1	1	4	MAPK,Circadian rhythm,abscisic acid,amino acid metabolism,iron ion transport,gene regulation	43	DNA/RNA metabolism,MAPK	2	Circadian rhythm,MAPK,abscisic acid,auxin,cytokinin,gene regulation	2	Circadian rhythm,MAPK,abscisic acid,auxin,gene regulation	27	7	0.334141	0.373804	11036.7	0.019757	0.019757	0	0.005461	0	0	0	0.166285
86	AT3G48090	salicylic acid	17	1	22	Citrate cycle (TCA cycle),Pyruvate metabolism,gibberellin,salicylic acid,jasmonic acid,cytokinin,ethylene,abscisic acid,gene regulation	44	gibberellic acid,abscisic acid,salicylic aci	0	Circadian rhythm,auxin,ethylene,cytokinin,jasmonic acid,gene regulation	33	gene regulation,salicylic acid	6	7	0.279392	0.304843	1225.91	0.007947	0.007947	20	0.00129	0	0	0	0.054883
87	AT5G51760	abscisic acid	1	1	11	auxin	45		2	Circadian rhythm,MAPK,abscisic acid,auxin,cytokinin,gene regulation	2	Circadian rhythm,MAPK,abscisic acid,auxin,gene regulation	11	6	0.343154	0.378819	7550.14	0.010567	0.010567	3	0.002361	0	0.018182	1	0.109085
88	AT3G04240	unknown	0	0	31	protein O-linked glycosylationm,Plant-pathogen interaction	46	protein O-linked glycosylation,Plant-pathogen interaction,cytokinin,gibberellic acid,abscisic acid	26	protein O-linked glycosylation,Plant-pathogen interaction	34	protein O-linked glycosylation,Plant-pathogen interaction	4	8	0.299204	0.326385	1144.93	0.00476	0.00476	50	0.001049	0	0	0	0.049161
89	AT3G28910	brassinosteroid	4	1	31	protein O-linked glycosylationm,Plant-pathogen interaction	46	protein O-linked glycosylation,Plant-pathogen interaction,cytokinin,gibberellic acid,abscisic acid	26	protein O-linked glycosylation,Plant-pathogen interaction	34	protein O-linked glycosylation,Plant-pathogen interaction	1	9	0.230362	0.242391	0	0.000194	0.000194	50	0.000385	0	0	0	0.003003
90	AT5G17690	gibberellin	11	1	32	Circadian rhythm,jasmonic acid,gene regulation	47	auxin	7	jasmonic acid,auxin	35	gene regulation, auxin	4	8	0.290992	0.318807	967.858	0.013059	0.013059	22	0.000961	0	0.166667	1	0.075644
91	AT4G30080	auxin	3	1	1	Circadian rhythm,cytokinin,auxin,ethylene,gibberellic acid,jasmonic acid,gene regulation	1	Circadian rhythm,auxin,gibberellic,gene regulation	0	Circadian rhythm,auxin,ethylene,cytokinin,jasmonic acid,gene regulation	0	auxin,gene regulation	5	7	0.283413	0.307281	192.954	0.021109	0.021109	8	0.000805	0	0.2	2	0.104302
92	AT4G11070	unknown	0	0	28	salicylic acid,gene regulation	48	RNA processing	27	salicylic acid,gene regulation	36	RNA processing	7	8	0.304716	0.336211	3689	0.008018	0.008018	5	0.001543	0	0.047619	1	0.071381
93	AT4G24240	unknown	0	0	26	Circadian rhythm,response to ion	49		22	gene regulation	28	gene regulation	2	9	0.217403	0.227734	826	0.000311	0.000311	5	0.000812	0	0	0	0.003363
94	AT5G61380	circadian rhythm	5	1	26	Circadian rhythm,response to ion	35	Circadian rhythm,ethylene	1	RNA processing,protein processing,Lipoic acid metabolism,auxin,signal transduction,gene regulation	37	Lipoic acid metabolism,phototropism,auxin	3	8	0.2558	0.279817	1006.59	0.001014	0.001014	5	0.000926	0	0	0	0.019376
95	AT5G64810	jasmonic acid	12	1	12	gene regulation	15	gene regulation	28		38		1	8	0.2558	0.27231	0	0.000427	0.000427	3	0.000373	0	0	0	0.008806
96	AT4G14713	unknown	0	0	32	Circadian rhythm,jasmonic acid,gene regulation	50	jasmonic acid,gene regulation	7	jasmonic acid,auxin	35	gene regulation, auxin	7	8	0.302156	0.33108	1595.42	0.004316	0.004316	22	0.001527	0	0.238095	5	0.051246
97	AT4G15560	abscisic acid	1	1	33	Thiamine metabolism,Terpenoid	51	Thiamine metabolism,Terpenoid backbone biosynthesis	29	Thiamine metabolism,Terpenoid backbone biosynthesis	39	Terpenoid backbone biosynthesis,Thiamine metabolism -	0	0	0	0	0	0	0	6	0.000163	2	0	0	0
98	AT4G16420	auxin	3	1	34	histone acetylation	52	histone acetylation	25	auxin,jasmonic acid	40	histone acetylation	5	7	0.269733	0.288138	971.712	0.000711	0.000711	30	0.001343	0	0	0	0.011927
99	AT4G27920	abscisic acid	1	1	4	MAPK,Circadian rhythm,abscisic acid,amino acid metabolism,iron ion transport,gene regulation	53	MAPK,Circadian rhythm,beta-Alanine,Isoquinoline alkaloid,abscisic acid,auxin,amino acid metabolism,Ribosome	2	Circadian rhythm,MAPK,abscisic acid,auxin,cytokinin,gene regulation	2	Circadian rhythm,MAPK,abscisic acid,auxin,gene regulation	12	8	0.25572	0.280424	1925.58	0.001817	0.001817	0	0.002452	0	0	0	0.039699
100	AT5G05440	abscisic acid	1	1	4	MAPK,Circadian rhythm,abscisic acid,amino acid metabolism,iron ion transport,gene regulation	53	MAPK,Circadian rhythm,beta-Alanine,Isoquinoline alkaloid,abscisic acid,auxin,amino acid metabolism,Ribosome	2	Circadian rhythm,MAPK,abscisic acid,auxin,cytokinin,gene regulation	2	Circadian rhythm,MAPK,abscisic acid,auxin,gene regulation	13	8	0.281101	0.309174	2263.44	0.002549	0.002549	0	0.002548	0	0	0	0.051793
101	AT5G04870	salicylic acid	17	1	32	Circadian rhythm,jasmonic acid,gene regulation	47	auxin	30		41	regulation of cell death	1	9	0.225463	0.237851	0	0.000532	0.000532	22	0.000367	0	0	0	0.003788
102	AT5G06960	salicylic acid	17	1	25	salicylic acid,jasmonic acid,gene regulation	29	salicylic acid,gene regulation	19	protein processing,salicylic acid,jasmonic acid,gene regulation	22	salicylic acid,gene regulation	5	8	0.219015	0.233582	1651.25	0.000186	0.000186	4	0.001312	0	0.5	5	0.007739
103	AT5G10930	unknown	0	0	15	abscisic acid,signal transduction	54		9	abscisic acid,auxin,cytokinin	42		5	8	0.250303	0.269156	2135.19	0.003688	0.003688	20	0.001291	0	0	0	0.023764
104	AT5G35410	unknown	0	0	15	abscisic acid,signal transduction	55	signal transduction	9	abscisic acid,auxin,cytokinin	43	signal transduction	2	9	0.199277	0.211022	39.1586	5.4e-05	5.4e-05	20	0.000658	0	0	0	0.002912
105	AT5G45820	abscisic acid	1	1	15	abscisic acid,signal transduction	18	abscisic acid,signal transduction	9	abscisic acid,auxin,cytokinin	13	abscisic acid,signal transduction	1	9	0.199181	0.210216	0	4.8e-05	4.8e-05	20	0.000399	0	0	0	0.002086
106	AT5G58380	unknown	0	0	15	abscisic acid,signal transduction	55	signal transduction	9	abscisic acid,auxin,cytokinin	43	signal transduction	2	9	0.199277	0.211022	39.1586	5.4e-05	5.4e-05	20	0.000658	0	0	0	0.002912
107	AT1G78590	abscisic acid	1	1	35		56		31		44		0	0	0	0	0	0	0	7	0.000163	3	0	0	0
108	AT4G32010	unknown	0	0	36	cytokinin	57		32	tRNA transcription	45	cytokinin	45	7	0.327266	0.374881	22254.7	0.012234	0.012234	3	0.011353	0	0.005051	5	0.154295
109	AT4G24470	unknown	0	0	32	Circadian rhythm,jasmonic acid,gene regulation	58		7	jasmonic acid,auxin	46		10	8	0.28091	0.305759	4607.07	0.007115	0.007115	22	0.002388	0	0.044444	2	0.04498
110	AT3G23610	unknown	0	0	9	cytokinin,abscisic acid,gene regulation,protein processing	59	cytokinin	33	DNA replication	47	cytokinin	10	7	0.273388	0.294343	3775.61	0.000926	0.000926	50	0.002593	0	0	0	0.019697
111	AT5G45810	unknown	0	0	9	cytokinin,abscisic acid,gene regulation,protein processing	12		9	abscisic acid,auxin,cytokinin	9	RNA processing	3	7	0.266259	0.285916	373.752	0.000975	0.000975	50	0.000768	0	0	0	0.018986
112	AT4G36930	unknown	0	0	1	Circadian rhythm,cytokinin,auxin,ethylene,gibberellic acid,jasmonic acid,gene regulation	7	auxin,gibberellin	0	Circadian rhythm,auxin,ethylene,cytokinin,jasmonic acid,gene regulation	0	auxin,gene regulation	11	8	0.313258	0.343362	1755.17	0.038793	0.038793	8	0.001812	0	0.218182	12	0.203598
113	AT5G45830	abscisic acid	1	1	4	MAPK,Circadian rhythm,abscisic acid,amino acid metabolism,iron ion transport,gene regulation	60	gibberellic acid,abscisic acid	2	Circadian rhythm,MAPK,abscisic acid,auxin,cytokinin,gene regulation	2	Circadian rhythm,MAPK,abscisic acid,auxin,gene regulation	5	7	0.276866	0.297619	694.353	0.001373	0.001373	0	0.00108	0	0	0	0.024069
114	AT1G35560	unknown	0	0	9	cytokinin,abscisic acid,gene regulation,protein processing	30	gene regulation	9	abscisic acid,auxin,cytokinin	23	Diterpenoid biosynthesis,atrichoblast differentiation,gibberellin,auxin,gene regulation	46	7	0.336589	0.382539	29780.5	0.016883	0.016883	50	0.009742	0	0.005797	6	0.180537
115	AT4G00240	protein processing	15	1	37	Circadian rhythm,Ether lipid metabolism,MAPK,protein processing	61	Circadian rhythm,Ether lipid,MAPK,protein processing	34	Circadian rhythm,Ether lipid metabolism,MAPK,protein processing	48	Circadian rhythm,Ether lipid metabolism,MAPK	4	8	0.275208	0.299581	591.928	0.006014	0.006014	5	0.000935	0	0	0	0.042486
116	AT1G77200	unknown	0	0	12	gene regulation	15	gene regulation	5	salicylic acid,gibberellin,ethylene,jasmonic acid,abscisic acid,auxin,gene regulation	5	gibberellin,jasmonic acid,salicylic acid,auxin,gene regulation	1	8	0.2558	0.27231	0	0.000427	0.000427	3	0.000373	0	0	0	0.008806
117	AT1G17550	unknown	0	0	4	MAPK,Circadian rhythm,abscisic acid,amino acid metabolism,iron ion transport,gene regulation	53	MAPK,Circadian rhythm,beta-Alanine,Isoquinoline alkaloid,abscisic acid,auxin,amino acid metabolism,Ribosome	2	Circadian rhythm,MAPK,abscisic acid,auxin,cytokinin,gene regulation	2	Circadian rhythm,MAPK,abscisic acid,auxin,gene regulation	6	7	0.271771	0.294121	193.687	0.003197	0.003197	0	0.001188	0	0	0	0.041245
118	AT2G04550	unknown	0	0	38		62		35	Protein processing	49	Protein processing	7	8	0.267898	0.291773	3033.62	0.00102	0.00102	50	0.001779	0	0	0	0.021633
119	AT3G62340	unknown	0	0	38		62		35	Protein processing	49	Protein processing	2	8	0.243665	0.257187	70.4359	0.001608	0.001608	50	0.000509	0	0	0	0.010198
120	AT4G29810	auxin	3	1	29	MAPK,auxin	39	MAPK,auxin	36	MAPK,Plant-pathogen interaction,abscisic acid,cytokinesis,jasmonic acid,ethylene	50	MAPK,Plant-pathogen interaction,Glycerolipid metabolism,abscisic acid,jasmonic acid,ethylene	6	8	0.267205	0.289053	2926.77	0.001086	0.001086	50	0.001687	0	0	0	0.018992
121	AT1G21690	dna repair	7	1	39	DNA replication	63	DNA replication	33	DNA replication	51	DNA replication	8	7	0.284584	0.312337	5563.12	0.001671	0.001671	4	0.002028	0	0	0	0.034641
122	AT3G57040	cytokinin	6	1	1	Circadian rhythm,cytokinin,auxin,ethylene,gibberellic acid,jasmonic acid,gene regulation	1	Circadian rhythm,auxin,gibberellic,gene regulation	0	Circadian rhythm,auxin,ethylene,cytokinin,jasmonic acid,gene regulation	0	auxin,gene regulation	3	8	0.273027	0.296981	200.776	0.011522	0.011522	8	0.000597	0	0	0	0.06672
123	AT5G62000	unknown	0	0	1	Circadian rhythm,cytokinin,auxin,ethylene,gibberellic acid,jasmonic acid,gene regulation	1	Circadian rhythm,auxin,gibberellic,gene regulation	0	Circadian rhythm,auxin,ethylene,cytokinin,jasmonic acid,gene regulation	0	auxin,gene regulation	11	8	0.292226	0.321637	1263.44	0.05346	0.05346	8	0.001555	0	0.309091	17	0.244834
124	AT2G46130	unknown	0	0	28	salicylic acid,gene regulation	64		24	Sulfur metabolism,gene regulation	52		3	8	0.260966	0.279843	1994.5	0.000715	0.000715	50	0.000914	0	0	0	0.013294
125	AT4G24400	unknown	0	0	15	abscisic acid,signal transduction	55	signal transduction	9	abscisic acid,auxin,cytokinin	43	signal transduction	2	9	0.199277	0.211022	39.1586	5.4e-05	5.4e-05	20	0.000658	0	0	0	0.002912
126	AT1G19220	auxin	3	1	1	Circadian rhythm,cytokinin,auxin,ethylene,gibberellic acid,jasmonic acid,gene regulation	1	Circadian rhythm,auxin,gibberellic,gene regulation	0	Circadian rhythm,auxin,ethylene,cytokinin,jasmonic acid,gene regulation	0	auxin,gene regulation	5	9	0.268856	0.290133	6.6806	0.035913	0.035913	8	0.000671	0	0.8	8	0.156324
127	AT5G55170	salicylic acid	17	1	27	protein processing	36		9	abscisic acid,auxin,cytokinin	23	Diterpenoid biosynthesis,atrichoblast differentiation,gibberellin,auxin,gene regulation	3	8	0.268419	0.291894	411.243	0.001422	0.001422	30	0.000752	0	0	0	0.023864
128	AT1G51600	unknown	0	0	40		65		37		53		11	9	0.246278	0.2685	6248.94	0.001117	0.001117	19	0.003175	0	0.054545	3	0.016063
129	AT3G21175	unknown	0	0	28	salicylic acid,gene regulation	66	abscisic acid,jasmonic acid	24	Sulfur metabolism,gene regulation	30	abscisic acid,jasmonic acid	10	9	0.263796	0.289116	4509.99	0.000858	0.000858	22	0.002607	0	0.044444	2	0.020083
130	AT4G29800	unknown	0	0	9	cytokinin,abscisic acid,gene regulation,protein processing	12		9	abscisic acid,auxin,cytokinin	9	RNA processing	2	7	0.264386	0.283276	110.53	0.000937	0.000937	20	0.000548	0	0	0	0.017062
131	AT5G13080	unknown	0	0	9	cytokinin,abscisic acid,gene regulation,protein processing	30	gene regulation	9	abscisic acid,auxin,cytokinin	23	Diterpenoid biosynthesis,atrichoblast differentiation,gibberellin,auxin,gene regulation	1	8	0.251904	0.268214	0	0.000688	0.000688	50	0.000343	0	0	0	0.01106
132	AT5G43290	unknown	0	0	9	cytokinin,abscisic acid,gene regulation,protein processing	30	gene regulation	9	abscisic acid,auxin,cytokinin	23	Diterpenoid biosynthesis,atrichoblast differentiation,gibberellin,auxin,gene regulation	1	8	0.251904	0.268214	0	0.000688	0.000688	50	0.000343	0	0	0	0.01106
133	AT1G14280	auxin	3	1	9	cytokinin,abscisic acid,gene regulation,protein processing	30	gene regulation	9	abscisic acid,auxin,cytokinin	23	Diterpenoid biosynthesis,atrichoblast differentiation,gibberellin,auxin,gene regulation	2	8	0.272308	0.298525	338.025	0.00128	0.00128	50	0.000589	0	0	0	0.025668
134	AT2G39250	unknown	0	0	9	cytokinin,abscisic acid,gene regulation,protein processing	30	gene regulation	9	abscisic acid,auxin,cytokinin	23	Diterpenoid biosynthesis,atrichoblast differentiation,gibberellin,auxin,gene regulation	1	8	0.251904	0.268214	0	0.000688	0.000688	50	0.000343	0	0	0	0.01106
135	AT4G36540	brassinosteroid	4	1	9	cytokinin,abscisic acid,gene regulation,protein processing	67		9	abscisic acid,auxin,cytokinin	54		3	7	0.264555	0.284082	936.53	0.000939	0.000939	20	0.000904	0	0	0	0.017611
136	AT1G28360	ethylene	9	1	1	Circadian rhythm,cytokinin,auxin,ethylene,gibberellic acid,jasmonic acid,gene regulation	68		0	Circadian rhythm,auxin,ethylene,cytokinin,jasmonic acid,gene regulation	55	auxin	20	8	0.309274	0.342899	4297.39	0.023624	0.023624	8	0.003477	0	0.010526	2	0.15216
137	AT3G01970	unknown	0	0	28	salicylic acid,gene regulation	69		24	Sulfur metabolism,gene regulation	56		3	8	0.261048	0.27948	2366.6	0.000724	0.000724	50	0.000859	0	0	0	0.013788
138	AT1G10210	auxin	3	1	19	MAPK,Plant-pathogen interaction,abscisic acid,auxin,ethylene,jasmonic acid	22	MAPK,Plant-pathogen interaction,abscisic acid,ethylene,jasmonic acid	9	abscisic acid,auxin,cytokinin	23	Diterpenoid biosynthesis,atrichoblast differentiation,gibberellin,auxin,gene regulation	5	8	0.286556	0.316965	2630.86	0.005359	0.005359	50	0.001426	0	0	0	0.049497
139	AT1G18350	unknown	0	0	19	MAPK,Plant-pathogen interaction,abscisic acid,auxin,ethylene,jasmonic acid	70	auxin	38	auxin	57	auxin	6	8	0.299421	0.330677	2014.28	0.004507	0.004507	50	0.001545	0	0	0	0.055449
140	AT1G07340	brassinosteroid	4	1	19	MAPK,Plant-pathogen interaction,abscisic acid,auxin,ethylene,jasmonic acid	70	auxin	38	auxin	57	auxin	2	9	0.243021	0.25934	18.8146	0.000402	0.000402	50	0.000624	0	0	0	0.006545
141	AT3G15150	cytokinin	6	1	9	cytokinin,abscisic acid,gene regulation,protein processing	59	cytokinin	33	DNA replication	47	cytokinin	2	8	0.253603	0.270854	87.4786	0.000726	0.000726	50	0.000563	0	0	0	0.012984
142	AT1G80340	gibberellin	11	1	41		71	gibberellin	9	abscisic acid,auxin,cytokinin	23	Diterpenoid biosynthesis,atrichoblast differentiation,gibberellin,auxin,gene regulation	2	8	0.256673	0.274482	187.108	0.001075	0.001075	2	0.000553	0	0	0	0.013633
143	AT2G30020	abscisic acid	1	1	42	MAPK,Plant-pathogen interaction,Glycerolipid metabolism,abscisic acid,jasmonic acid,ethylene	72	MAPK,Plant-pathogen interaction,protein processing,abscisic acid,jasmonic acid,ethylene	36	MAPK,Plant-pathogen interaction,abscisic acid,cytokinesis,jasmonic acid,ethylene	50	MAPK,Plant-pathogen interaction,Glycerolipid metabolism,abscisic acid,jasmonic acid,ethylene	2	10	0.204399	0.215198	12.6816	2.7e-05	2.7e-05	50	0.000738	0	0	0	0.002463
144	AT4G01370	unknown	0	0	42	MAPK,Plant-pathogen interaction,Glycerolipid metabolism,abscisic acid,jasmonic acid,ethylene	72	MAPK,Plant-pathogen interaction,protein processing,abscisic acid,jasmonic acid,ethylene	36	MAPK,Plant-pathogen interaction,abscisic acid,cytokinesis,jasmonic acid,ethylene	50	MAPK,Plant-pathogen interaction,Glycerolipid metabolism,abscisic acid,jasmonic acid,ethylene	6	9	0.231588	0.247418	2007.47	0.000154	0.000154	50	0.002076	0	0	0	0.006139
145	AT2G44050	jasmonic acid	12	1	43	Riboflavin metabolism,protein processing	73	Riboflavin metabolism,protein processing	39		58		15	8	0.278827	0.30341	4528.91	0.00562	0.00562	30	0.003569	0	0	0	0.047931
146	AT5G01810	abscisic acid	1	1	44	signal transduction,auxin,abscisic acid	74	signal transduction	9	abscisic acid,auxin,cytokinin	13	abscisic acid,signal transduction	3	8	0.223514	0.237563	973.127	0.000277	0.000277	20	0.000974	0	0	0	0.005902
147	AT1G74950	jasmonic acid	12	1	7	jasmonic acid	11	jasmonic acid	7	jasmonic acid,auxin	7	Carbon fixation,jasmonic acid,auxin	7	8	0.27035	0.295202	215.398	0.012082	0.012082	2	0.001221	0	0.285714	6	0.072197
148	AT1G50960	gibberellin	11	1	45	gibberellin	75	gibberellin	40	gibberellin	59	gibberellin	1	1	1	1	0	0	0	9	0.001084	4	0	0	0.000501
149	AT3G54220	unknown	0	0	45	gibberellin	75	gibberellin	40	gibberellin	59	gibberellin	1	1	1	1	0	0	0	9	0.001084	4	0	0	0.000501
150	AT1G31880	unknown	0	0	2	RNA processing,protein processing,Lipoic acid metabolism,Photosynthesis,auxin,signal transduction,gene regulation	76	Lipoic acid metabolism,auxin	1	RNA processing,protein processing,Lipoic acid metabolism,auxin,signal transduction,gene regulation	37	Lipoic acid metabolism,phototropism,auxin	83	7	0.3308	0.395175	50768.9	0.014529	0.014529	13	0.024036	0	0.001763	6	0.216291
151	AT2G44745	unknown	0	0	2	RNA processing,protein processing,Lipoic acid metabolism,Photosynthesis,auxin,signal transduction,gene regulation	76	Lipoic acid metabolism,auxin	1	RNA processing,protein processing,Lipoic acid metabolism,auxin,signal transduction,gene regulation	37	Lipoic acid metabolism,phototropism,auxin	1	8	0.248647	0.270284	0	0.000592	0.000592	13	0.000409	0	0	0	0.014608
152	AT5G55910	auxin	3	1	2	RNA processing,protein processing,Lipoic acid metabolism,Photosynthesis,auxin,signal transduction,gene regulation	76	Lipoic acid metabolism,auxin	1	RNA processing,protein processing,Lipoic acid metabolism,auxin,signal transduction,gene regulation	37	Lipoic acid metabolism,phototropism,auxin	1	8	0.248647	0.270284	0	0.000592	0.000592	13	0.000409	0	0	0	0.014608
153	AT1G69560	unknown	0	0	46	RNA processing	77	RNA processing	41		60	RNA processing	2	8	0.250303	0.27253	1598.31	0.000593	0.000593	19	0.000763	0	0	0	0.015317
154	AT1G66560	unknown	0	0	28	salicylic acid,gene regulation	78	salicylic acid	27	salicylic acid,gene regulation	61	salicylic acid,gene regulation	1	9	0.214027	0.223099	0	0.000208	0.000208	5	0.000363	0	0	0	0.001984
155	AT5G22570	salicylic acid	17	1	28	salicylic acid,gene regulation	78	salicylic acid	27	salicylic acid,gene regulation	61	salicylic acid,gene regulation	5	8	0.272219	0.291318	1153.04	0.005106	0.005106	5	0.001176	0	0	0	0.031624
156	AT5G25190	ethylene	9	1	9	cytokinin,abscisic acid,gene regulation,protein processing	42		20	anthocyanin,abscisic acid,auxin	24	auxin,gene regulation	2	8	0.248274	0.265214	36.5218	0.000451	0.000451	20	0.000566	0	0	0	0.008007
157	AT3G12250	salicylic acid	17	1	25	salicylic acid,jasmonic acid,gene regulation	29	salicylic acid,gene regulation	19	protein processing,salicylic acid,jasmonic acid,gene regulation	22	salicylic acid,gene regulation	6	8	0.239571	0.257734	1081.37	0.00094	0.00094	4	0.001469	0	0.266667	4	0.011758
158	AT1G74910	ethylene	9	1	47	Fructose and mannose metabolism Arabidopsis thaliana (thale cress)	79	Fructose and mannose metabolism	42	Ether lipid metabolism/DNA/RNA metabolism	62	Fructose and mannose metabolism Arabidopsis thaliana (thale cress)	2	1	1	1	1	0	0	10	0.001582	5	0	0	0.001014
159	AT3G03540	unknown	0	0	47	Fructose and mannose metabolism Arabidopsis thaliana (thale cress)	79	Fructose and mannose metabolism	42	Ether lipid metabolism/DNA/RNA metabolism	62	Fructose and mannose metabolism Arabidopsis thaliana (thale cress)	1	2	0.666667	0.75	0	0	0	10	0.000835	5	0	0	0.000579
160	AT1G14920	gibberellin	11	1	22	Citrate cycle (TCA cycle),Pyruvate metabolism,gibberellin,salicylic acid,jasmonic acid,cytokinin,ethylene,abscisic acid,gene regulation	26	Zeatin biosynthesis,gibberellic acid,salicylic acid,jasmonic acid,ethylene,cytokinin,	5	salicylic acid,gibberellin,ethylene,jasmonic acid,abscisic acid,auxin,gene regulation	5	gibberellin,jasmonic acid,salicylic acid,auxin,gene regulation	31	7	0.315528	0.35239	9016.07	0.012449	0.012449	2	0.0059	0	0.012903	6	0.130007
161	AT3G03450	gibberellin	11	1	22	Citrate cycle (TCA cycle),Pyruvate metabolism,gibberellin,salicylic acid,jasmonic acid,cytokinin,ethylene,abscisic acid,gene regulation	80	Sulfur relay system,Folate biosynthesis,RNA processing	5	salicylic acid,gibberellin,ethylene,jasmonic acid,abscisic acid,auxin,gene regulation	5	gibberellin,jasmonic acid,salicylic acid,auxin,gene regulation	29	7	0.299529	0.335565	7889.14	0.006822	0.006822	2	0.006146	0	0.002463	1	0.089489
162	AT5G54190	ethylene	9	1	22	Citrate cycle (TCA cycle),Pyruvate metabolism,gibberellin,salicylic acid,jasmonic acid,cytokinin,ethylene,abscisic acid,gene regulation	33	photomorphogenesis	5	salicylic acid,gibberellin,ethylene,jasmonic acid,abscisic acid,auxin,gene regulation	63		3	8	0.243235	0.262331	104.518	0.000577	0.000577	2	0.000772	0	0	0	0.013014
163	AT5G01600	salicylic acid	17	1	4	MAPK,Circadian rhythm,abscisic acid,amino acid metabolism,iron ion transport,gene regulation	81	response to iron ion	2	Circadian rhythm,MAPK,abscisic acid,auxin,cytokinin,gene regulation	64	response to iron ion	5	9	0.238535	0.256215	932.27	0.002197	0.002197	22	0.001261	0	0	0	0.014936
164	AT1G72450	jasmonic acid	12	1	7	jasmonic acid	11	jasmonic acid	7	jasmonic acid,auxin	7	Carbon fixation,jasmonic acid,auxin	4	8	0.263964	0.285721	86.2976	0.00577	0.00577	2	0.000776	0	0	0	0.037615
165	AT2G24570	unknown	0	0	26	Circadian rhythm,response to ion	35	Circadian rhythm,ethylene	22	gene regulation	28	gene regulation	3	8	0.257152	0.28182	899.719	0.001132	0.001132	5	0.000829	0	0	0	0.020751
166	AT1G68550	unknown	0	0	24	gene regulation	28	gene regulation	18	gene regulation,ethylene	21	gene regulation	1	10	0.199325	0.210263	0	0.000534	0.000534	30	0.000392	0	0	0	0.003098
167	AT4G02570	unknown	0	0	30	MAPK,RNA processing, protein processing,ethylene	41	RNA polymerase,protein processing,MAPK,ethylene	0	Circadian rhythm,auxin,ethylene,cytokinin,jasmonic acid,gene regulation	32	MAPK,Protein processing	1	9	0.247383	0.263874	0	0.00044	0.00044	3	0.000366	0	0	0	0.006595
168	AT5G13220	jasmonic acid	12	1	7	jasmonic acid	11	jasmonic acid	7	jasmonic acid,auxin	7	Carbon fixation,jasmonic acid,auxin	4	8	0.263964	0.285721	86.2976	0.00577	0.00577	2	0.000776	0	0	0	0.037615
169	AT1G77470	salicylic acid	17	1	39	DNA replication	63	DNA replication	43	DNA replication	65	Mismatch repair - Arabidopsis thaliana (thale cress)	2	8	0.221716	0.234571	826	6.8e-05	6.8e-05	4	0.000808	0	0	0	0.003193
170	AT5G16080	unknown	0	0	2	RNA processing,protein processing,Lipoic acid metabolism,Photosynthesis,auxin,signal transduction,gene regulation	2	Spliceosome,Proteasome,RNA transport,Photosynthesis,Photosynthesis,auxin,gene regulation	1	RNA processing,protein processing,Lipoic acid metabolism,auxin,signal transduction,gene regulation	1	RNA processing,Photosynthesis,Proteasome,auxin,signal transduction	4	8	0.30438	0.340492	1954	0.010591	0.010591	0	0.000942	0	0	0	0.082873
171	AT2G02950	auxin	3	1	48	auxin	82	auxin	1	RNA processing,protein processing,Lipoic acid metabolism,auxin,signal transduction,gene regulation	37	Lipoic acid metabolism,phototropism,auxin	2	8	0.250682	0.273992	184.048	0.000683	0.000683	13	0.000637	0	0	0	0.016854
172	AT2G32960	unknown	0	0	2	RNA processing,protein processing,Lipoic acid metabolism,Photosynthesis,auxin,signal transduction,gene regulation	76	Lipoic acid metabolism,auxin	1	RNA processing,protein processing,Lipoic acid metabolism,auxin,signal transduction,gene regulation	37	Lipoic acid metabolism,phototropism,auxin	1	8	0.248647	0.270284	0	0.000592	0.000592	13	0.000409	0	0	0	0.014608
173	AT4G24210	gibberellin	11	1	22	Citrate cycle (TCA cycle),Pyruvate metabolism,gibberellin,salicylic acid,jasmonic acid,cytokinin,ethylene,abscisic acid,gene regulation	26	Zeatin biosynthesis,gibberellic acid,salicylic acid,jasmonic acid,ethylene,cytokinin,	5	salicylic acid,gibberellin,ethylene,jasmonic acid,abscisic acid,auxin,gene regulation	5	gibberellin,jasmonic acid,salicylic acid,auxin,gene regulation	1	8	0.239919	0.253943	0	0.000507	0.000507	2	0.000324	0	0	0	0.007972
174	AT4G31920	cytokinin	6	1	8	cytokinin,signal transduction,RNA processing	10	cytokinin	8	cytokinin,abscisic acid,RNA processing	8	cytokinin	1	9	0.245692	0.260928	0	0.000388	0.000388	2	0.000356	0	0	0	0.005647
175	AT2G25000	salicylic acid	17	1	28	salicylic acid,gene regulation	37		27	salicylic acid,gene regulation	61	salicylic acid,gene regulation	8	8	0.292226	0.313173	3747.11	0.003763	0.003763	3	0.001916	0	0	0	0.036054
176	AT5G57050	abscisic acid	1	1	4	MAPK,Circadian rhythm,abscisic acid,amino acid metabolism,iron ion transport,gene regulation	53	MAPK,Circadian rhythm,beta-Alanine,Isoquinoline alkaloid,abscisic acid,auxin,amino acid metabolism,Ribosome	2	Circadian rhythm,MAPK,abscisic acid,auxin,cytokinin,gene regulation	2	Circadian rhythm,MAPK,abscisic acid,auxin,gene regulation	5	7	0.271593	0.293315	150.494	0.003138	0.003138	0	0.001027	0	0	0	0.038851
177	AT5G64813	ethylene	9	1	49		83		44	Circadian rhythm	66		3	7	0.251521	0.270919	1065.89	0.000528	0.000528	20	0.000904	0	0	0	0.012632
178	AT4G26070	abscisic acid	1	1	42	MAPK,Plant-pathogen interaction,Glycerolipid metabolism,abscisic acid,jasmonic acid,ethylene	72	MAPK,Plant-pathogen interaction,protein processing,abscisic acid,jasmonic acid,ethylene	36	MAPK,Plant-pathogen interaction,abscisic acid,cytokinesis,jasmonic acid,ethylene	50	MAPK,Plant-pathogen interaction,Glycerolipid metabolism,abscisic acid,jasmonic acid,ethylene	1	10	0.188083	0.196051	0	6e-06	6e-06	50	0.000457	0	0	0	0.001048
179	AT2G45820	ethylene	9	1	50	Protein processing, RNA processing	84	RNA processing,protein processing	45		67		5	9	0.241249	0.259281	2483.92	0.00104	0.00104	2	0.001859	0	0	0	0.009087
180	AT3G44620	unknown	0	0	50	Protein processing, RNA processing	84	RNA processing,protein processing	45		67		1	10	0.194405	0.203556	0	4.2e-05	4.2e-05	2	0.000479	0	0	0	0.001076
181	AT4G27450	ethylene	9	1	51	methionine metabolic process	85	methionine metabolic process	46		68		1	2	0.571429	0.625	0	0	0	11	0.000711	6	0	0	0.000737
182	AT5G43830	ethylene	9	1	51	methionine metabolic process	85	methionine metabolic process	46		68		4	1	1	1	6	0	0	11	0.002577	6	0	0	0.002077
183	AT1G19180	unknown	0	0	7	jasmonic acid	11	jasmonic acid	7	jasmonic acid,auxin	7	Carbon fixation,jasmonic acid,auxin	14	8	0.292329	0.324663	2701.81	0.014975	0.014975	2	0.002481	0	0.098901	9	0.105181
184	AT1G70700	jasmonic acid	12	1	7	jasmonic acid	11	jasmonic acid	7	jasmonic acid,auxin	7	Carbon fixation,jasmonic acid,auxin	11	8	0.286954	0.318033	2166	0.014428	0.014428	2	0.00193	0	0.018182	1	0.101428
185	AT2G46870	auxin	3	1	2	RNA processing,protein processing,Lipoic acid metabolism,Photosynthesis,auxin,signal transduction,gene regulation	76	Lipoic acid metabolism,auxin	1	RNA processing,protein processing,Lipoic acid metabolism,auxin,signal transduction,gene regulation	37	Lipoic acid metabolism,phototropism,auxin	1	8	0.248647	0.270284	0	0.000592	0.000592	13	0.000409	0	0	0	0.014608
186	AT1G22640	unknown	0	0	2	RNA processing,protein processing,Lipoic acid metabolism,Photosynthesis,auxin,signal transduction,gene regulation	76	Lipoic acid metabolism,auxin	1	RNA processing,protein processing,Lipoic acid metabolism,auxin,signal transduction,gene regulation	37	Lipoic acid metabolism,phototropism,auxin	1	8	0.248647	0.270284	0	0.000592	0.000592	13	0.000409	0	0	0	0.014608
187	AT1G69810	unknown	0	0	28	salicylic acid,gene regulation	37		27	salicylic acid,gene regulation	61	salicylic acid,gene regulation	2	8	0.254932	0.277798	236.934	0.000745	0.000745	3	0.000612	0	0	0	0.017083
188	AT1G80840	salicylic acid	17	1	28	salicylic acid,gene regulation	78	salicylic acid	27	salicylic acid,gene regulation	61	salicylic acid,gene regulation	2	9	0.229595	0.240288	18.6869	0.000361	0.000361	5	0.000566	0	0	0	0.00446
189	AT4G18880	unknown	0	0	49		83		44	Circadian rhythm	66		1	8	0.201021	0.210485	0	2.2e-05	2.2e-05	20	0.000419	0	0	0	0.001256
190	AT3G20550	ethylene	9	1	16	MAPK,abscisic acid,jasmonic acid	19	Purine metabolism,Purine metabolism,abscisic acid,gene regulation, jasmonic acid	12	MAPK,abscisic acid,jasmonic acid	14	MAPK,abscisic acid,jasmonic acid,gene regulation	2	10	0.206183	0.216531	826	5.1e-05	5.1e-05	2	0.000818	0	0	0	0.001921
191	AT5G56580	plant pathogen interaction	14	1	42	MAPK,Plant-pathogen interaction,Glycerolipid metabolism,abscisic acid,jasmonic acid,ethylene	72	MAPK,Plant-pathogen interaction,protein processing,abscisic acid,jasmonic acid,ethylene	36	MAPK,Plant-pathogen interaction,abscisic acid,cytokinesis,jasmonic acid,ethylene	50	MAPK,Plant-pathogen interaction,Glycerolipid metabolism,abscisic acid,jasmonic acid,ethylene	2	10	0.204399	0.215198	12.6816	2.7e-05	2.7e-05	50	0.000738	0	0	0	0.002463
192	AT4G14720	jasmonic acid	12	1	32	Circadian rhythm,jasmonic acid,gene regulation	50	jasmonic acid,gene regulation	7	jasmonic acid,auxin	7	Carbon fixation,jasmonic acid,auxin	12	7	0.315168	0.34457	5237.39	0.005313	0.005313	22	0.002611	0	0.106061	7	0.064837
193	AT1G63160	dna repair	7	1	39	DNA replication	63	DNA replication	47	DNA replication	69	DNA replication	1	9	0.181519	0.18855	0	3e-06	3e-06	4	0.000506	0	0	0	0.000693
194	AT5G04190	auxin	3	1	52		86		48		70		2	8	0.261543	0.283643	103.078	0.000699	0.000699	13	0.000696	0	0	0	0.016475
195	AT1G06400	auxin	3	1	53	protein transport	87	protein processing	49		71		1	2	0.545455	0.583333	0	0	0	12	0.000669	7	0	0	0.000898
196	AT4G17720	ethylene	9	1	53	protein transport	87	protein processing	50		72	exocytosis	6	1	1	1	15	0	0	12	0.003573	7	0	0	0.003192
197	AT1G23860	ethylene	9	1	54	RNA processing	88	RNA processing	51	RNA processing	73	RNA processing	8	8	0.284878	0.306977	4235.07	0.003253	0.003253	30	0.002376	0	0.071429	2	0.030944
198	AT3G61860	ethylene	9	1	54	RNA processing	89	RNA processing	51	RNA processing	73	RNA processing	5	9	0.23778	0.25313	908.269	0.000533	0.000533	30	0.001569	0	0.2	2	0.008404
199	AT5G59220	abscisic acid	1	1	55	abscisic acid,RNA processing	90	MAPK,abscisic acid	2	Circadian rhythm,MAPK,abscisic acid,auxin,cytokinin,gene regulation	2	Circadian rhythm,MAPK,abscisic acid,auxin,gene regulation	4	8	0.252983	0.272076	995.108	0.001124	0.001124	0	0.001048	0	0	0	0.014199
200	AT2G34650	auxin	3	1	19	MAPK,Plant-pathogen interaction,abscisic acid,auxin,ethylene,jasmonic acid	70	auxin	38	auxin	57	auxin	1	9	0.230491	0.24405	0	0.000184	0.000184	50	0.000382	0	0	0	0.003506
201	AT5G40440	jasmonic acid	12	1	19	MAPK,Plant-pathogen interaction,abscisic acid,auxin,ethylene,jasmonic acid	22	MAPK,Plant-pathogen interaction,abscisic acid,ethylene,jasmonic acid	52		74		2	9	0.222911	0.237055	826	0.000219	0.000219	50	0.000851	0	0	0	0.00355
202	AT1G69010	brassinosteroid	4	1	56		91		11	gene regulation	12	gene regulation,RNA processing	3	8	0.22751	0.242582	826	0.000115	0.000115	13	0.001189	0	0.333333	1	0.004921
203	AT5G38860	brassinosteroid	4	1	56		91		11	gene regulation	12	gene regulation,RNA processing	2	8	0.227448	0.241978	0	0.000115	0.000115	13	0.000773	0	1	1	0.004472
204	AT4G39780	ethylene	9	1	21	auxin,jasmonic acid,protein processing	92		0	Circadian rhythm,auxin,ethylene,cytokinin,jasmonic acid,gene regulation	19	ethylene,protein processing	3	8	0.217346	0.230148	832.334	0.000161	0.000161	13	0.001024	0	0	0	0.004318
205	AT5G21010	ethylene	9	1	21	auxin,jasmonic acid,protein processing	92		0	Circadian rhythm,auxin,ethylene,cytokinin,jasmonic acid,gene regulation	19	ethylene,protein processing	1	9	0.178579	0.18554	0	7e-06	7e-06	13	0.000453	0	0	0	0.000807
206	AT2G43790	unknown	0	0	42	MAPK,Plant-pathogen interaction,Glycerolipid metabolism,abscisic acid,jasmonic acid,ethylene	72	MAPK,Plant-pathogen interaction,protein processing,abscisic acid,jasmonic acid,ethylene	36	MAPK,Plant-pathogen interaction,abscisic acid,cytokinesis,jasmonic acid,ethylene	50	MAPK,Plant-pathogen interaction,Glycerolipid metabolism,abscisic acid,jasmonic acid,ethylene	8	9	0.256355	0.276585	3873.4	0.000505	0.000505	50	0.002645	0	0	0	0.011892
207	AT2G40750	salicylic acid	17	1	57		93		53	brassinosteroid,ethylene,salicylic acid,jasmonic acid	75		1	11	0.152583	0.159034	0	1e-06	1e-06	5	0.000588	0	0	0	0.001238
208	AT4G26110	abscisic acid	1	1	57		93		54	plastid translation	76	plastid translation	10	10	0.180017	0.193116	7398	1.3e-05	1.3e-05	5	0.004999	0	0	0	0.005768
209	AT1G25490	unknown	0	0	9	cytokinin,abscisic acid,gene regulation,protein processing	12		9	abscisic acid,auxin,cytokinin	9	RNA processing	26	6	0.313614	0.349657	16835	0.006114	0.006114	20	0.006273	0	0.003077	1	0.088413
210	AT5G11270	jasmonic acid	12	1	28	salicylic acid,gene regulation	66	abscisic acid,jasmonic acid	24	Sulfur metabolism,gene regulation	30	abscisic acid,jasmonic acid	1	10	0.208786	0.220291	0	3.5e-05	3.5e-05	22	0.000384	0	0	0	0.001996
211	AT3G52930	ethylene	9	1	58	Carbon fixation	94	Carbon fixation/DNA/RNA metabolsim	55	plastid translation	77	Carbon fixation	1	1	1	1	0	0	0	14	0.001084	8	0	0	0.000501
212	AT5G03690	dna rna metabolism	8	1	58	Carbon fixation	94	Carbon fixation/DNA/RNA metabolsim	56	plastid translation	78	Carbon fixation	1	1	1	1	0	0	0	14	0.001084	8	0	0	0.000501
213	AT5G65210	salicylic acid	17	1	25	salicylic acid,jasmonic acid,gene regulation	95	salicylic acid	19	protein processing,salicylic acid,jasmonic acid,gene regulation	22	salicylic acid,gene regulation	7	8	0.252983	0.273192	1242.14	0.000666	0.000666	4	0.001679	0	0	0	0.013362
214	AT2G39760	ethylene	9	1	48	auxin	82	auxin	0	Circadian rhythm,auxin,ethylene,cytokinin,jasmonic acid,gene regulation	19	ethylene,protein processing	10	7	0.276589	0.300933	3608.22	0.002228	0.002228	13	0.002682	0	0	0	0.027732
215	AT5G25890	auxin	3	1	1	Circadian rhythm,cytokinin,auxin,ethylene,gibberellic acid,jasmonic acid,gene regulation	1	Circadian rhythm,auxin,gibberellic,gene regulation	0	Circadian rhythm,auxin,ethylene,cytokinin,jasmonic acid,gene regulation	0	auxin,gene regulation	34	8	0.31137	0.350376	3877.75	0.198789	0.198789	8	0.00415	0	0.508021	285	0.876092
216	AT1G30135	jasmonic acid	12	1	7	jasmonic acid	11	jasmonic acid	7	jasmonic acid,auxin	7	Carbon fixation,jasmonic acid,auxin	4	8	0.256434	0.27897	70.1803	0.00615	0.00615	2	0.000767	0	0.5	3	0.039509
217	AT5G67000	unknown	0	0	18	gene regulation	21	gene regulation	14	callus formation,auxin,cytokinin,gene regulation	16	gene regulation	2	9	0.216153	0.226401	40.5774	3.9e-05	3.9e-05	22	0.000674	0	0	0	0.002252
218	AT3G42960	brassinosteroid	4	1	59		96		57		79		0	0	0	0	0	0	0	15	0.000163	9	0	0	0
219	AT5G58220	brassinosteroid	4	1	16	MAPK,abscisic acid,jasmonic acid	19	Purine metabolism,Purine metabolism,abscisic acid,gene regulation, jasmonic acid	58	brassinosteroid	80		1	11	0.170974	0.176975	0	2e-06	2e-06	2	0.00051	0	0	0	0.000627
220	AT2G26560	unknown	0	0	10	auxin,cytokinin	97		10	cell fate specification,auxin,cytokinin,gene regulation	81		2	8	0.237644	0.251357	826	0.000194	0.000194	3	0.000823	0	0	0	0.004364
221	AT3G63210	abscisic acid	1	1	19	MAPK,Plant-pathogen interaction,abscisic acid,auxin,ethylene,jasmonic acid	22	MAPK,Plant-pathogen interaction,abscisic acid,ethylene,jasmonic acid	59		82		2	9	0.235545	0.249502	3.94865	0.000525	0.000525	50	0.000598	0	0	0	0.005701
222	AT1G54990	auxin	3	1	60	auxin	98	auxin	60	auxin	83	auxin	1	1	1	1	0	0	0	16	0.001084	10	0	0	0.000501
223	AT2G38120	auxin	3	1	60	auxin	98	auxin	60	auxin	83	auxin	1	1	1	1	0	0	0	16	0.001084	10	0	0	0.000501
224	AT2G04890	unknown	0	0	18	gene regulation	21	gene regulation	14	callus formation,auxin,cytokinin,gene regulation	16	gene regulation	4	8	0.248423	0.264186	2005.33	0.000253	0.000253	22	0.00123	0	0	0	0.007424
225	AT3G17510	abscisic acid	1	1	15	abscisic acid,signal transduction	18	abscisic acid,signal transduction	9	abscisic acid,auxin,cytokinin	13	abscisic acid,signal transduction	1	9	0.199181	0.210216	0	4.8e-05	4.8e-05	20	0.000399	0	0	0	0.002086
226	AT2G30980	brassinosteroid	4	1	61	brassinosteroid	99	brassinosteroid	61	brassinosteroid	84	brassinosteroid	3	1	1	1	3	0	0	17	0.00208	11	0	0	0.001539
227	AT4G18890	brassinosteroid	4	1	61	brassinosteroid	99	brassinosteroid	61	brassinosteroid	84	brassinosteroid	1	2	0.6	0.666667	0	0	0	17	0.000752	11	0	0	0.000657
228	AT1G24590	brassinosteroid	4	1	62	auxin	100		62	plastid	85	plastid organization	21	7	0.313258	0.34457	6091.67	0.017235	0.017235	0	0.004461	0	0.038095	8	0.128727
229	AT1G22070	salicylic acid	17	1	25	salicylic acid,jasmonic acid,gene regulation	95	salicylic acid	19	protein processing,salicylic acid,jasmonic acid,gene regulation	22	salicylic acid,gene regulation	14	8	0.25053	0.274156	4039.44	0.000793	0.000793	4	0.003502	0	0.087912	8	0.020429
230	AT1G75000	unknown	0	0	14		17	gene regulation	11	gene regulation	12	gene regulation,RNA processing	1	8	0.227323	0.241171	0	0.000111	0.000111	13	0.000436	0	0	0	0.003623
231	AT5G05730	unknown	0	0	7	jasmonic acid	101	auxin	7	jasmonic acid,auxin	7	Carbon fixation,jasmonic acid,auxin	2	8	0.232108	0.247122	237.047	0.000134	0.000134	13	0.000628	0	0	0	0.004783
232	AT4G33790	fatty acid metabolism	10	1	14		17	gene regulation	63	Cutin, suberine and wax biosynthesis,Peroxisome	86	Cutin, suberine and wax biosynthesis - Arabidopsis thaliana (thale cress)	1	8	0.227323	0.241171	0	0.000111	0.000111	13	0.000436	0	0	0	0.003623
233	AT5G48870	abscisic acid	1	1	46	RNA processing	77	RNA processing	41		60	RNA processing	3	9	0.206492	0.218806	1021.77	2.6e-05	2.6e-05	19	0.00125	0	0	0	0.002579
234	AT1G13980	auxin	3	1	62	auxin	102	MAPK,RNA processing,protein processing,auxin	64	auxin	87	auxin	1	8	0.222851	0.2352	0	0.000172	0.000172	0	0.000355	0	0	0	0.004031
235	AT3G11410	abscisic acid	1	1	62	auxin	102	MAPK,RNA processing,protein processing,auxin	2	Circadian rhythm,MAPK,abscisic acid,auxin,cytokinin,gene regulation	2	Circadian rhythm,MAPK,abscisic acid,auxin,gene regulation	15	7	0.286655	0.315564	4872.3	0.004229	0.004229	0	0.003388	0	0	0	0.058899
236	AT5G20900	jasmonic acid	12	1	7	jasmonic acid	101	auxin	7	jasmonic acid,auxin	7	Carbon fixation,jasmonic acid,auxin	4	8	0.23881	0.254418	304.128	0.000573	0.000573	2	0.000905	0	0	0	0.010297
237	AT5G17490	gibberellin	11	1	22	Citrate cycle (TCA cycle),Pyruvate metabolism,gibberellin,salicylic acid,jasmonic acid,cytokinin,ethylene,abscisic acid,gene regulation	103	gene regulation,gibberellic acid	5	salicylic acid,gibberellin,ethylene,jasmonic acid,abscisic acid,auxin,gene regulation	5	gibberellin,jasmonic acid,salicylic acid,auxin,gene regulation	26	7	0.307778	0.34683	10070.6	0.007008	0.007008	2	0.005819	0	0.021538	7	0.090696
238	AT5G05410	unknown	0	0	4	MAPK,Circadian rhythm,abscisic acid,amino acid metabolism,iron ion transport,gene regulation	60	gibberellic acid,abscisic acid	2	Circadian rhythm,MAPK,abscisic acid,auxin,cytokinin,gene regulation	88	stress	2	8	0.230298	0.242428	35.9306	0.000705	0.000705	22	0.000517	0	0	0	0.005325
239	AT2G22090	abscisic acid	1	1	63	gibberellin,RNA processing	104	RNA processing	65	regulation of photoperiodism, RNA processing	89	auxin,RNA processing	9	8	0.274842	0.295853	5165.1	0.002744	0.002744	5	0.003167	0	0	0	0.023353
240	AT4G33520	unknown	0	0	22	Citrate cycle (TCA cycle),Pyruvate metabolism,gibberellin,salicylic acid,jasmonic acid,cytokinin,ethylene,abscisic acid,gene regulation	103	gene regulation,gibberellic acid	5	salicylic acid,gibberellin,ethylene,jasmonic acid,abscisic acid,auxin,gene regulation	5	gibberellin,jasmonic acid,salicylic acid,auxin,gene regulation	1	8	0.235411	0.250878	0	0.000286	0.000286	2	0.000353	0	0	0	0.006087
241	AT5G07310	unknown	0	0	18	gene regulation	21	gene regulation	14	callus formation,auxin,cytokinin,gene regulation	16	gene regulation	2	9	0.199133	0.207693	826	1e-05	1e-05	22	0.00088	0	0	0	0.001529
242	AT5G48150	unknown	0	0	18	gene regulation	21	gene regulation	14	callus formation,auxin,cytokinin,gene regulation	16	gene regulation	1	10	0.166098	0.171135	0	0	0	22	0.000537	0	0	0	0.000609
243	AT3G25890	unknown	0	0	24	gene regulation	28	gene regulation	18	gene regulation,ethylene	21	gene regulation	1	10	0.199325	0.210263	0	0.000534	0.000534	30	0.000392	0	0	0	0.003098
244	AT5G13930	auxin	3	1	1	Circadian rhythm,cytokinin,auxin,ethylene,gibberellic acid,jasmonic acid,gene regulation	1	Circadian rhythm,auxin,gibberellic,gene regulation	0	Circadian rhythm,auxin,ethylene,cytokinin,jasmonic acid,gene regulation	0	auxin,gene regulation	2	9	0.239849	0.255458	67.1048	0.003873	0.003873	30	0.000481	0	0	0	0.019257
245	AT1G35540	unknown	0	0	1	Circadian rhythm,cytokinin,auxin,ethylene,gibberellic acid,jasmonic acid,gene regulation	1	Circadian rhythm,auxin,gibberellic,gene regulation	0	Circadian rhythm,auxin,ethylene,cytokinin,jasmonic acid,gene regulation	0	auxin,gene regulation	1	9	0.227198	0.240611	0	0.003644	0.003644	8	0.000278	0	0	0	0.015965
246	AT2G38310	abscisic acid	1	1	4	MAPK,Circadian rhythm,abscisic acid,amino acid metabolism,iron ion transport,gene regulation	105	MAPK	2	Circadian rhythm,MAPK,abscisic acid,auxin,cytokinin,gene regulation	2	Circadian rhythm,MAPK,abscisic acid,auxin,gene regulation	9	8	0.254775	0.277562	1795.21	0.001432	0.001432	0	0.001936	0	0	0	0.031884
247	AT2G33830	auxin	3	1	64	Ether lipid metabolism	106	Ether lipid metabolism	66	Ether lipid metabolism	90	Ether lipid metabolism	1	1	1	1	0	0	0	18	0.001084	12	0	0	0.000501
248	AT3G03530	unknown	0	0	64	Ether lipid metabolism	106	Ether lipid metabolism	66	Ether lipid metabolism	90	Ether lipid metabolism	1	1	1	1	0	0	0	18	0.001084	12	0	0	0.000501
249	AT2G18170	signal transduction	18	1	29	MAPK,auxin	39	MAPK,auxin	67		91		1	9	0.210916	0.221019	0	4.4e-05	4.4e-05	50	0.000402	0	0	0	0.00172
250	AT5G01820	salicylic acid	17	1	16	MAPK,abscisic acid,jasmonic acid	19	Purine metabolism,Purine metabolism,abscisic acid,gene regulation, jasmonic acid	12	MAPK,abscisic acid,jasmonic acid	14	MAPK,abscisic acid,jasmonic acid,gene regulation	3	9	0.225034	0.237683	925.271	0.00028	0.00028	2	0.000955	0	0	0	0.005226
251	AT5G24860	gibberellin	11	1	36	cytokinin	57		32	tRNA transcription	45	cytokinin	1	8	0.246645	0.263988	0	0.000499	0.000499	3	0.000377	0	0	0	0.009865
252	AT1G14687	unknown	0	0	1	Circadian rhythm,cytokinin,auxin,ethylene,gibberellic acid,jasmonic acid,gene regulation	107		0	Circadian rhythm,auxin,ethylene,cytokinin,jasmonic acid,gene regulation	92		7	9	0.271236	0.294506	874.611	0.035031	0.035031	8	0.001083	0	0.285714	6	0.158702
253	AT3G22660	unknown	0	0	1	Circadian rhythm,cytokinin,auxin,ethylene,gibberellic acid,jasmonic acid,gene regulation	107		0	Circadian rhythm,auxin,ethylene,cytokinin,jasmonic acid,gene regulation	92		1	10	0.213419	0.224045	0	0.001427	0.001427	8	0.000294	0	0	0	0.006751
254	AT1G71230	auxin	3	1	41		71	gibberellin	0	Circadian rhythm,auxin,ethylene,cytokinin,jasmonic acid,gene regulation	0	auxin,gene regulation	5	9	0.264133	0.287544	1056.72	0.009498	0.009498	2	0.001238	0	0	0	0.04777
255	AT2G47880	unknown	0	0	41		71	gibberellin	0	Circadian rhythm,auxin,ethylene,cytokinin,jasmonic acid,gene regulation	0	auxin,gene regulation	3	8	0.276774	0.30168	687.435	0.003008	0.003008	2	0.000795	0	0	0	0.030044
256	AT5G48470	unknown	0	0	11	auxin	14	protein processing	5	salicylic acid,gibberellin,ethylene,jasmonic acid,abscisic acid,auxin,gene regulation	5	gibberellin,jasmonic acid,salicylic acid,auxin,gene regulation	4	7	0.298772	0.325177	295.003	0.003716	0.003716	3	0.000954	0	0	0	0.045069
257	AT1G28480	unknown	0	0	25	salicylic acid,jasmonic acid,gene regulation	29	salicylic acid,gene regulation	19	protein processing,salicylic acid,jasmonic acid,gene regulation	22	salicylic acid,gene regulation	4	8	0.276496	0.302204	1882.73	0.002683	0.002683	4	0.001002	0	0.333333	2	0.030878
258	AT2G25650	unknown	0	0	25	salicylic acid,jasmonic acid,gene regulation	29	salicylic acid,gene regulation	21		27		2	8	0.27097	0.286905	593.258	0.002596	0.002596	4	0.00052	0	0	0	0.017274
259	AT5G52040	ethylene	9	1	54	RNA processing	88	RNA processing	51	RNA processing	73	RNA processing	1	9	0.221775	0.231693	0	0.000133	0.000133	30	0.000415	0	0	0	0.002263
260	AT3G54810	unknown	0	0	40		108		37		93		1	11	0.165136	0.171283	0	2e-06	2e-06	19	0.000526	0	0	0	0.000663
261	AT4G03420	unknown	0	0	40		108		37		93		2	10	0.197752	0.208585	826	4.6e-05	4.6e-05	19	0.000855	0	0	0	0.002324
262	AT5G14250	unknown	0	0	6	RNA processing,gene regulation	8	RNA processing	6	RNA processing	6	RNA processing	1	8	0.250227	0.266351	0	0.00147	0.00147	13	0.000323	0	0	0	0.011475
263	AT5G24660	unknown	0	0	11	auxin	14	protein processing	5	salicylic acid,gibberellin,ethylene,jasmonic acid,abscisic acid,auxin,gene regulation	11	histone monoubiquitination,cell cycle	7	8	0.307549	0.338042	4931.77	0.004979	0.004979	22	0.00162	0	0.047619	1	0.057939
264	AT2G30360	unknown	0	0	15	abscisic acid,signal transduction	18	abscisic acid,signal transduction	9	abscisic acid,auxin,cytokinin	13	abscisic acid,signal transduction	2	8	0.274477	0.301107	700.067	0.004672	0.004672	20	0.000601	0	0	0	0.03821
265	AT3G21220	ethylene	9	1	42	MAPK,Plant-pathogen interaction,Glycerolipid metabolism,abscisic acid,jasmonic acid,ethylene	72	MAPK,Plant-pathogen interaction,protein processing,abscisic acid,jasmonic acid,ethylene	36	MAPK,Plant-pathogen interaction,abscisic acid,cytokinesis,jasmonic acid,ethylene	50	MAPK,Plant-pathogen interaction,Glycerolipid metabolism,abscisic acid,jasmonic acid,ethylene	1	10	0.204097	0.213788	0	2.1e-05	2.1e-05	50	0.000444	0	0	0	0.001415
266	AT1G51100	unknown	0	0	2	RNA processing,protein processing,Lipoic acid metabolism,Photosynthesis,auxin,signal transduction,gene regulation	2	Spliceosome,Proteasome,RNA transport,Photosynthesis,Photosynthesis,auxin,gene regulation	1	RNA processing,protein processing,Lipoic acid metabolism,auxin,signal transduction,gene regulation	1	RNA processing,Photosynthesis,Proteasome,auxin,signal transduction	3	7	0.291095	0.32311	321.399	0.005673	0.005673	3	0.000789	0	0.333333	1	0.056417
267	AT4G12020	unknown	0	0	41		71	gibberellin	0	Circadian rhythm,auxin,ethylene,cytokinin,jasmonic acid,gene regulation	0	auxin,gene regulation	1	10	0.208997	0.220017	0	0.000387	0.000387	2	0.000373	0	0	0	0.002573
268	AT3G01670	unknown	0	0	22	Citrate cycle (TCA cycle),Pyruvate metabolism,gibberellin,salicylic acid,jasmonic acid,cytokinin,ethylene,abscisic acid,gene regulation	33	photomorphogenesis	5	salicylic acid,gibberellin,ethylene,jasmonic acid,abscisic acid,auxin,gene regulation	63		2	8	0.245182	0.26126	38.6443	0.000338	0.000338	2	0.000563	0	0	0	0.006537
269	AT1G75950	protein processing	15	1	65	Protein processing,auxin,jasmonic acid,ethylene	109	Protein processing,auxin	7	jasmonic acid,auxin	94	MAPK,protein processing,jasmonic acid,ethylene	5	9	0.260555	0.282296	687.066	0.000843	0.000843	50	0.001296	0	0	0	0.01599
270	AT1G56160	ethylene	9	1	26	Circadian rhythm,response to ion	35	Circadian rhythm,ethylene	68	response to ion	95	response to ion	2	9	0.218436	0.230455	8170	0.000311	0.000311	5	0.000805	0	0	0	0.00409
271	AT1G77920	unknown	0	0	66	gene regulation	110	gene regulation	69	gene regulation	96		2	9	0.179783	0.187916	826	8e-06	8e-06	4	0.00082	0	0	0	0.001635
272	AT2G34900	abscisic acid	1	1	66	gene regulation	110	gene regulation	69	gene regulation	96		1	10	0.152414	0.157299	0	0	0	4	0.000511	0	0	0	0.000618
273	AT1G15200	rna processing	16	1	12	gene regulation	15	gene regulation	1	RNA processing,protein processing,Lipoic acid metabolism,auxin,signal transduction,gene regulation	1	RNA processing,Photosynthesis,Proteasome,auxin,signal transduction	2	8	0.295041	0.321871	209.934	0.005051	0.005051	3	0.000576	0	0	0	0.044931
274	AT1G02690	unknown	0	0	4	MAPK,Circadian rhythm,abscisic acid,amino acid metabolism,iron ion transport,gene regulation	60	gibberellic acid,abscisic acid	2	Circadian rhythm,MAPK,abscisic acid,auxin,cytokinin,gene regulation	88	stress	5	9	0.251063	0.273308	555.867	0.015925	0.015925	22	0.001005	0	0.1	1	0.072628
275	AT1G19010	unknown	0	0	2	RNA processing,protein processing,Lipoic acid metabolism,Photosynthesis,auxin,signal transduction,gene regulation	2	Spliceosome,Proteasome,RNA transport,Photosynthesis,Photosynthesis,auxin,gene regulation	1	RNA processing,protein processing,Lipoic acid metabolism,auxin,signal transduction,gene regulation	1	RNA processing,Photosynthesis,Proteasome,auxin,signal transduction	1	8	0.271504	0.296371	0	0.004624	0.004624	30	0.000365	0	0	0	0.036125
276	AT5G16400	unknown	0	0	2	RNA processing,protein processing,Lipoic acid metabolism,Photosynthesis,auxin,signal transduction,gene regulation	2	Spliceosome,Proteasome,RNA transport,Photosynthesis,Photosynthesis,auxin,gene regulation	1	RNA processing,protein processing,Lipoic acid metabolism,auxin,signal transduction,gene regulation	1	RNA processing,Photosynthesis,Proteasome,auxin,signal transduction	2	8	0.287552	0.319302	292.974	0.005216	0.005216	13	0.000611	0	0	0	0.050732
277	AT3G13672	protein processing	15	1	43	Riboflavin metabolism,protein processing	73	Riboflavin metabolism,protein processing	1	RNA processing,protein processing,Lipoic acid metabolism,auxin,signal transduction,gene regulation	1	RNA processing,Photosynthesis,Proteasome,auxin,signal transduction	2	8	0.273479	0.299817	122.275	0.004853	0.004853	30	0.000568	0	0	0	0.039416
278	AT5G59730	unknown	0	0	36	cytokinin	57		32	tRNA transcription	45	cytokinin	5	8	0.322292	0.357187	1092.02	0.016244	0.016244	3	0.001112	0	0.2	2	0.115338
279	AT1G66160	unknown	0	0	2	RNA processing,protein processing,Lipoic acid metabolism,Photosynthesis,auxin,signal transduction,gene regulation	2	Spliceosome,Proteasome,RNA transport,Photosynthesis,Photosynthesis,auxin,gene regulation	1	RNA processing,protein processing,Lipoic acid metabolism,auxin,signal transduction,gene regulation	1	RNA processing,Photosynthesis,Proteasome,auxin,signal transduction	3	7	0.292329	0.325327	1547.7	0.005327	0.005327	13	0.000885	0	0.333333	1	0.054355
280	AT3G02140	abscisic acid	1	1	2	RNA processing,protein processing,Lipoic acid metabolism,Photosynthesis,auxin,signal transduction,gene regulation	2	Spliceosome,Proteasome,RNA transport,Photosynthesis,Photosynthesis,auxin,gene regulation	1	RNA processing,protein processing,Lipoic acid metabolism,auxin,signal transduction,gene regulation	1	RNA processing,Photosynthesis,Proteasome,auxin,signal transduction	6	7	0.323299	0.357428	3415.08	0.006526	0.006526	20	0.001375	0	0.066667	1	0.076455
281	AT5G39340	unknown	0	0	36	cytokinin	57		32	tRNA transcription	45	cytokinin	2	8	0.284682	0.313803	225.797	0.005123	0.005123	3	0.00058	0	0	0	0.045989
282	AT4G17615	abscisic acid	1	1	15	abscisic acid,signal transduction	55	signal transduction	9	abscisic acid,auxin,cytokinin	43	signal transduction	4	9	0.200533	0.21175	151.197	0.000157	0.000157	20	0.001221	0	0	0	0.003801
283	AT2G17670	unknown	0	0	2	RNA processing,protein processing,Lipoic acid metabolism,Photosynthesis,auxin,signal transduction,gene regulation	2	Spliceosome,Proteasome,RNA transport,Photosynthesis,Photosynthesis,auxin,gene regulation	1	RNA processing,protein processing,Lipoic acid metabolism,auxin,signal transduction,gene regulation	1	RNA processing,Photosynthesis,Proteasome,auxin,signal transduction	1	8	0.271504	0.296371	0	0.004624	0.004624	30	0.000365	0	0	0	0.036125
284	AT5G42900	unknown	0	0	2	RNA processing,protein processing,Lipoic acid metabolism,Photosynthesis,auxin,signal transduction,gene regulation	2	Spliceosome,Proteasome,RNA transport,Photosynthesis,Photosynthesis,auxin,gene regulation	1	RNA processing,protein processing,Lipoic acid metabolism,auxin,signal transduction,gene regulation	1	RNA processing,Photosynthesis,Proteasome,auxin,signal transduction	1	8	0.271504	0.296371	0	0.004624	0.004624	30	0.000365	0	0	0	0.036125
285	AT2G44840	ethylene	9	1	67		111	ethylene	7	jasmonic acid,auxin	97		3	9	0.25091	0.267731	833.362	0.000906	0.000906	22	0.000955	0	0	0	0.009344
286	AT3G05000	unknown	0	0	67		111	ethylene	7	jasmonic acid,auxin	97		1	10	0.200631	0.209294	0	3.7e-05	3.7e-05	22	0.000433	0	0	0	0.00099
287	AT4G16143	unknown	0	0	32	Circadian rhythm,jasmonic acid,gene regulation	50	jasmonic acid,gene regulation	7	jasmonic acid,auxin	97		6	8	0.300073	0.330827	2815.14	0.014359	0.014359	22	0.001344	0	0	0	0.085659
288	AT4G02150	unknown	0	0	4	MAPK,Circadian rhythm,abscisic acid,amino acid metabolism,iron ion transport,gene regulation	81	response to iron ion	2	Circadian rhythm,MAPK,abscisic acid,auxin,cytokinin,gene regulation	64	response to iron ion	6	8	0.297911	0.329802	2992.63	0.022763	0.022763	2	0.001268	0	0.133333	2	0.120547
289	AT5G37055	unknown	0	0	2	RNA processing,protein processing,Lipoic acid metabolism,Photosynthesis,auxin,signal transduction,gene regulation	2	Spliceosome,Proteasome,RNA transport,Photosynthesis,Photosynthesis,auxin,gene regulation	1	RNA processing,protein processing,Lipoic acid metabolism,auxin,signal transduction,gene regulation	1	RNA processing,Photosynthesis,Proteasome,auxin,signal transduction	1	8	0.271504	0.296371	0	0.004624	0.004624	30	0.000365	0	0	0	0.036125
290	AT5G61010	unknown	0	0	2	RNA processing,protein processing,Lipoic acid metabolism,Photosynthesis,auxin,signal transduction,gene regulation	2	Spliceosome,Proteasome,RNA transport,Photosynthesis,Photosynthesis,auxin,gene regulation	1	RNA processing,protein processing,Lipoic acid metabolism,auxin,signal transduction,gene regulation	1	RNA processing,Photosynthesis,Proteasome,auxin,signal transduction	1	8	0.271504	0.296371	0	0.004624	0.004624	30	0.000365	0	0	0	0.036125
291	AT4G31300	unknown	0	0	2	RNA processing,protein processing,Lipoic acid metabolism,Photosynthesis,auxin,signal transduction,gene regulation	2	Spliceosome,Proteasome,RNA transport,Photosynthesis,Photosynthesis,auxin,gene regulation	1	RNA processing,protein processing,Lipoic acid metabolism,auxin,signal transduction,gene regulation	1	RNA processing,Photosynthesis,Proteasome,auxin,signal transduction	1	8	0.271504	0.296371	0	0.004624	0.004624	30	0.000365	0	0	0	0.036125
292	AT5G62520	unknown	0	0	68	ethylene,jasmonic acid,gene regulation	112	ethylene,jasmonic acid,gene regulation	70	ethylene,jasmonic acid	98	jasmonic acid,ethylene	4	8	0.278639	0.307878	1028.8	0.011341	0.011341	30	0.000992	0	0	0	0.067449
293	AT5G14070	unknown	0	0	22	Citrate cycle (TCA cycle),Pyruvate metabolism,gibberellin,salicylic acid,jasmonic acid,cytokinin,ethylene,abscisic acid,gene regulation	113	TCA cycle,gibberellic acid	5	salicylic acid,gibberellin,ethylene,jasmonic acid,abscisic acid,auxin,gene regulation	5	gibberellin,jasmonic acid,salicylic acid,auxin,gene regulation	5	8	0.293055	0.324767	1720.59	0.005853	0.005853	4	0.001132	0	0.1	1	0.054421
294	AT5G61230	unknown	0	0	27	protein processing	36		23	anthocyanin,abscisic acid,auxin	29		2	8	0.27375	0.300422	203.885	0.00486	0.00486	30	0.000561	0	0	0	0.039063
295	AT4G25670	unknown	0	0	62	auxin	102	MAPK,RNA processing,protein processing,auxin	2	Circadian rhythm,MAPK,abscisic acid,auxin,cytokinin,gene regulation	2	Circadian rhythm,MAPK,abscisic acid,auxin,gene regulation	2	8	0.274751	0.30149	153.809	0.004797	0.004797	0	0.000557	0	0	0	0.040155
296	AT5G45680	unknown	0	0	2	RNA processing,protein processing,Lipoic acid metabolism,Photosynthesis,auxin,signal transduction,gene regulation	2	Spliceosome,Proteasome,RNA transport,Photosynthesis,Photosynthesis,auxin,gene regulation	1	RNA processing,protein processing,Lipoic acid metabolism,auxin,signal transduction,gene regulation	1	RNA processing,Photosynthesis,Proteasome,auxin,signal transduction	1	8	0.271504	0.296371	0	0.004624	0.004624	30	0.000365	0	0	0	0.036125
297	AT3G52120	unknown	0	0	2	RNA processing,protein processing,Lipoic acid metabolism,Photosynthesis,auxin,signal transduction,gene regulation	2	Spliceosome,Proteasome,RNA transport,Photosynthesis,Photosynthesis,auxin,gene regulation	1	RNA processing,protein processing,Lipoic acid metabolism,auxin,signal transduction,gene regulation	1	RNA processing,Photosynthesis,Proteasome,auxin,signal transduction	1	8	0.271504	0.296371	0	0.004624	0.004624	30	0.000365	0	0	0	0.036125
298	AT4G18040	unknown	0	0	2	RNA processing,protein processing,Lipoic acid metabolism,Photosynthesis,auxin,signal transduction,gene regulation	2	Spliceosome,Proteasome,RNA transport,Photosynthesis,Photosynthesis,auxin,gene regulation	1	RNA processing,protein processing,Lipoic acid metabolism,auxin,signal transduction,gene regulation	1	RNA processing,Photosynthesis,Proteasome,auxin,signal transduction	1	8	0.271504	0.296371	0	0.004624	0.004624	30	0.000365	0	0	0	0.036125
299	AT3G50670	unknown	0	0	54	RNA processing	89	RNA processing	51	RNA processing	73	RNA processing	4	8	0.276681	0.305057	891.058	0.005008	0.005008	30	0.001087	0	0.166667	1	0.042763
300	AT1G09500	unknown	0	0	1	Circadian rhythm,cytokinin,auxin,ethylene,gibberellic acid,jasmonic acid,gene regulation	1	Circadian rhythm,auxin,gibberellic,gene regulation	0	Circadian rhythm,auxin,ethylene,cytokinin,jasmonic acid,gene regulation	0	auxin,gene regulation	3	9	0.265234	0.28561	0	0.025071	0.025071	8	0.000468	0	1	3	0.109507
301	AT3G05640	unknown	0	0	43	Riboflavin metabolism,protein processing	73	Riboflavin metabolism,protein processing	39		58		2	8	0.273479	0.299817	122.275	0.004853	0.004853	30	0.000568	0	0	0	0.039416
302	AT5G49210	unknown	0	0	34	histone acetylation	52	histone acetylation	25	auxin,jasmonic acid	40	histone acetylation	3	8	0.276589	0.304352	419.701	0.005356	0.005356	30	0.000774	0	0	0	0.044405
303	AT2G33430	unknown	0	0	62	auxin	102	MAPK,RNA processing,protein processing,auxin	62	plastid	85	plastid organization	3	8	0.279015	0.307354	301.18	0.005499	0.005499	0	0.000738	0	0	0	0.047191
304	AT3G60360	unknown	0	0	43	Riboflavin metabolism,protein processing	73	Riboflavin metabolism,protein processing	39		58		2	8	0.273479	0.299817	122.275	0.004853	0.004853	30	0.000568	0	0	0	0.039416
305	AT3G19120	unknown	0	0	2	RNA processing,protein processing,Lipoic acid metabolism,Photosynthesis,auxin,signal transduction,gene regulation	2	Spliceosome,Proteasome,RNA transport,Photosynthesis,Photosynthesis,auxin,gene regulation	1	RNA processing,protein processing,Lipoic acid metabolism,auxin,signal transduction,gene regulation	1	RNA processing,Photosynthesis,Proteasome,auxin,signal transduction	1	8	0.271504	0.296371	0	0.004624	0.004624	30	0.000365	0	0	0	0.036125
306	AT2G42260	unknown	0	0	2	RNA processing,protein processing,Lipoic acid metabolism,Photosynthesis,auxin,signal transduction,gene regulation	2	Spliceosome,Proteasome,RNA transport,Photosynthesis,Photosynthesis,auxin,gene regulation	1	RNA processing,protein processing,Lipoic acid metabolism,auxin,signal transduction,gene regulation	1	RNA processing,Photosynthesis,Proteasome,auxin,signal transduction	1	8	0.271504	0.296371	0	0.004624	0.004624	30	0.000365	0	0	0	0.036125
307	AT5G49690	unknown	0	0	2	RNA processing,protein processing,Lipoic acid metabolism,Photosynthesis,auxin,signal transduction,gene regulation	2	Spliceosome,Proteasome,RNA transport,Photosynthesis,Photosynthesis,auxin,gene regulation	1	RNA processing,protein processing,Lipoic acid metabolism,auxin,signal transduction,gene regulation	1	RNA processing,Photosynthesis,Proteasome,auxin,signal transduction	1	8	0.271504	0.296371	0	0.004624	0.004624	30	0.000365	0	0	0	0.036125
308	AT3G18210	unknown	0	0	69	stress	114	stress	71		99		3	8	0.276681	0.303908	2482.8	0.004664	0.004664	4	0.000943	0	0	0	0.038905
309	AT5G14170	unknown	0	0	22	Citrate cycle (TCA cycle),Pyruvate metabolism,gibberellin,salicylic acid,jasmonic acid,cytokinin,ethylene,abscisic acid,gene regulation	26	Zeatin biosynthesis,gibberellic acid,salicylic acid,jasmonic acid,ethylene,cytokinin,	5	salicylic acid,gibberellin,ethylene,jasmonic acid,abscisic acid,auxin,gene regulation	5	gibberellin,jasmonic acid,salicylic acid,auxin,gene regulation	6	8	0.295674	0.328081	1115.17	0.006462	0.006462	2	0.001247	0	0.266667	4	0.06662
310	AT3G06430	unknown	0	0	13	Carbon fixation	16	Carbon fixation	7	jasmonic acid,auxin	7	Carbon fixation,jasmonic acid,auxin	2	8	0.299964	0.331305	297.228	0.007219	0.007219	22	0.000584	0	0	0	0.062139
311	AT3G01690	unknown	0	0	22	Citrate cycle (TCA cycle),Pyruvate metabolism,gibberellin,salicylic acid,jasmonic acid,cytokinin,ethylene,abscisic acid,gene regulation	113	TCA cycle,gibberellic acid	5	salicylic acid,gibberellin,ethylene,jasmonic acid,abscisic acid,auxin,gene regulation	5	gibberellin,jasmonic acid,salicylic acid,auxin,gene regulation	2	8	0.277703	0.304674	266.57	0.004838	0.004838	2	0.000557	0	0	0	0.039842
312	AT1G51580	unknown	0	0	13	Carbon fixation	16	Carbon fixation	7	jasmonic acid,auxin	7	Carbon fixation,jasmonic acid,auxin	2	8	0.299964	0.331305	297.228	0.007219	0.007219	22	0.000584	0	0	0	0.062139
313	AT2G32650	unknown	0	0	2	RNA processing,protein processing,Lipoic acid metabolism,Photosynthesis,auxin,signal transduction,gene regulation	2	Spliceosome,Proteasome,RNA transport,Photosynthesis,Photosynthesis,auxin,gene regulation	1	RNA processing,protein processing,Lipoic acid metabolism,auxin,signal transduction,gene regulation	1	RNA processing,Photosynthesis,Proteasome,auxin,signal transduction	1	8	0.271504	0.296371	0	0.004624	0.004624	30	0.000365	0	0	0	0.036125
314	AT3G18140	unknown	0	0	1	Circadian rhythm,cytokinin,auxin,ethylene,gibberellic acid,jasmonic acid,gene regulation	1	Circadian rhythm,auxin,gibberellic,gene regulation	0	Circadian rhythm,auxin,ethylene,cytokinin,jasmonic acid,gene regulation	0	auxin,gene regulation	3	8	0.306296	0.338347	331.43	0.014494	0.014494	22	0.000679	0	0	0	0.092695
315	AT4G18372	unknown	0	0	2	RNA processing,protein processing,Lipoic acid metabolism,Photosynthesis,auxin,signal transduction,gene regulation	2	Spliceosome,Proteasome,RNA transport,Photosynthesis,Photosynthesis,auxin,gene regulation	1	RNA processing,protein processing,Lipoic acid metabolism,auxin,signal transduction,gene regulation	1	RNA processing,Photosynthesis,Proteasome,auxin,signal transduction	1	8	0.271504	0.296371	0	0.004624	0.004624	30	0.000365	0	0	0	0.036125
316	AT4G23910	unknown	0	0	2	RNA processing,protein processing,Lipoic acid metabolism,Photosynthesis,auxin,signal transduction,gene regulation	2	Spliceosome,Proteasome,RNA transport,Photosynthesis,Photosynthesis,auxin,gene regulation	1	RNA processing,protein processing,Lipoic acid metabolism,auxin,signal transduction,gene regulation	1	RNA processing,Photosynthesis,Proteasome,auxin,signal transduction	1	8	0.271504	0.296371	0	0.004624	0.004624	30	0.000365	0	0	0	0.036125
317	AT3G55150	unknown	0	0	13	Carbon fixation	16	Carbon fixation	7	jasmonic acid,auxin	7	Carbon fixation,jasmonic acid,auxin	2	8	0.299964	0.331305	297.228	0.007219	0.007219	22	0.000584	0	0	0	0.062139
318	AT4G09650	unknown	0	0	13	Carbon fixation	16	Carbon fixation	7	jasmonic acid,auxin	7	Carbon fixation,jasmonic acid,auxin	2	8	0.299964	0.331305	297.228	0.007219	0.007219	22	0.000584	0	0	0	0.062139
319	AT3G21150	unknown	0	0	2	RNA processing,protein processing,Lipoic acid metabolism,Photosynthesis,auxin,signal transduction,gene regulation	2	Spliceosome,Proteasome,RNA transport,Photosynthesis,Photosynthesis,auxin,gene regulation	1	RNA processing,protein processing,Lipoic acid metabolism,auxin,signal transduction,gene regulation	1	RNA processing,Photosynthesis,Proteasome,auxin,signal transduction	1	8	0.271504	0.296371	0	0.004624	0.004624	30	0.000365	0	0	0	0.036125
320	AT5G22890	unknown	0	0	2	RNA processing,protein processing,Lipoic acid metabolism,Photosynthesis,auxin,signal transduction,gene regulation	2	Spliceosome,Proteasome,RNA transport,Photosynthesis,Photosynthesis,auxin,gene regulation	39		58		3	8	0.289566	0.322446	704.537	0.005445	0.005445	30	0.000814	0	0	0	0.054024
321	AT1G13690	unknown	0	0	9	cytokinin,abscisic acid,gene regulation,protein processing	115		33	DNA replication	100		2	8	0.214861	0.224957	826	3.8e-05	3.8e-05	50	0.000816	0	0	0	0.002435
322	AT4G39410	unknown	0	0	9	cytokinin,abscisic acid,gene regulation,protein processing	115		33	DNA replication	100		1	9	0.176898	0.182563	0	2e-06	2e-06	50	0.000509	0	0	0	0.000664
323	AT4G15770	unknown	0	0	70		116		72		101		3	8	0.300181	0.332111	1123.23	0.007231	0.007231	22	0.000951	0	0	0	0.062769
324	AT4G25470	unknown	0	0	70		116		72		101		1	9	0.230941	0.244974	0	0.000295	0.000295	22	0.000432	0	0	0	0.003546
325	AT1G07210	unknown	0	0	27	protein processing	36		23	anthocyanin,abscisic acid,auxin	29		2	8	0.27375	0.300422	203.885	0.00486	0.00486	30	0.000561	0	0	0	0.039063
326	AT3G12830	unknown	0	0	2	RNA processing,protein processing,Lipoic acid metabolism,Photosynthesis,auxin,signal transduction,gene regulation	2	Spliceosome,Proteasome,RNA transport,Photosynthesis,Photosynthesis,auxin,gene regulation	1	RNA processing,protein processing,Lipoic acid metabolism,auxin,signal transduction,gene regulation	1	RNA processing,Photosynthesis,Proteasome,auxin,signal transduction	1	8	0.271504	0.296371	0	0.004624	0.004624	30	0.000365	0	0	0	0.036125
327	AT3G17668	unknown	0	0	2	RNA processing,protein processing,Lipoic acid metabolism,Photosynthesis,auxin,signal transduction,gene regulation	2	Spliceosome,Proteasome,RNA transport,Photosynthesis,Photosynthesis,auxin,gene regulation	1	RNA processing,protein processing,Lipoic acid metabolism,auxin,signal transduction,gene regulation	1	RNA processing,Photosynthesis,Proteasome,auxin,signal transduction	1	8	0.271504	0.296371	0	0.004624	0.004624	30	0.000365	0	0	0	0.036125
328	AT5G48335	unknown	0	0	62	auxin	100		62	plastid	85	plastid organization	2	8	0.275851	0.302538	79.66	0.005327	0.005327	0	0.000546	0	0	0	0.04316
329	AT5G62770	unknown	0	0	2	RNA processing,protein processing,Lipoic acid metabolism,Photosynthesis,auxin,signal transduction,gene regulation	2	Spliceosome,Proteasome,RNA transport,Photosynthesis,Photosynthesis,auxin,gene regulation	1	RNA processing,protein processing,Lipoic acid metabolism,auxin,signal transduction,gene regulation	1	RNA processing,Photosynthesis,Proteasome,auxin,signal transduction	1	8	0.271504	0.296371	0	0.004624	0.004624	30	0.000365	0	0	0	0.036125
330	AT3G50910	unknown	0	0	65	Protein processing,auxin,jasmonic acid,ethylene	117	jasmonic acid,ethylene,stress	7	jasmonic acid,auxin	94	MAPK,protein processing,jasmonic acid,ethylene	2	9	0.216662	0.229205	346.723	0.000246	0.000246	2	0.000643	0	0	0	0.003317
331	AT5G44420	unknown	0	0	65	Protein processing,auxin,jasmonic acid,ethylene	117	jasmonic acid,ethylene,stress	7	jasmonic acid,auxin	94	MAPK,protein processing,jasmonic acid,ethylene	3	10	0.193089	0.203582	224.447	3.5e-05	3.5e-05	2	0.000995	0	0	0	0.002122
332	AT1G06460	unknown	0	0	71		118		73		102		3	8	0.288858	0.321197	1796.04	0.005225	0.005225	19	0.000911	0	0	0	0.051534
333	AT5G05790	unknown	0	0	22	Citrate cycle (TCA cycle),Pyruvate metabolism,gibberellin,salicylic acid,jasmonic acid,cytokinin,ethylene,abscisic acid,gene regulation	26	Zeatin biosynthesis,gibberellic acid,salicylic acid,jasmonic acid,ethylene,cytokinin,	5	salicylic acid,gibberellin,ethylene,jasmonic acid,abscisic acid,auxin,gene regulation	5	gibberellin,jasmonic acid,salicylic acid,auxin,gene regulation	8	8	0.322921	0.361423	3409.07	0.010044	0.010044	2	0.001668	0	0.035714	1	0.105817
334	AT3G49810	unknown	0	0	2	RNA processing,protein processing,Lipoic acid metabolism,Photosynthesis,auxin,signal transduction,gene regulation	2	Spliceosome,Proteasome,RNA transport,Photosynthesis,Photosynthesis,auxin,gene regulation	1	RNA processing,protein processing,Lipoic acid metabolism,auxin,signal transduction,gene regulation	1	RNA processing,Photosynthesis,Proteasome,auxin,signal transduction	2	8	0.287552	0.319302	292.974	0.005216	0.005216	13	0.000611	0	0	0	0.050732
335	AT3G57720	unknown	0	0	13	Carbon fixation	16	Carbon fixation	7	jasmonic acid,auxin	7	Carbon fixation,jasmonic acid,auxin	2	8	0.299964	0.331305	297.228	0.007219	0.007219	22	0.000584	0	0	0	0.062139
336	AT2G39100	unknown	0	0	2	RNA processing,protein processing,Lipoic acid metabolism,Photosynthesis,auxin,signal transduction,gene regulation	2	Spliceosome,Proteasome,RNA transport,Photosynthesis,Photosynthesis,auxin,gene regulation	1	RNA processing,protein processing,Lipoic acid metabolism,auxin,signal transduction,gene regulation	1	RNA processing,Photosynthesis,Proteasome,auxin,signal transduction	1	8	0.271504	0.296371	0	0.004624	0.004624	30	0.000365	0	0	0	0.036125
337	AT3G13200	rna processing	16	1	2	RNA processing,protein processing,Lipoic acid metabolism,Photosynthesis,auxin,signal transduction,gene regulation	2	Spliceosome,Proteasome,RNA transport,Photosynthesis,Photosynthesis,auxin,gene regulation	1	RNA processing,protein processing,Lipoic acid metabolism,auxin,signal transduction,gene regulation	1	RNA processing,Photosynthesis,Proteasome,auxin,signal transduction	1	8	0.271504	0.296371	0	0.004624	0.004624	30	0.000365	0	0	0	0.036125
338	AT4G02770	unknown	0	0	2	RNA processing,protein processing,Lipoic acid metabolism,Photosynthesis,auxin,signal transduction,gene regulation	2	Spliceosome,Proteasome,RNA transport,Photosynthesis,Photosynthesis,auxin,gene regulation	1	RNA processing,protein processing,Lipoic acid metabolism,auxin,signal transduction,gene regulation	1	RNA processing,Photosynthesis,Proteasome,auxin,signal transduction	2	8	0.287552	0.319302	292.974	0.005216	0.005216	13	0.000611	0	0	0	0.050732
339	AT1G67090	unknown	0	0	13	Carbon fixation	16	Carbon fixation	7	jasmonic acid,auxin	7	Carbon fixation,jasmonic acid,auxin	2	8	0.299964	0.331305	297.228	0.007219	0.007219	22	0.000584	0	0	0	0.062139
340	AT1G02140	rna processing	16	1	2	RNA processing,protein processing,Lipoic acid metabolism,Photosynthesis,auxin,signal transduction,gene regulation	2	Spliceosome,Proteasome,RNA transport,Photosynthesis,Photosynthesis,auxin,gene regulation	1	RNA processing,protein processing,Lipoic acid metabolism,auxin,signal transduction,gene regulation	1	RNA processing,Photosynthesis,Proteasome,auxin,signal transduction	1	8	0.271504	0.296371	0	0.004624	0.004624	30	0.000365	0	0	0	0.036125
341	AT3G11850	unknown	0	0	72		119		74		103		1	1	1	1	0	0	0	21	0.001084	13	0	0	0.000501
342	AT3G30210	abscisic acid	1	1	72		119		74		103		1	1	1	1	0	0	0	21	0.001084	13	0	0	0.000501
343	AT2G43370	unknown	0	0	54	RNA processing	89	RNA processing	51	RNA processing	73	RNA processing	2	8	0.272398	0.298286	423.002	0.004646	0.004646	30	0.000632	0	0	0	0.037208
344	AT1G77710	unknown	0	0	2	RNA processing,protein processing,Lipoic acid metabolism,Photosynthesis,auxin,signal transduction,gene regulation	2	Spliceosome,Proteasome,RNA transport,Photosynthesis,Photosynthesis,auxin,gene regulation	1	RNA processing,protein processing,Lipoic acid metabolism,auxin,signal transduction,gene regulation	1	RNA processing,Photosynthesis,Proteasome,auxin,signal transduction	1	8	0.271504	0.296371	0	0.004624	0.004624	30	0.000365	0	0	0	0.036125
345	AT4G20300	unknown	0	0	2	RNA processing,protein processing,Lipoic acid metabolism,Photosynthesis,auxin,signal transduction,gene regulation	2	Spliceosome,Proteasome,RNA transport,Photosynthesis,Photosynthesis,auxin,gene regulation	1	RNA processing,protein processing,Lipoic acid metabolism,auxin,signal transduction,gene regulation	1	RNA processing,Photosynthesis,Proteasome,auxin,signal transduction	1	8	0.271504	0.296371	0	0.004624	0.004624	30	0.000365	0	0	0	0.036125
346	AT5G20920	rna processing	16	1	2	RNA processing,protein processing,Lipoic acid metabolism,Photosynthesis,auxin,signal transduction,gene regulation	2	Spliceosome,Proteasome,RNA transport,Photosynthesis,Photosynthesis,auxin,gene regulation	1	RNA processing,protein processing,Lipoic acid metabolism,auxin,signal transduction,gene regulation	1	RNA processing,Photosynthesis,Proteasome,auxin,signal transduction	1	8	0.271504	0.296371	0	0.004624	0.004624	30	0.000365	0	0	0	0.036125
347	AT4G28860	unknown	0	0	21	auxin,jasmonic acid,protein processing	120	auxin	25	auxin,jasmonic acid	104	auxin	3	8	0.273479	0.300059	1599.11	0.005123	0.005123	30	0.000877	0	0.333333	1	0.041501
348	AT4G18700	unknown	0	0	2	RNA processing,protein processing,Lipoic acid metabolism,Photosynthesis,auxin,signal transduction,gene regulation	2	Spliceosome,Proteasome,RNA transport,Photosynthesis,Photosynthesis,auxin,gene regulation	1	RNA processing,protein processing,Lipoic acid metabolism,auxin,signal transduction,gene regulation	1	RNA processing,Photosynthesis,Proteasome,auxin,signal transduction	1	8	0.271504	0.296371	0	0.004624	0.004624	30	0.000365	0	0	0	0.036125
349	AT1G56170	unknown	0	0	32	Circadian rhythm,jasmonic acid,gene regulation	50	jasmonic acid,gene regulation	7	jasmonic acid,auxin	35	gene regulation, auxin	4	8	0.253137	0.268568	457.107	0.000685	0.000685	22	0.000983	0	0.166667	1	0.010985
350	AT2G46790	unknown	0	0	32	Circadian rhythm,jasmonic acid,gene regulation	50	jasmonic acid,gene regulation	7	jasmonic acid,auxin	35	gene regulation, auxin	2	9	0.202151	0.210525	0.25	5.6e-05	5.6e-05	22	0.00058	0	0	0	0.002347
351	AT5G63470	unknown	0	0	32	Circadian rhythm,jasmonic acid,gene regulation	50	jasmonic acid,gene regulation	7	jasmonic acid,auxin	35	gene regulation, auxin	4	8	0.253137	0.268568	457.107	0.000685	0.000685	22	0.000983	0	0.166667	1	0.010985
352	AT2G25250	unknown	0	0	2	RNA processing,protein processing,Lipoic acid metabolism,Photosynthesis,auxin,signal transduction,gene regulation	2	Spliceosome,Proteasome,RNA transport,Photosynthesis,Photosynthesis,auxin,gene regulation	1	RNA processing,protein processing,Lipoic acid metabolism,auxin,signal transduction,gene regulation	1	RNA processing,Photosynthesis,Proteasome,auxin,signal transduction	1	8	0.271504	0.296371	0	0.004624	0.004624	30	0.000365	0	0	0	0.036125
353	AT1G09810	unknown	0	0	2	RNA processing,protein processing,Lipoic acid metabolism,Photosynthesis,auxin,signal transduction,gene regulation	2	Spliceosome,Proteasome,RNA transport,Photosynthesis,Photosynthesis,auxin,gene regulation	1	RNA processing,protein processing,Lipoic acid metabolism,auxin,signal transduction,gene regulation	1	RNA processing,Photosynthesis,Proteasome,auxin,signal transduction	2	8	0.287552	0.319302	292.974	0.005216	0.005216	13	0.000611	0	0	0	0.050732
354	AT1G54200	unknown	0	0	2	RNA processing,protein processing,Lipoic acid metabolism,Photosynthesis,auxin,signal transduction,gene regulation	2	Spliceosome,Proteasome,RNA transport,Photosynthesis,Photosynthesis,auxin,gene regulation	1	RNA processing,protein processing,Lipoic acid metabolism,auxin,signal transduction,gene regulation	1	RNA processing,Photosynthesis,Proteasome,auxin,signal transduction	2	8	0.287552	0.319302	292.974	0.005216	0.005216	13	0.000611	0	0	0	0.050732
355	AT3G02460	unknown	0	0	13	Carbon fixation	16	Carbon fixation	7	jasmonic acid,auxin	7	Carbon fixation,jasmonic acid,auxin	2	8	0.299964	0.331305	297.228	0.007219	0.007219	22	0.000584	0	0	0	0.062139
356	AT1G76890	unknown	0	0	2	RNA processing,protein processing,Lipoic acid metabolism,Photosynthesis,auxin,signal transduction,gene regulation	2	Spliceosome,Proteasome,RNA transport,Photosynthesis,Photosynthesis,auxin,gene regulation	1	RNA processing,protein processing,Lipoic acid metabolism,auxin,signal transduction,gene regulation	1	RNA processing,Photosynthesis,Proteasome,auxin,signal transduction	1	8	0.271504	0.296371	0	0.004624	0.004624	30	0.000365	0	0	0	0.036125
357	AT3G48510	unknown	0	0	2	RNA processing,protein processing,Lipoic acid metabolism,Photosynthesis,auxin,signal transduction,gene regulation	2	Spliceosome,Proteasome,RNA transport,Photosynthesis,Photosynthesis,auxin,gene regulation	1	RNA processing,protein processing,Lipoic acid metabolism,auxin,signal transduction,gene regulation	1	RNA processing,Photosynthesis,Proteasome,auxin,signal transduction	3	8	0.301825	0.33611	998.808	0.005715	0.005715	3	0.000826	0	0	0	0.060597
358	AT4G18830	unknown	0	0	2	RNA processing,protein processing,Lipoic acid metabolism,Photosynthesis,auxin,signal transduction,gene regulation	2	Spliceosome,Proteasome,RNA transport,Photosynthesis,Photosynthesis,auxin,gene regulation	1	RNA processing,protein processing,Lipoic acid metabolism,auxin,signal transduction,gene regulation	1	RNA processing,Photosynthesis,Proteasome,auxin,signal transduction	2	8	0.287552	0.319302	292.974	0.005216	0.005216	13	0.000611	0	0	0	0.050732
359	AT5G25510	unknown	0	0	2	RNA processing,protein processing,Lipoic acid metabolism,Photosynthesis,auxin,signal transduction,gene regulation	2	Spliceosome,Proteasome,RNA transport,Photosynthesis,Photosynthesis,auxin,gene regulation	1	RNA processing,protein processing,Lipoic acid metabolism,auxin,signal transduction,gene regulation	1	RNA processing,Photosynthesis,Proteasome,auxin,signal transduction	1	8	0.271504	0.296371	0	0.004624	0.004624	30	0.000365	0	0	0	0.036125
360	AT1G10650	unknown	0	0	67		111	ethylene	7	jasmonic acid,auxin	97		4	8	0.31771	0.353108	2362.27	0.007848	0.007848	22	0.0011	0	0	0	0.077736
361	AT1G21600	unknown	0	0	36	cytokinin	57		32	tRNA transcription	45	cytokinin	4	7	0.319675	0.354226	855.219	0.008836	0.008836	0	0.000991	0	0.333333	2	0.085196
362	AT3G57730	unknown	0	0	2	RNA processing,protein processing,Lipoic acid metabolism,Photosynthesis,auxin,signal transduction,gene regulation	2	Spliceosome,Proteasome,RNA transport,Photosynthesis,Photosynthesis,auxin,gene regulation	1	RNA processing,protein processing,Lipoic acid metabolism,auxin,signal transduction,gene regulation	1	RNA processing,Photosynthesis,Proteasome,auxin,signal transduction	1	8	0.271504	0.296371	0	0.004624	0.004624	30	0.000365	0	0	0	0.036125
363	AT2G32180	unknown	0	0	2	RNA processing,protein processing,Lipoic acid metabolism,Photosynthesis,auxin,signal transduction,gene regulation	2	Spliceosome,Proteasome,RNA transport,Photosynthesis,Photosynthesis,auxin,gene regulation	1	RNA processing,protein processing,Lipoic acid metabolism,auxin,signal transduction,gene regulation	1	RNA processing,Photosynthesis,Proteasome,auxin,signal transduction	1	8	0.271504	0.296371	0	0.004624	0.004624	30	0.000365	0	0	0	0.036125
364	AT2G27020	unknown	0	0	2	RNA processing,protein processing,Lipoic acid metabolism,Photosynthesis,auxin,signal transduction,gene regulation	2	Spliceosome,Proteasome,RNA transport,Photosynthesis,Photosynthesis,auxin,gene regulation	1	RNA processing,protein processing,Lipoic acid metabolism,auxin,signal transduction,gene regulation	1	RNA processing,Photosynthesis,Proteasome,auxin,signal transduction	1	8	0.271504	0.296371	0	0.004624	0.004624	30	0.000365	0	0	0	0.036125
365	AT1G03130	unknown	0	0	2	RNA processing,protein processing,Lipoic acid metabolism,Photosynthesis,auxin,signal transduction,gene regulation	2	Spliceosome,Proteasome,RNA transport,Photosynthesis,Photosynthesis,auxin,gene regulation	1	RNA processing,protein processing,Lipoic acid metabolism,auxin,signal transduction,gene regulation	1	RNA processing,Photosynthesis,Proteasome,auxin,signal transduction	1	8	0.271504	0.296371	0	0.004624	0.004624	30	0.000365	0	0	0	0.036125
366	AT2G25880	unknown	0	0	23		27	protein processing	17	histone phosphorylation,	20	histone phosphorylation	2	8	0.272398	0.298286	1812.3	0.004654	0.004654	30	0.000685	0	0	0	0.037041
367	AT1G72670	unknown	0	0	2	RNA processing,protein processing,Lipoic acid metabolism,Photosynthesis,auxin,signal transduction,gene regulation	2	Spliceosome,Proteasome,RNA transport,Photosynthesis,Photosynthesis,auxin,gene regulation	1	RNA processing,protein processing,Lipoic acid metabolism,auxin,signal transduction,gene regulation	1	RNA processing,Photosynthesis,Proteasome,auxin,signal transduction	1	8	0.271504	0.296371	0	0.004624	0.004624	30	0.000365	0	0	0	0.036125
368	AT5G25280	unknown	0	0	73		121		75		105		2	8	0.273027	0.29883	1160	0.004637	0.004637	19	0.000669	0	0	0	0.037117
369	AT5G27720	rna processing	16	1	2	RNA processing,protein processing,Lipoic acid metabolism,Photosynthesis,auxin,signal transduction,gene regulation	2	Spliceosome,Proteasome,RNA transport,Photosynthesis,Photosynthesis,auxin,gene regulation	1	RNA processing,protein processing,Lipoic acid metabolism,auxin,signal transduction,gene regulation	1	RNA processing,Photosynthesis,Proteasome,auxin,signal transduction	1	8	0.271504	0.296371	0	0.004624	0.004624	30	0.000365	0	0	0	0.036125
370	AT4G09060	unknown	0	0	28	salicylic acid,gene regulation	66	abscisic acid,jasmonic acid	24	Sulfur metabolism,gene regulation	30	abscisic acid,jasmonic acid	3	8	0.288656	0.314817	677.238	0.003128	0.003128	22	0.000817	0	0	0	0.037875
371	AT3G62550	unknown	0	0	9	cytokinin,abscisic acid,gene regulation,protein processing	12		9	abscisic acid,auxin,cytokinin	9	RNA processing	2	7	0.259736	0.280521	127.82	0.000748	0.000748	20	0.000582	0	0	0	0.015867
372	AT1G79650	protein processing	15	1	36	cytokinin	57		32	tRNA transcription	45	cytokinin	1	8	0.246645	0.263988	0	0.000499	0.000499	3	0.000377	0	0	0	0.009865
373	AT4G22720	unknown	0	0	48	auxin	82	auxin	0	Circadian rhythm,auxin,ethylene,cytokinin,jasmonic acid,gene regulation	19	ethylene,protein processing	3	8	0.285271	0.312744	1016.84	0.003183	0.003183	13	0.000823	0	0	0	0.038125
374	AT4G05450	unknown	0	0	36	cytokinin	57		32	tRNA transcription	45	cytokinin	1	8	0.246645	0.263988	0	0.000499	0.000499	3	0.000377	0	0	0	0.009865
375	AT2G35940	unknown	0	0	36	cytokinin	57		32	tRNA transcription	45	cytokinin	1	8	0.246645	0.263988	0	0.000499	0.000499	3	0.000377	0	0	0	0.009865
376	AT4G00780	unknown	0	0	32	Circadian rhythm,jasmonic acid,gene regulation	58		7	jasmonic acid,auxin	46		1	9	0.219363	0.230409	0	0.00029	0.00029	22	0.000366	0	0	0	0.002851
377	AT5G18580	unknown	0	0	74	preprophase band assembly	122	preprophase band assembly	76	preprophase band assembly	106	preprophase band assembly	6	9	0.250227	0.271068	2485.01	0.014956	0.014956	3	0.001388	0	0.133333	2	0.068211
378	AT5G59450	unknown	0	0	22	Citrate cycle (TCA cycle),Pyruvate metabolism,gibberellin,salicylic acid,jasmonic acid,cytokinin,ethylene,abscisic acid,gene regulation	80	Sulfur relay system,Folate biosynthesis,RNA processing	5	salicylic acid,gibberellin,ethylene,jasmonic acid,abscisic acid,auxin,gene regulation	5	gibberellin,jasmonic acid,salicylic acid,auxin,gene regulation	1	8	0.230555	0.244789	0	0.000278	0.000278	2	0.000343	0	0	0	0.006091
379	AT2G31955	unknown	0	0	22	Citrate cycle (TCA cycle),Pyruvate metabolism,gibberellin,salicylic acid,jasmonic acid,cytokinin,ethylene,abscisic acid,gene regulation	80	Sulfur relay system,Folate biosynthesis,RNA processing	5	salicylic acid,gibberellin,ethylene,jasmonic acid,abscisic acid,auxin,gene regulation	5	gibberellin,jasmonic acid,salicylic acid,auxin,gene regulation	1	8	0.230555	0.244789	0	0.000278	0.000278	2	0.000343	0	0	0	0.006091
380	AT5G23130	unknown	0	0	22	Citrate cycle (TCA cycle),Pyruvate metabolism,gibberellin,salicylic acid,jasmonic acid,cytokinin,ethylene,abscisic acid,gene regulation	80	Sulfur relay system,Folate biosynthesis,RNA processing	5	salicylic acid,gibberellin,ethylene,jasmonic acid,abscisic acid,auxin,gene regulation	5	gibberellin,jasmonic acid,salicylic acid,auxin,gene regulation	2	8	0.26039	0.285578	316.907	0.00087	0.00087	2	0.000589	0	0	0	0.020699
381	AT3G18240	unknown	0	0	74	preprophase band assembly	123	gene regulation	76	preprophase band assembly	107	gene regulation	3	9	0.224484	0.237123	861.238	0.000647	0.000647	3	0.000973	0	0	0	0.005253
382	AT5G04820	unknown	0	0	71		118		73		102		4	8	0.234211	0.249971	796.08	0.000127	0.000127	19	0.00115	0	0.166667	1	0.006535
383	AT3G14080	rna processing	16	1	75	auxin,RNA processing	124	RNA processing,ethylene	9	abscisic acid,auxin,cytokinin	9	RNA processing	2	7	0.239502	0.254356	4110	0.00025	0.00025	20	0.00073	0	0	0	0.006613
384	AT3G53250	auxin	3	1	75	auxin,RNA processing	124	RNA processing,ethylene	77	auxin	108	auxin	2	8	0.193631	0.202536	3292	1e-05	1e-05	20	0.000851	0	0	0	0.001559
385	AT5G25580	unknown	0	0	22	Citrate cycle (TCA cycle),Pyruvate metabolism,gibberellin,salicylic acid,jasmonic acid,cytokinin,ethylene,abscisic acid,gene regulation	80	Sulfur relay system,Folate biosynthesis,RNA processing	5	salicylic acid,gibberellin,ethylene,jasmonic acid,abscisic acid,auxin,gene regulation	5	gibberellin,jasmonic acid,salicylic acid,auxin,gene regulation	1	8	0.230555	0.244789	0	0.000278	0.000278	2	0.000343	0	0	0	0.006091
386	AT1G68590	unknown	0	0	4	MAPK,Circadian rhythm,abscisic acid,amino acid metabolism,iron ion transport,gene regulation	81	response to iron ion	2	Circadian rhythm,MAPK,abscisic acid,auxin,cytokinin,gene regulation	64	response to iron ion	2	8	0.241038	0.25472	133.956	0.000792	0.000792	22	0.000558	0	0	0	0.008346
387	AT5G12190	rna processing	16	1	21	auxin,jasmonic acid,protein processing	40	abscisic acid,auxin	25	auxin,jasmonic acid	31	auxin,salicylic acid	1	9	0.236827	0.248937	0	0.00049	0.00049	30	0.000361	0	0	0	0.004616
388	AT3G06790	unknown	0	0	34	histone acetylation	52	histone acetylation	25	auxin,jasmonic acid	31	auxin,salicylic acid	3	8	0.258357	0.276402	178.918	0.000805	0.000805	30	0.000779	0	0	0	0.011947
389	AT5G28770	unknown	0	0	22	Citrate cycle (TCA cycle),Pyruvate metabolism,gibberellin,salicylic acid,jasmonic acid,cytokinin,ethylene,abscisic acid,gene regulation	26	Zeatin biosynthesis,gibberellic acid,salicylic acid,jasmonic acid,ethylene,cytokinin,	5	salicylic acid,gibberellin,ethylene,jasmonic acid,abscisic acid,auxin,gene regulation	5	gibberellin,jasmonic acid,salicylic acid,auxin,gene regulation	4	8	0.254462	0.275616	312.876	0.001162	0.001162	13	0.000923	0	0	0	0.022396
390	AT3G58680	unknown	0	0	38		62		35	Protein processing	49	Protein processing	1	9	0.211347	0.222191	0	4.2e-05	4.2e-05	50	0.000379	0	0	0	0.001933
391	AT5G39950	unknown	0	0	17	amino acid metabolism	20	amino acid metabolism	13	amino acid metabolism	15	amino acid metabolism	1	9	0.191125	0.199083	0	9e-06	9e-06	13	0.000536	0	0	0	0.000876
392	AT1G61150	unknown	0	0	9	cytokinin,abscisic acid,gene regulation,protein processing	59	cytokinin	33	DNA replication	47	cytokinin	1	8	0.214749	0.224151	0	3.8e-05	3.8e-05	50	0.000383	0	0	0	0.001924
393	AT5G57950	unknown	0	0	76	Protein processing,jasmonic acid	125	jasmonic acid	78	glucosinolate biosynthetic process	109	proteasome regulatory particle assembly	2	7	0.238948	0.25363	826	0.00025	0.00025	20	0.000792	0	0	0	0.006522
394	AT5G60890	jasmonic acid	12	1	76	Protein processing,jasmonic acid	125	jasmonic acid	78	glucosinolate biosynthetic process	109	proteasome regulatory particle assembly	1	8	0.192909	0.200533	0	1e-05	1e-05	20	0.000499	0	0	0	0.000874
395	AT5G65683	unknown	0	0	22	Citrate cycle (TCA cycle),Pyruvate metabolism,gibberellin,salicylic acid,jasmonic acid,cytokinin,ethylene,abscisic acid,gene regulation	80	Sulfur relay system,Folate biosynthesis,RNA processing	5	salicylic acid,gibberellin,ethylene,jasmonic acid,abscisic acid,auxin,gene regulation	5	gibberellin,jasmonic acid,salicylic acid,auxin,gene regulation	2	8	0.26039	0.285578	316.907	0.00087	0.00087	2	0.000589	0	0	0	0.020699
396	AT4G00180	unknown	0	0	21	auxin,jasmonic acid,protein processing	40	abscisic acid,auxin	25	auxin,jasmonic acid	31	auxin,salicylic acid	2	7	0.251674	0.267807	77.2006	0.000601	0.000601	30	0.000634	0	0	0	0.008239
397	AT1G05510	unknown	0	0	77	abscisic acid	126	abscisic acid	79	abscisic acid	110	abscisic acid	1	1	1	1	0	0	0	23	0.001084	14	0	0	0.000501
398	AT4G18010	abscisic acid	1	1	77	abscisic acid	126	abscisic acid	79	abscisic acid	110	abscisic acid	1	1	1	1	0	0	0	23	0.001084	14	0	0	0.000501
399	AT3G48680	unknown	0	0	32	Circadian rhythm,jasmonic acid,gene regulation	58		7	jasmonic acid,auxin	46		3	8	0.285369	0.311944	1021.98	0.003162	0.003162	22	0.000764	0	0	0	0.034956
400	AT4G20130	unknown	0	0	32	Circadian rhythm,jasmonic acid,gene regulation	58		7	jasmonic acid,auxin	46		1	9	0.219363	0.230409	0	0.00029	0.00029	22	0.000366	0	0	0	0.002851
401	AT5G50230	unknown	0	0	36	cytokinin	57		32	tRNA transcription	45	cytokinin	2	8	0.28351	0.30956	115.005	0.003093	0.003093	3	0.000595	0	0	0	0.035879
402	AT5G42970	unknown	0	0	36	cytokinin	57		32	tRNA transcription	45	cytokinin	1	8	0.246645	0.263988	0	0.000499	0.000499	3	0.000377	0	0	0	0.009865
403	AT5G55620	unknown	0	0	36	cytokinin	57		32	tRNA transcription	45	cytokinin	1	8	0.246645	0.263988	0	0.000499	0.000499	3	0.000377	0	0	0	0.009865
404	AT3G08710	unknown	0	0	17	amino acid metabolism	20	amino acid metabolism	13	amino acid metabolism	15	amino acid metabolism	1	9	0.191125	0.199083	0	9e-06	9e-06	13	0.000536	0	0	0	0.000876
405	AT1G64000	unknown	0	0	28	salicylic acid,gene regulation	64		24	Sulfur metabolism,gene regulation	52		3	9	0.206853	0.219281	366.637	2.8e-05	2.8e-05	50	0.001029	0	0	0	0.002966
406	AT2G22880	unknown	0	0	28	salicylic acid,gene regulation	69		24	Sulfur metabolism,gene regulation	56		3	9	0.212596	0.223927	1413.73	3.1e-05	3.1e-05	50	0.001041	0	0	0	0.002813
407	AT4G33925	unknown	0	0	36	cytokinin	57		32	tRNA transcription	45	cytokinin	1	8	0.246645	0.263988	0	0.000499	0.000499	3	0.000377	0	0	0	0.009865
408	AT2G41680	unknown	0	0	36	cytokinin	57		32	tRNA transcription	45	cytokinin	1	8	0.246645	0.263988	0	0.000499	0.000499	3	0.000377	0	0	0	0.009865
409	AT3G13740	unknown	0	0	22	Citrate cycle (TCA cycle),Pyruvate metabolism,gibberellin,salicylic acid,jasmonic acid,cytokinin,ethylene,abscisic acid,gene regulation	80	Sulfur relay system,Folate biosynthesis,RNA processing	5	salicylic acid,gibberellin,ethylene,jasmonic acid,abscisic acid,auxin,gene regulation	5	gibberellin,jasmonic acid,salicylic acid,auxin,gene regulation	1	8	0.230555	0.244789	0	0.000278	0.000278	2	0.000343	0	0	0	0.006091
410	AT3G48150	protein processing	15	1	36	cytokinin	57		32	tRNA transcription	45	cytokinin	2	8	0.28351	0.30956	115.005	0.003093	0.003093	3	0.000595	0	0	0	0.035879
411	AT1G29260	fatty acid metabolism	10	1	78	Peroxisome,fatty acid metabolism	127	Fatty acid metabolism	80	Peroxisome,Fatty acid metabolism	111	Peroxisome,fatty acid metabolism	4	8	0.2839	0.311172	1766.01	0.003103	0.003103	3	0.001365	0	0	0	0.037064
412	AT1G01225	unknown	0	0	36	cytokinin	57		32	tRNA transcription	45	cytokinin	2	8	0.28351	0.30956	115.005	0.003093	0.003093	3	0.000595	0	0	0	0.035879
413	AT3G17090	unknown	0	0	75	auxin,RNA processing	128		77	auxin	108	auxin	3	9	0.162444	0.169427	2472.5	0	0	20	0.001337	0	0	0	0.001808
414	AT5G08480	unknown	0	0	28	salicylic acid,gene regulation	64		24	Sulfur metabolism,gene regulation	52		3	9	0.207528	0.218667	1200.54	3e-05	3e-05	50	0.001057	0	0	0	0.002773
415	AT4G37710	unknown	0	0	28	salicylic acid,gene regulation	64		24	Sulfur metabolism,gene regulation	52		3	8	0.255483	0.278656	1304.44	0.000622	0.000622	50	0.000959	0	0	0	0.016614
416	AT1G76080	unknown	0	0	21	auxin,jasmonic acid,protein processing	40	abscisic acid,auxin	0	Circadian rhythm,auxin,ethylene,cytokinin,jasmonic acid,gene regulation	19	ethylene,protein processing	3	8	0.263124	0.288128	317.954	0.001152	0.001152	13	0.000856	0	0	0	0.020776
417	AT2G33150	unknown	0	0	78	Peroxisome,fatty acid metabolism	127	Fatty acid metabolism	80	Peroxisome,Fatty acid metabolism	111	Peroxisome,fatty acid metabolism	1	9	0.221182	0.233501	0	0.000126	0.000126	3	0.000453	0	0	0	0.002484
418	AT1G60950	unknown	0	0	36	cytokinin	57		32	tRNA transcription	45	cytokinin	1	8	0.246645	0.263988	0	0.000499	0.000499	3	0.000377	0	0	0	0.009865
419	AT5G51940	rna processing	16	1	79	gene regulation	129	gene regulation	81	gene regulation	112	gene regulation	2	8	0.246939	0.265096	254.161	0.000504	0.000504	3	0.0007	0	0	0	0.010529
420	AT1G80940	unknown	0	0	36	cytokinin	57		32	tRNA transcription	45	cytokinin	1	8	0.246645	0.263988	0	0.000499	0.000499	3	0.000377	0	0	0	0.009865
421	AT3G18430	unknown	0	0	36	cytokinin	57		32	tRNA transcription	45	cytokinin	1	8	0.246645	0.263988	0	0.000499	0.000499	3	0.000377	0	0	0	0.009865
422	AT4G36030	unknown	0	0	36	cytokinin	57		32	tRNA transcription	45	cytokinin	1	8	0.246645	0.263988	0	0.000499	0.000499	3	0.000377	0	0	0	0.009865
423	AT3G56090	unknown	0	0	4	MAPK,Circadian rhythm,abscisic acid,amino acid metabolism,iron ion transport,gene regulation	81	response to iron ion	2	Circadian rhythm,MAPK,abscisic acid,auxin,cytokinin,gene regulation	64	response to iron ion	1	10	0.192639	0.201546	0	9e-05	9e-05	22	0.000377	0	0	0	0.00131
424	AT3G03270	unknown	0	0	80		130		82		113		1	1	1	1	0	0	0	24	0.001084	15	0	0	0.000501
425	AT5G49620	abscisic acid	1	1	80		130		82		113		1	1	1	1	0	0	0	24	0.001084	15	0	0	0.000501
426	AT2G29540	rna processing	16	1	30	MAPK,RNA processing, protein processing,ethylene	41	RNA polymerase,protein processing,MAPK,ethylene	32	tRNA transcription	45	cytokinin	2	8	0.270527	0.290555	0	0.000939	0.000939	3	0.000581	0	1	1	0.016459
427	AT5G64150	unknown	0	0	25	salicylic acid,jasmonic acid,gene regulation	29	salicylic acid,gene regulation	19	protein processing,salicylic acid,jasmonic acid,gene regulation	22	salicylic acid,gene regulation	2	8	0.250758	0.270316	206.556	0.000595	0.000595	3	0.000557	0	0	0	0.012123
428	AT1G68160	unknown	0	0	73		121		75		105		3	8	0.285566	0.31228	1619.92	0.003106	0.003106	19	0.000898	0	0	0	0.036871
429	AT1G80370	unknown	0	0	36	cytokinin	57		32	tRNA transcription	45	cytokinin	1	8	0.246645	0.263988	0	0.000499	0.000499	3	0.000377	0	0	0	0.009865
430	AT1G05730	unknown	0	0	36	cytokinin	57		32	tRNA transcription	45	cytokinin	1	8	0.246645	0.263988	0	0.000499	0.000499	3	0.000377	0	0	0	0.009865
431	AT3G51030	unknown	0	0	17	amino acid metabolism	20	amino acid metabolism	13	amino acid metabolism	15	amino acid metabolism	1	9	0.191125	0.199083	0	9e-06	9e-06	13	0.000536	0	0	0	0.000876
432	AT3G22810	unknown	0	0	44	signal transduction,auxin,abscisic acid	74	signal transduction	9	abscisic acid,auxin,cytokinin	13	abscisic acid,signal transduction	1	9	0.182722	0.190011	0	1.1e-05	1.1e-05	20	0.000438	0	0	0	0.000905
433	AT1G51090	unknown	0	0	43	Riboflavin metabolism,protein processing	73	Riboflavin metabolism,protein processing	39		58		2	9	0.226204	0.239895	46.7592	0.000465	0.000465	30	0.00056	0	0	0	0.006231
434	AT5G50680	protein processing	15	1	12	gene regulation	15	gene regulation	83		114		1	8	0.2558	0.27231	0	0.000427	0.000427	3	0.000373	0	0	0	0.008806
435	AT5G14600	unknown	0	0	42	MAPK,Plant-pathogen interaction,Glycerolipid metabolism,abscisic acid,jasmonic acid,ethylene	72	MAPK,Plant-pathogen interaction,protein processing,abscisic acid,jasmonic acid,ethylene	36	MAPK,Plant-pathogen interaction,abscisic acid,cytokinesis,jasmonic acid,ethylene	50	MAPK,Plant-pathogen interaction,Glycerolipid metabolism,abscisic acid,jasmonic acid,ethylene	1	10	0.188083	0.196051	0	6e-06	6e-06	50	0.000457	0	0	0	0.001048
436	AT4G18650	unknown	0	0	43	Riboflavin metabolism,protein processing	73	Riboflavin metabolism,protein processing	39		58		2	8	0.249096	0.265398	249.828	0.000515	0.000515	2	0.000555	0	0	0	0.009378
437	AT2G46900	unknown	0	0	30	MAPK,RNA processing, protein processing,ethylene	41	RNA polymerase,protein processing,MAPK,ethylene	0	Circadian rhythm,auxin,ethylene,cytokinin,jasmonic acid,gene regulation	32	MAPK,Protein processing	1	9	0.247383	0.263874	0	0.00044	0.00044	3	0.000366	0	0	0	0.006595
438	AT1G50170	unknown	0	0	73		121		75		105		1	10	0.193858	0.202557	0	1.3e-05	1.3e-05	19	0.000466	0	0	0	0.000992
439	AT3G60630	unknown	0	0	73		121		75		105		5	9	0.240407	0.257564	2005.97	0.000319	0.000319	19	0.001783	0	0	0	0.006533
440	AT1G72030	unknown	0	0	73		121		75		105		1	10	0.193858	0.202557	0	1.3e-05	1.3e-05	19	0.000466	0	0	0	0.000992
441	AT5G11980	unknown	0	0	12	gene regulation	15	gene regulation	5	salicylic acid,gibberellin,ethylene,jasmonic acid,abscisic acid,auxin,gene regulation	5	gibberellin,jasmonic acid,salicylic acid,auxin,gene regulation	1	8	0.2558	0.27231	0	0.000427	0.000427	3	0.000373	0	0	0	0.008806
442	AT2G33610	unknown	0	0	12	gene regulation	15	gene regulation	5	salicylic acid,gibberellin,ethylene,jasmonic acid,abscisic acid,auxin,gene regulation	5	gibberellin,jasmonic acid,salicylic acid,auxin,gene regulation	1	8	0.2558	0.27231	0	0.000427	0.000427	3	0.000373	0	0	0	0.008806
443	AT3G56270	unknown	0	0	62	auxin	102	MAPK,RNA processing,protein processing,auxin	62	plastid	85	plastid organization	4	7	0.282735	0.305755	833.483	0.001551	0.001551	0	0.00095	0	0	0	0.025875
444	AT1G62520	unknown	0	0	12	gene regulation	15	gene regulation	5	salicylic acid,gibberellin,ethylene,jasmonic acid,abscisic acid,auxin,gene regulation	5	gibberellin,jasmonic acid,salicylic acid,auxin,gene regulation	1	8	0.2558	0.27231	0	0.000427	0.000427	3	0.000373	0	0	0	0.008806
445	AT2G32840	unknown	0	0	34	histone acetylation	52	histone acetylation	25	auxin,jasmonic acid	40	histone acetylation	3	8	0.263964	0.282422	257.916	0.000691	0.000691	30	0.000796	0	0	0	0.01299
446	AT1G05860	unknown	0	0	12	gene regulation	15	gene regulation	5	salicylic acid,gibberellin,ethylene,jasmonic acid,abscisic acid,auxin,gene regulation	5	gibberellin,jasmonic acid,salicylic acid,auxin,gene regulation	1	8	0.2558	0.27231	0	0.000427	0.000427	3	0.000373	0	0	0	0.008806
447	AT2G01620	unknown	0	0	74	preprophase band assembly	122	preprophase band assembly	76	preprophase band assembly	106	preprophase band assembly	2	8	0.257392	0.274667	874.698	0.000453	0.000453	3	0.000664	0	0	0	0.009602
448	AT3G07090	unknown	0	0	81	stamen formation,cytokinin,jasmonic acid	131	stamen formation,gibberellic acid,gibberellic acid	84	stamen formation,cytokinin,jasmonic acid	115	stamen formation,cytokinin,jasmonic acid	2	8	0.222971	0.236007	826	0.000173	0.000173	0	0.000772	0	0	0	0.004546
449	AT4G38630	abscisic acid	1	1	81	stamen formation,cytokinin,jasmonic acid	131	stamen formation,gibberellic acid,gibberellic acid	84	stamen formation,cytokinin,jasmonic acid	115	stamen formation,cytokinin,jasmonic acid	1	9	0.182359	0.189464	0	7e-06	7e-06	0	0.000491	0	0	0	0.000762
450	AT1G50420	unknown	0	0	82	Protein processing	132	protein transport	85	protein transport	116	protein transport	5	1	1	1	10	0	0	25	0.003075	16	0	0	0.002628
451	AT4G22220	unknown	0	0	82	Protein processing	132	protein transport	85	protein transport	116	protein transport	1	2	0.555556	0.6	0	0	0	25	0.000686	16	0	0	0.000817
452	AT4G28880	unknown	0	0	21	auxin,jasmonic acid,protein processing	120	auxin	25	auxin,jasmonic acid	104	auxin	3	10	0.210969	0.224876	347.018	6.7e-05	6.7e-05	19	0.001024	0	0	0	0.003565
453	AT3G52155	unknown	0	0	82	Protein processing	132	protein transport	85	protein transport	116	protein transport	1	2	0.555556	0.6	0	0	0	25	0.000686	16	0	0	0.000817
454	AT1G20780	abscisic acid	1	1	83	abscisic acid	133	abscisic acid	86	abscisic acid	117	abscisic acid	2	1	1	1	1	0	0	47	0.001582	17	0	0	0.001014
455	AT5G03050	unknown	0	0	83	abscisic acid	133	abscisic acid	86	abscisic acid	117	abscisic acid	1	2	0.666667	0.75	0	0	0	47	0.000835	17	0	0	0.000579
456	AT1G17650	unknown	0	0	82	Protein processing	132	protein transport	85	protein transport	116	protein transport	1	2	0.555556	0.6	0	0	0	25	0.000686	16	0	0	0.000817
457	AT1G31240	unknown	0	0	82	Protein processing	132	protein transport	85	protein transport	116	protein transport	1	2	0.555556	0.6	0	0	0	25	0.000686	16	0	0	0.000817
458	AT5G52210	unknown	0	0	82	Protein processing	132	protein transport	85	protein transport	116	protein transport	1	2	0.555556	0.6	0	0	0	25	0.000686	16	0	0	0.000817
459	AT5G23750	unknown	0	0	50	Protein processing, RNA processing	84	RNA processing,protein processing	45		67		1	10	0.194405	0.203556	0	4.2e-05	4.2e-05	2	0.000479	0	0	0	0.001076
460	AT3G57870	protein processing	15	1	50	Protein processing, RNA processing	84	RNA processing,protein processing	87	protein processing	118		1	10	0.194405	0.203556	0	4.2e-05	4.2e-05	2	0.000479	0	0	0	0.001076
461	AT1G16705	unknown	0	0	50	Protein processing, RNA processing	84	RNA processing,protein processing	45		67		2	8	0.273118	0.296863	1230.87	0.002637	0.002637	2	0.000697	0	0	0	0.02709
462	AT2G20610	auxin	3	1	84	Glucosinolate biosynthesis,jasmonic acid	134	Glucosinolate biosynthesis	88	Glucosinolate biosynthesis	119	Glucosinolate biosynthesis	1	1	1	1	0	0	0	26	0.001084	18	0	0	0.000501
463	AT5G37478	unknown	0	0	84	Glucosinolate biosynthesis,jasmonic acid	134	Glucosinolate biosynthesis	88	Glucosinolate biosynthesis	119	Glucosinolate biosynthesis	1	1	1	1	0	0	0	26	0.001084	18	0	0	0.000501
464	AT1G63090	unknown	0	0	30	MAPK,RNA processing, protein processing,ethylene	41	RNA polymerase,protein processing,MAPK,ethylene	0	Circadian rhythm,auxin,ethylene,cytokinin,jasmonic acid,gene regulation	32	MAPK,Protein processing	1	9	0.247383	0.263874	0	0.00044	0.00044	3	0.000366	0	0	0	0.006595
465	AT5G07260	unknown	0	0	42	MAPK,Plant-pathogen interaction,Glycerolipid metabolism,abscisic acid,jasmonic acid,ethylene	72	MAPK,Plant-pathogen interaction,protein processing,abscisic acid,jasmonic acid,ethylene	36	MAPK,Plant-pathogen interaction,abscisic acid,cytokinesis,jasmonic acid,ethylene	50	MAPK,Plant-pathogen interaction,Glycerolipid metabolism,abscisic acid,jasmonic acid,ethylene	3	8	0.274204	0.29908	2229.7	0.002621	0.002621	50	0.000956	0	0	0	0.028478
466	AT1G12120	unknown	0	0	48	auxin	82	auxin	0	Circadian rhythm,auxin,ethylene,cytokinin,jasmonic acid,gene regulation	19	ethylene,protein processing	2	8	0.250682	0.273992	184.048	0.000683	0.000683	13	0.000637	0	0	0	0.016854
467	AT4G26610	unknown	0	0	2	RNA processing,protein processing,Lipoic acid metabolism,Photosynthesis,auxin,signal transduction,gene regulation	76	Lipoic acid metabolism,auxin	1	RNA processing,protein processing,Lipoic acid metabolism,auxin,signal transduction,gene regulation	37	Lipoic acid metabolism,phototropism,auxin	1	8	0.248647	0.270284	0	0.000592	0.000592	13	0.000409	0	0	0	0.014608
468	AT1G63480	unknown	0	0	2	RNA processing,protein processing,Lipoic acid metabolism,Photosynthesis,auxin,signal transduction,gene regulation	76	Lipoic acid metabolism,auxin	1	RNA processing,protein processing,Lipoic acid metabolism,auxin,signal transduction,gene regulation	37	Lipoic acid metabolism,phototropism,auxin	1	8	0.248647	0.270284	0	0.000592	0.000592	13	0.000409	0	0	0	0.014608
469	AT4G30860	unknown	0	0	2	RNA processing,protein processing,Lipoic acid metabolism,Photosynthesis,auxin,signal transduction,gene regulation	76	Lipoic acid metabolism,auxin	1	RNA processing,protein processing,Lipoic acid metabolism,auxin,signal transduction,gene regulation	37	Lipoic acid metabolism,phototropism,auxin	1	8	0.248647	0.270284	0	0.000592	0.000592	13	0.000409	0	0	0	0.014608
470	AT5G03520	protein processing	15	1	53	protein transport	87	protein processing	89	protein transport	120	protein secretion	1	2	0.545455	0.583333	0	0	0	12	0.000669	7	0	0	0.000898
471	AT5G47200	unknown	0	0	53	protein transport	87	protein processing	50		72	exocytosis	1	2	0.545455	0.583333	0	0	0	12	0.000669	7	0	0	0.000898
472	AT3G46060	ethylene	9	1	53	protein transport	87	protein processing	50		72	exocytosis	1	2	0.545455	0.583333	0	0	0	12	0.000669	7	0	0	0.000898
473	AT4G18800	protein processing	15	1	53	protein transport	87	protein processing	90		121		1	2	0.545455	0.583333	0	0	0	12	0.000669	7	0	0	0.000898
474	AT1G55190	unknown	0	0	53	protein transport	87	protein processing	50		72	exocytosis	1	2	0.545455	0.583333	0	0	0	12	0.000669	7	0	0	0.000898
475	AT5G22310	unknown	0	0	2	RNA processing,protein processing,Lipoic acid metabolism,Photosynthesis,auxin,signal transduction,gene regulation	76	Lipoic acid metabolism,auxin	1	RNA processing,protein processing,Lipoic acid metabolism,auxin,signal transduction,gene regulation	37	Lipoic acid metabolism,phototropism,auxin	1	8	0.248647	0.270284	0	0.000592	0.000592	13	0.000409	0	0	0	0.014608
476	AT3G11400	rna processing	16	1	2	RNA processing,protein processing,Lipoic acid metabolism,Photosynthesis,auxin,signal transduction,gene regulation	76	Lipoic acid metabolism,auxin	1	RNA processing,protein processing,Lipoic acid metabolism,auxin,signal transduction,gene regulation	37	Lipoic acid metabolism,phototropism,auxin	1	8	0.248647	0.270284	0	0.000592	0.000592	13	0.000409	0	0	0	0.014608
477	AT5G03740	abscisic acid	1	1	2	RNA processing,protein processing,Lipoic acid metabolism,Photosynthesis,auxin,signal transduction,gene regulation	76	Lipoic acid metabolism,auxin	1	RNA processing,protein processing,Lipoic acid metabolism,auxin,signal transduction,gene regulation	37	Lipoic acid metabolism,phototropism,auxin	1	8	0.248647	0.270284	0	0.000592	0.000592	13	0.000409	0	0	0	0.014608
478	AT5G50180	unknown	0	0	2	RNA processing,protein processing,Lipoic acid metabolism,Photosynthesis,auxin,signal transduction,gene regulation	76	Lipoic acid metabolism,auxin	1	RNA processing,protein processing,Lipoic acid metabolism,auxin,signal transduction,gene regulation	37	Lipoic acid metabolism,phototropism,auxin	1	8	0.248647	0.270284	0	0.000592	0.000592	13	0.000409	0	0	0	0.014608
479	AT1G49850	unknown	0	0	2	RNA processing,protein processing,Lipoic acid metabolism,Photosynthesis,auxin,signal transduction,gene regulation	76	Lipoic acid metabolism,auxin	1	RNA processing,protein processing,Lipoic acid metabolism,auxin,signal transduction,gene regulation	37	Lipoic acid metabolism,phototropism,auxin	1	8	0.248647	0.270284	0	0.000592	0.000592	13	0.000409	0	0	0	0.014608
480	AT1G05710	unknown	0	0	2	RNA processing,protein processing,Lipoic acid metabolism,Photosynthesis,auxin,signal transduction,gene regulation	76	Lipoic acid metabolism,auxin	1	RNA processing,protein processing,Lipoic acid metabolism,auxin,signal transduction,gene regulation	37	Lipoic acid metabolism,phototropism,auxin	1	8	0.248647	0.270284	0	0.000592	0.000592	13	0.000409	0	0	0	0.014608
481	AT3G15660	unknown	0	0	2	RNA processing,protein processing,Lipoic acid metabolism,Photosynthesis,auxin,signal transduction,gene regulation	76	Lipoic acid metabolism,auxin	1	RNA processing,protein processing,Lipoic acid metabolism,auxin,signal transduction,gene regulation	37	Lipoic acid metabolism,phototropism,auxin	1	8	0.248647	0.270284	0	0.000592	0.000592	13	0.000409	0	0	0	0.014608
482	AT5G59490	unknown	0	0	2	RNA processing,protein processing,Lipoic acid metabolism,Photosynthesis,auxin,signal transduction,gene regulation	76	Lipoic acid metabolism,auxin	1	RNA processing,protein processing,Lipoic acid metabolism,auxin,signal transduction,gene regulation	37	Lipoic acid metabolism,phototropism,auxin	1	8	0.248647	0.270284	0	0.000592	0.000592	13	0.000409	0	0	0	0.014608
483	AT5G41070	unknown	0	0	55	abscisic acid,RNA processing	135	RNA processing	2	Circadian rhythm,MAPK,abscisic acid,auxin,cytokinin,gene regulation	122	RNA processing	2	8	0.250758	0.273296	2224.52	0.000593	0.000593	19	0.000736	0	0	0	0.015485
484	AT3G54170	unknown	0	0	2	RNA processing,protein processing,Lipoic acid metabolism,Photosynthesis,auxin,signal transduction,gene regulation	76	Lipoic acid metabolism,auxin	1	RNA processing,protein processing,Lipoic acid metabolism,auxin,signal transduction,gene regulation	37	Lipoic acid metabolism,phototropism,auxin	1	8	0.248647	0.270284	0	0.000592	0.000592	13	0.000409	0	0	0	0.014608
485	AT1G01210	rna processing	16	1	2	RNA processing,protein processing,Lipoic acid metabolism,Photosynthesis,auxin,signal transduction,gene regulation	76	Lipoic acid metabolism,auxin	1	RNA processing,protein processing,Lipoic acid metabolism,auxin,signal transduction,gene regulation	37	Lipoic acid metabolism,phototropism,auxin	1	8	0.248647	0.270284	0	0.000592	0.000592	13	0.000409	0	0	0	0.014608
486	AT2G27840	unknown	0	0	2	RNA processing,protein processing,Lipoic acid metabolism,Photosynthesis,auxin,signal transduction,gene regulation	76	Lipoic acid metabolism,auxin	1	RNA processing,protein processing,Lipoic acid metabolism,auxin,signal transduction,gene regulation	37	Lipoic acid metabolism,phototropism,auxin	1	8	0.248647	0.270284	0	0.000592	0.000592	13	0.000409	0	0	0	0.014608
487	AT5G05190	unknown	0	0	2	RNA processing,protein processing,Lipoic acid metabolism,Photosynthesis,auxin,signal transduction,gene regulation	76	Lipoic acid metabolism,auxin	1	RNA processing,protein processing,Lipoic acid metabolism,auxin,signal transduction,gene regulation	37	Lipoic acid metabolism,phototropism,auxin	1	8	0.248647	0.270284	0	0.000592	0.000592	13	0.000409	0	0	0	0.014608
488	AT3G27580	unknown	0	0	2	RNA processing,protein processing,Lipoic acid metabolism,Photosynthesis,auxin,signal transduction,gene regulation	76	Lipoic acid metabolism,auxin	1	RNA processing,protein processing,Lipoic acid metabolism,auxin,signal transduction,gene regulation	37	Lipoic acid metabolism,phototropism,auxin	1	8	0.248647	0.270284	0	0.000592	0.000592	13	0.000409	0	0	0	0.014608
489	AT5G19340	unknown	0	0	2	RNA processing,protein processing,Lipoic acid metabolism,Photosynthesis,auxin,signal transduction,gene regulation	76	Lipoic acid metabolism,auxin	1	RNA processing,protein processing,Lipoic acid metabolism,auxin,signal transduction,gene regulation	37	Lipoic acid metabolism,phototropism,auxin	1	8	0.248647	0.270284	0	0.000592	0.000592	13	0.000409	0	0	0	0.014608
490	AT3G18295	unknown	0	0	2	RNA processing,protein processing,Lipoic acid metabolism,Photosynthesis,auxin,signal transduction,gene regulation	76	Lipoic acid metabolism,auxin	1	RNA processing,protein processing,Lipoic acid metabolism,auxin,signal transduction,gene regulation	37	Lipoic acid metabolism,phototropism,auxin	1	8	0.248647	0.270284	0	0.000592	0.000592	13	0.000409	0	0	0	0.014608
491	AT1G03330	rna processing	16	1	2	RNA processing,protein processing,Lipoic acid metabolism,Photosynthesis,auxin,signal transduction,gene regulation	76	Lipoic acid metabolism,auxin	1	RNA processing,protein processing,Lipoic acid metabolism,auxin,signal transduction,gene regulation	37	Lipoic acid metabolism,phototropism,auxin	1	8	0.248647	0.270284	0	0.000592	0.000592	13	0.000409	0	0	0	0.014608
492	AT4G22745	unknown	0	0	1	Circadian rhythm,cytokinin,auxin,ethylene,gibberellic acid,jasmonic acid,gene regulation	1	Circadian rhythm,auxin,gibberellic,gene regulation	0	Circadian rhythm,auxin,ethylene,cytokinin,jasmonic acid,gene regulation	0	auxin,gene regulation	3	8	0.269645	0.298101	711.839	0.016837	0.016837	8	0.000608	0	0.333333	1	0.084362
493	AT1G03900	unknown	0	0	2	RNA processing,protein processing,Lipoic acid metabolism,Photosynthesis,auxin,signal transduction,gene regulation	76	Lipoic acid metabolism,auxin	1	RNA processing,protein processing,Lipoic acid metabolism,auxin,signal transduction,gene regulation	37	Lipoic acid metabolism,phototropism,auxin	1	8	0.248647	0.270284	0	0.000592	0.000592	13	0.000409	0	0	0	0.014608
494	AT5G18110	rna processing	16	1	13	Carbon fixation	16	Carbon fixation	1	RNA processing,protein processing,Lipoic acid metabolism,auxin,signal transduction,gene regulation	37	Lipoic acid metabolism,phototropism,auxin	2	8	0.293992	0.323765	756.262	0.003186	0.003186	13	0.000627	0	0	0	0.040622
495	AT4G31050	unknown	0	0	2	RNA processing,protein processing,Lipoic acid metabolism,Photosynthesis,auxin,signal transduction,gene regulation	76	Lipoic acid metabolism,auxin	1	RNA processing,protein processing,Lipoic acid metabolism,auxin,signal transduction,gene regulation	37	Lipoic acid metabolism,phototropism,auxin	1	8	0.248647	0.270284	0	0.000592	0.000592	13	0.000409	0	0	0	0.014608
496	AT1G68130	unknown	0	0	3	protein processing,secondary metabolites,abscisic acid,gene regulation,	3	Protein processing,Synthesis and degradation of ketone bodies,Butanoate metabolism,abscisic acid,auxin	2	Circadian rhythm,MAPK,abscisic acid,auxin,cytokinin,gene regulation	2	Circadian rhythm,MAPK,abscisic acid,auxin,gene regulation	2	7	0.288757	0.313546	556.916	0.001711	0.001711	0	0.000602	0	0	0	0.0278
497	AT5G11460	unknown	0	0	2	RNA processing,protein processing,Lipoic acid metabolism,Photosynthesis,auxin,signal transduction,gene regulation	76	Lipoic acid metabolism,auxin	1	RNA processing,protein processing,Lipoic acid metabolism,auxin,signal transduction,gene regulation	37	Lipoic acid metabolism,phototropism,auxin	1	8	0.248647	0.270284	0	0.000592	0.000592	13	0.000409	0	0	0	0.014608
498	AT4G03250	unknown	0	0	2	RNA processing,protein processing,Lipoic acid metabolism,Photosynthesis,auxin,signal transduction,gene regulation	76	Lipoic acid metabolism,auxin	1	RNA processing,protein processing,Lipoic acid metabolism,auxin,signal transduction,gene regulation	37	Lipoic acid metabolism,phototropism,auxin	1	8	0.248647	0.270284	0	0.000592	0.000592	13	0.000409	0	0	0	0.014608
499	AT2G35010	unknown	0	0	2	RNA processing,protein processing,Lipoic acid metabolism,Photosynthesis,auxin,signal transduction,gene regulation	76	Lipoic acid metabolism,auxin	1	RNA processing,protein processing,Lipoic acid metabolism,auxin,signal transduction,gene regulation	37	Lipoic acid metabolism,phototropism,auxin	1	8	0.248647	0.270284	0	0.000592	0.000592	13	0.000409	0	0	0	0.014608
500	AT1G23220	unknown	0	0	3	protein processing,secondary metabolites,abscisic acid,gene regulation,	3	Protein processing,Synthesis and degradation of ketone bodies,Butanoate metabolism,abscisic acid,auxin	2	Circadian rhythm,MAPK,abscisic acid,auxin,cytokinin,gene regulation	2	Circadian rhythm,MAPK,abscisic acid,auxin,gene regulation	2	7	0.288757	0.313546	556.916	0.001711	0.001711	0	0.000602	0	0	0	0.0278
501	AT1G10760	unknown	0	0	85		136		91		123		2	8	0.248797	0.27109	826	0.000593	0.000593	13	0.000856	0	0	0	0.01515
502	AT1G14685	unknown	0	0	2	RNA processing,protein processing,Lipoic acid metabolism,Photosynthesis,auxin,signal transduction,gene regulation	76	Lipoic acid metabolism,auxin	1	RNA processing,protein processing,Lipoic acid metabolism,auxin,signal transduction,gene regulation	37	Lipoic acid metabolism,phototropism,auxin	1	8	0.248647	0.270284	0	0.000592	0.000592	13	0.000409	0	0	0	0.014608
503	AT4G14020	unknown	0	0	2	RNA processing,protein processing,Lipoic acid metabolism,Photosynthesis,auxin,signal transduction,gene regulation	76	Lipoic acid metabolism,auxin	1	RNA processing,protein processing,Lipoic acid metabolism,auxin,signal transduction,gene regulation	37	Lipoic acid metabolism,phototropism,auxin	1	8	0.248647	0.270284	0	0.000592	0.000592	13	0.000409	0	0	0	0.014608
504	AT4G39540	unknown	0	0	2	RNA processing,protein processing,Lipoic acid metabolism,Photosynthesis,auxin,signal transduction,gene regulation	76	Lipoic acid metabolism,auxin	1	RNA processing,protein processing,Lipoic acid metabolism,auxin,signal transduction,gene regulation	37	Lipoic acid metabolism,phototropism,auxin	1	8	0.248647	0.270284	0	0.000592	0.000592	13	0.000409	0	0	0	0.014608
505	AT4G21660	rna processing	16	1	2	RNA processing,protein processing,Lipoic acid metabolism,Photosynthesis,auxin,signal transduction,gene regulation	76	Lipoic acid metabolism,auxin	1	RNA processing,protein processing,Lipoic acid metabolism,auxin,signal transduction,gene regulation	37	Lipoic acid metabolism,phototropism,auxin	1	8	0.248647	0.270284	0	0.000592	0.000592	13	0.000409	0	0	0	0.014608
506	AT3G16560	unknown	0	0	2	RNA processing,protein processing,Lipoic acid metabolism,Photosynthesis,auxin,signal transduction,gene regulation	76	Lipoic acid metabolism,auxin	1	RNA processing,protein processing,Lipoic acid metabolism,auxin,signal transduction,gene regulation	37	Lipoic acid metabolism,phototropism,auxin	1	8	0.248647	0.270284	0	0.000592	0.000592	13	0.000409	0	0	0	0.014608
507	AT1G76070	unknown	0	0	2	RNA processing,protein processing,Lipoic acid metabolism,Photosynthesis,auxin,signal transduction,gene regulation	76	Lipoic acid metabolism,auxin	1	RNA processing,protein processing,Lipoic acid metabolism,auxin,signal transduction,gene regulation	37	Lipoic acid metabolism,phototropism,auxin	1	8	0.248647	0.270284	0	0.000592	0.000592	13	0.000409	0	0	0	0.014608
508	AT5G58960	unknown	0	0	2	RNA processing,protein processing,Lipoic acid metabolism,Photosynthesis,auxin,signal transduction,gene regulation	76	Lipoic acid metabolism,auxin	1	RNA processing,protein processing,Lipoic acid metabolism,auxin,signal transduction,gene regulation	37	Lipoic acid metabolism,phototropism,auxin	1	8	0.248647	0.270284	0	0.000592	0.000592	13	0.000409	0	0	0	0.014608
509	AT1G20140	protein processing	15	1	86	Protein processing	137	Protein processing	35	Protein processing	49	Protein processing	3	9	0.235478	0.253694	363.479	0.000168	0.000168	50	0.000882	0	0	0	0.007182
510	AT3G12720	unknown	0	0	87	cell cycle	138		92	cell cycle	124	cell cycle	2	1	1	1	1	0	0	27	0.001582	19	0	0	0.001014
511	AT5G57860	unknown	0	0	87	cell cycle	138		92	cell cycle	124	cell cycle	1	2	0.666667	0.75	0	0	0	27	0.000835	19	0	0	0.000579
512	AT2G39770	jasmonic acid	12	1	47	Fructose and mannose metabolism Arabidopsis thaliana (thale cress)	79	Fructose and mannose metabolism	93	Fructose and mannose metabolism	125	Fructose and mannose metabolism Arabidopsis thaliana (thale cress)	1	2	0.666667	0.75	0	0	0	10	0.000835	5	0	0	0.000579
513	AT3G23240	unknown	0	0	88	MAPK,ethylene,jasmonic acid	139	MAPK,ethylene,jasmonic acid	94	MAPK,ethylene,jasmonic acid	126	MAPK,jasmonic acid,ethylene	1	9	0.214082	0.224979	0	0.000106	0.000106	22	0.000508	0	0	0	0.001826
514	AT4G17680	unknown	0	0	88	MAPK,ethylene,jasmonic acid	139	MAPK,ethylene,jasmonic acid	94	MAPK,ethylene,jasmonic acid	126	MAPK,jasmonic acid,ethylene	2	8	0.272308	0.295594	826	0.002599	0.002599	22	0.000813	0	0	0	0.026573
515	AT1G15570	unknown	0	0	87	cell cycle	138		92	cell cycle	124	cell cycle	1	2	0.666667	0.75	0	0	0	27	0.000835	19	0	0	0.000579
516	AT4G32660	unknown	0	0	54	RNA processing	89	RNA processing	51	RNA processing	73	RNA processing	2	9	0.221954	0.2327	0	0.000154	0.000154	30	0.000682	0	1	1	0.003346
517	AT4G31800	salicylic acid	17	1	89	salicylic acid	140	salicylic acid	95	salicylic acid	127	salicylic acid	1	1	1	1	0	0	0	28	0.001084	20	0	0	0.000501
518	AT5G42980	unknown	0	0	89	salicylic acid	140	salicylic acid	95	salicylic acid	127	salicylic acid	1	1	1	1	0	0	0	28	0.001084	20	0	0	0.000501
519	AT2G16030	unknown	0	0	23		27	protein processing	17	histone phosphorylation,	20	histone phosphorylation	1	10	0.179393	0.187946	0	3e-05	3e-05	30	0.000482	0	0	0	0.000916
520	AT4G21450	unknown	0	0	23		27	protein processing	17	histone phosphorylation,	20	histone phosphorylation	1	10	0.179393	0.187946	0	3e-05	3e-05	30	0.000482	0	0	0	0.000916
521	AT1G07350	unknown	0	0	54	RNA processing	89	RNA processing	51	RNA processing	73	RNA processing	1	10	0.192147	0.199941	0	2.2e-05	2.2e-05	30	0.000429	0	0	0	0.001083
522	AT5G04430	ethylene	9	1	90	salicylic acid	141	gene regulation	96	gene regulation	128	RNA processing	2	1	1	1	1	0	0	29	0.001582	21	0	0	0.001014
523	AT5G46190	unknown	0	0	90	salicylic acid	141	gene regulation	96	gene regulation	128	RNA processing	1	2	0.666667	0.75	0	0	0	29	0.000835	21	0	0	0.000579
524	AT5G52650	protein processing	15	1	28	salicylic acid,gene regulation	142	RNA processing	97	RNA processing	129	ribosomal small subunit assembly	2	9	0.226451	0.23662	1650	0.000154	0.000154	3	0.00079	0	0	0	0.003065
525	AT5G38410	unknown	0	0	13	Carbon fixation	16	Carbon fixation	7	jasmonic acid,auxin	7	Carbon fixation,jasmonic acid,auxin	1	8	0.272129	0.294788	0	0.002594	0.002594	22	0.000381	0	0	0	0.026014
526	AT5G64960	unknown	0	0	13	Carbon fixation	16	Carbon fixation	7	jasmonic acid,auxin	7	Carbon fixation,jasmonic acid,auxin	1	8	0.272129	0.294788	0	0.002594	0.002594	22	0.000381	0	0	0	0.026014
527	AT3G57290	unknown	0	0	14		17	gene regulation	11	gene regulation	12	gene regulation,RNA processing	2	7	0.286556	0.310687	1545.1	0.002705	0.002705	13	0.000654	0	0	0	0.029638
528	AT4G37470	unknown	0	0	86	Protein processing	143	autophagy	98	Protein processing	130	Protein processing	23	8	0.288555	0.325035	15264.5	0.002974	0.002974	50	0.007204	0	0	0	0.04873
529	AT1G05410	unknown	0	0	91	amino acid,salicylic acid	144	salicylic acid	99	amino acid metabolism,salicylic acid	131	amino acid metabolism,salicylic acid	3	7	0.285764	0.311764	1999.9	0.002862	0.002862	22	0.00088	0	0	0	0.03368
530	AT3G54850	unknown	0	0	13	Carbon fixation	16	Carbon fixation	7	jasmonic acid,auxin	7	Carbon fixation,jasmonic acid,auxin	1	8	0.272129	0.294788	0	0.002594	0.002594	22	0.000381	0	0	0	0.026014
531	AT3G05420	ethylene	9	1	21	auxin,jasmonic acid,protein processing	120	auxin	25	auxin,jasmonic acid	104	auxin	3	9	0.220769	0.234481	978.849	0.000212	0.000212	30	0.001106	0	0	0	0.003798
532	AT3G21215	unknown	0	0	90	salicylic acid	141	gene regulation	96	gene regulation	128	RNA processing	1	2	0.666667	0.75	0	0	0	29	0.000835	21	0	0	0.000579
533	AT1G72360	ethylene	9	1	24	gene regulation	28	gene regulation	18	gene regulation,ethylene	21	gene regulation	1	10	0.199325	0.210263	0	0.000534	0.000534	30	0.000392	0	0	0	0.003098
534	AT1G68450	unknown	0	0	28	salicylic acid,gene regulation	145	Sulfur metabolism	24	Sulfur metabolism,gene regulation	132	Sulfur metabolism	1	11	0.14944	0.154348	0	0	0	50	0.000506	0	0	0	0.000767
535	AT5G41570	unknown	0	0	28	salicylic acid,gene regulation	145	Sulfur metabolism	24	Sulfur metabolism,gene regulation	132	Sulfur metabolism	4	10	0.175658	0.184285	1656.92	2e-06	2e-06	50	0.001618	0	0	0	0.002504
536	AT4G21560	protein processing	15	1	13	Carbon fixation	16	Carbon fixation	100		133		1	8	0.272129	0.294788	0	0.002594	0.002594	22	0.000381	0	0	0	0.026014
537	AT1G73060	unknown	0	0	13	Carbon fixation	16	Carbon fixation	7	jasmonic acid,auxin	7	Carbon fixation,jasmonic acid,auxin	1	8	0.272129	0.294788	0	0.002594	0.002594	22	0.000381	0	0	0	0.026014
538	AT3G59910	unknown	0	0	13	Carbon fixation	16	Carbon fixation	7	jasmonic acid,auxin	7	Carbon fixation,jasmonic acid,auxin	1	8	0.272129	0.294788	0	0.002594	0.002594	22	0.000381	0	0	0	0.026014
539	AT1G18660	unknown	0	0	13	Carbon fixation	16	Carbon fixation	7	jasmonic acid,auxin	7	Carbon fixation,jasmonic acid,auxin	1	8	0.272129	0.294788	0	0.002594	0.002594	22	0.000381	0	0	0	0.026014
540	AT2G04630	rna processing	16	1	79	gene regulation	129	gene regulation	81	gene regulation	112	gene regulation	2	8	0.272488	0.295896	577.228	0.002599	0.002599	3	0.000703	0	0	0	0.026678
541	AT4G12100	protein processing	15	1	25	salicylic acid,jasmonic acid,gene regulation	95	salicylic acid	101		134		2	8	0.276035	0.30039	618.336	0.002627	0.002627	4	0.000593	0	0	0	0.028211
542	AT1G01630	unknown	0	0	13	Carbon fixation	16	Carbon fixation	7	jasmonic acid,auxin	7	Carbon fixation,jasmonic acid,auxin	1	8	0.272129	0.294788	0	0.002594	0.002594	22	0.000381	0	0	0	0.026014
543	AT5G10710	unknown	0	0	13	Carbon fixation	16	Carbon fixation	7	jasmonic acid,auxin	7	Carbon fixation,jasmonic acid,auxin	1	8	0.272129	0.294788	0	0.002594	0.002594	22	0.000381	0	0	0	0.026014
544	AT5G27630	unknown	0	0	21	auxin,jasmonic acid,protein processing	120	auxin	25	auxin,jasmonic acid	104	auxin	1	10	0.180884	0.188244	0	9e-06	9e-06	30	0.000476	0	0	0	0.00076
545	AT5G43820	unknown	0	0	13	Carbon fixation	16	Carbon fixation	7	jasmonic acid,auxin	7	Carbon fixation,jasmonic acid,auxin	1	8	0.272129	0.294788	0	0.002594	0.002594	22	0.000381	0	0	0	0.026014
546	AT3G49060	unknown	0	0	13	Carbon fixation	16	Carbon fixation	7	jasmonic acid,auxin	7	Carbon fixation,jasmonic acid,auxin	1	8	0.272129	0.294788	0	0.002594	0.002594	22	0.000381	0	0	0	0.026014
547	AT1G77950	unknown	0	0	13	Carbon fixation	16	Carbon fixation	7	jasmonic acid,auxin	7	Carbon fixation,jasmonic acid,auxin	1	8	0.272129	0.294788	0	0.002594	0.002594	22	0.000381	0	0	0	0.026014
548	AT3G16980	rna processing	16	1	13	Carbon fixation	16	Carbon fixation	102	RNA processing	135	RNA processing	1	8	0.272129	0.294788	0	0.002594	0.002594	22	0.000381	0	0	0	0.026014
549	AT2G44740	unknown	0	0	1	Circadian rhythm,cytokinin,auxin,ethylene,gibberellic acid,jasmonic acid,gene regulation	68		0	Circadian rhythm,auxin,ethylene,cytokinin,jasmonic acid,gene regulation	55	auxin	2	8	0.284192	0.308377	238.028	0.003557	0.003557	8	0.000529	0	0	0	0.033873
550	AT1G11810	unknown	0	0	92	auxin	146		103	auxin	136	auxin	2	8	0.272667	0.296057	2472	0.002599	0.002599	22	0.000796	0	0	0	0.026657
551	AT1G56590	unknown	0	0	13	Carbon fixation	16	Carbon fixation	7	jasmonic acid,auxin	7	Carbon fixation,jasmonic acid,auxin	1	8	0.272129	0.294788	0	0.002594	0.002594	22	0.000381	0	0	0	0.026014
552	AT3G02000	unknown	0	0	25	salicylic acid,jasmonic acid,gene regulation	95	salicylic acid	19	protein processing,salicylic acid,jasmonic acid,gene regulation	22	salicylic acid,gene regulation	3	8	0.276404	0.301499	923.628	0.002654	0.002654	4	0.000797	0	0	0	0.029667
553	AT1G80720	unknown	0	0	13	Carbon fixation	16	Carbon fixation	7	jasmonic acid,auxin	7	Carbon fixation,jasmonic acid,auxin	1	8	0.272129	0.294788	0	0.002594	0.002594	22	0.000381	0	0	0	0.026014
554	AT3G07300	rna processing	16	1	13	Carbon fixation	16	Carbon fixation	104		137		1	8	0.272129	0.294788	0	0.002594	0.002594	22	0.000381	0	0	0	0.026014
555	AT4G02485	unknown	0	0	52		86		48		70		2	8	0.280815	0.303856	217.728	0.002623	0.002623	13	0.000677	0	0	0	0.027445
556	AT3G47910	unknown	0	0	13	Carbon fixation	16	Carbon fixation	7	jasmonic acid,auxin	7	Carbon fixation,jasmonic acid,auxin	1	8	0.272129	0.294788	0	0.002594	0.002594	22	0.000381	0	0	0	0.026014
557	AT2G34590	metabolism	13	1	22	Citrate cycle (TCA cycle),Pyruvate metabolism,gibberellin,salicylic acid,jasmonic acid,cytokinin,ethylene,abscisic acid,gene regulation	113	TCA cycle,gibberellic acid	105	Citrate cycle (TCA cycle)	138	Citrate cycle (TCA cycle)	2	8	0.278639	0.303514	476.774	0.002808	0.002808	2	0.000573	0	0	0	0.029732
558	AT5G47830	unknown	0	0	13	Carbon fixation	16	Carbon fixation	7	jasmonic acid,auxin	7	Carbon fixation,jasmonic acid,auxin	1	8	0.272129	0.294788	0	0.002594	0.002594	22	0.000381	0	0	0	0.026014
559	AT5G08290	ethylene	9	1	13	Carbon fixation	16	Carbon fixation	106		139		1	8	0.272129	0.294788	0	0.002594	0.002594	22	0.000381	0	0	0	0.026014
560	AT3G12210	unknown	0	0	34	histone acetylation	52	histone acetylation	25	auxin,jasmonic acid	40	histone acetylation	1	8	0.212487	0.221433	0	2.9e-05	2.9e-05	30	0.000391	0	0	0	0.001244
561	AT5G67520	amino acid metabolism	2	1	28	salicylic acid,gene regulation	145	Sulfur metabolism	24	Sulfur metabolism,gene regulation	132	Sulfur metabolism	1	11	0.14944	0.154348	0	0	0	50	0.000506	0	0	0	0.000767
562	AT3G50800	unknown	0	0	19	MAPK,Plant-pathogen interaction,abscisic acid,auxin,ethylene,jasmonic acid	22	MAPK,Plant-pathogen interaction,abscisic acid,ethylene,jasmonic acid	52		74		1	10	0.182319	0.190042	0	9e-06	9e-06	50	0.000524	0	0	0	0.000693
563	AT5G64180	unknown	0	0	13	Carbon fixation	16	Carbon fixation	7	jasmonic acid,auxin	7	Carbon fixation,jasmonic acid,auxin	1	8	0.272129	0.294788	0	0.002594	0.002594	22	0.000381	0	0	0	0.026014
564	AT1G56450	unknown	0	0	13	Carbon fixation	16	Carbon fixation	7	jasmonic acid,auxin	7	Carbon fixation,jasmonic acid,auxin	2	8	0.293992	0.323765	756.262	0.003186	0.003186	22	0.000627	0	0	0	0.040622
565	AT3G28710	unknown	0	0	93	Phagosome	147	Oxidative phosphorylation,Phagosome	107	Phagosome	140	Phagosome	2	8	0.272308	0.295594	826	0.002599	0.002599	22	0.000813	0	0	0	0.026573
566	AT3G51130	unknown	0	0	13	Carbon fixation	16	Carbon fixation	7	jasmonic acid,auxin	7	Carbon fixation,jasmonic acid,auxin	1	8	0.272129	0.294788	0	0.002594	0.002594	22	0.000381	0	0	0	0.026014
567	AT2G23760	unknown	0	0	22	Citrate cycle (TCA cycle),Pyruvate metabolism,gibberellin,salicylic acid,jasmonic acid,cytokinin,ethylene,abscisic acid,gene regulation	26	Zeatin biosynthesis,gibberellic acid,salicylic acid,jasmonic acid,ethylene,cytokinin,	5	salicylic acid,gibberellin,ethylene,jasmonic acid,abscisic acid,auxin,gene regulation	5	gibberellin,jasmonic acid,salicylic acid,auxin,gene regulation	5	7	0.290685	0.319361	964.148	0.004257	0.004257	20	0.001063	0	0	0	0.049823
568	AT4G18060	unknown	0	0	13	Carbon fixation	16	Carbon fixation	7	jasmonic acid,auxin	7	Carbon fixation,jasmonic acid,auxin	1	8	0.272129	0.294788	0	0.002594	0.002594	22	0.000381	0	0	0	0.026014
569	AT1G50710	unknown	0	0	13	Carbon fixation	16	Carbon fixation	7	jasmonic acid,auxin	7	Carbon fixation,jasmonic acid,auxin	1	8	0.272129	0.294788	0	0.002594	0.002594	22	0.000381	0	0	0	0.026014
570	AT2G28000	unknown	0	0	13	Carbon fixation	16	Carbon fixation	7	jasmonic acid,auxin	7	Carbon fixation,jasmonic acid,auxin	1	8	0.272129	0.294788	0	0.002594	0.002594	22	0.000381	0	0	0	0.026014
571	AT5G22480	unknown	0	0	13	Carbon fixation	16	Carbon fixation	7	jasmonic acid,auxin	7	Carbon fixation,jasmonic acid,auxin	1	8	0.272129	0.294788	0	0.002594	0.002594	22	0.000381	0	0	0	0.026014
572	AT2G21630	protein processing	15	1	13	Carbon fixation	16	Carbon fixation	108		141		1	8	0.272129	0.294788	0	0.002594	0.002594	22	0.000381	0	0	0	0.026014
573	AT3G15650	unknown	0	0	13	Carbon fixation	16	Carbon fixation	7	jasmonic acid,auxin	7	Carbon fixation,jasmonic acid,auxin	1	8	0.272129	0.294788	0	0.002594	0.002594	22	0.000381	0	0	0	0.026014
574	AT5G62600	unknown	0	0	13	Carbon fixation	16	Carbon fixation	7	jasmonic acid,auxin	7	Carbon fixation,jasmonic acid,auxin	1	8	0.272129	0.294788	0	0.002594	0.002594	22	0.000381	0	0	0	0.026014
575	AT5G60690	unknown	0	0	13	Carbon fixation	16	Carbon fixation	7	jasmonic acid,auxin	7	Carbon fixation,jasmonic acid,auxin	1	8	0.272129	0.294788	0	0.002594	0.002594	22	0.000381	0	0	0	0.026014
576	AT3G01990	unknown	0	0	40		65		37		53		1	10	0.197658	0.207779	0	4.6e-05	4.6e-05	19	0.000408	0	0	0	0.001813
577	AT2G47450	unknown	0	0	40		65		37		53		1	10	0.197658	0.207779	0	4.6e-05	4.6e-05	19	0.000408	0	0	0	0.001813
578	AT1G01260	unknown	0	0	7	jasmonic acid	11	jasmonic acid	7	jasmonic acid,auxin	7	Carbon fixation,jasmonic acid,auxin	12	9	0.257392	0.28191	2606.85	0.004068	0.004068	2	0.002303	0	0.030303	2	0.039632
579	AT3G09370	unknown	0	0	69	stress	114	stress	71		99		1	9	0.216776	0.229178	0	0.00019	0.00019	4	0.00043	0	0	0	0.002408
580	AT3G58380	unknown	0	0	40		65		2	Circadian rhythm,MAPK,abscisic acid,auxin,cytokinin,gene regulation	122	RNA processing	2	10	0.206132	0.218005	423.891	4.7e-05	4.7e-05	19	0.000735	0	0	0	0.00269
581	AT3G29090	unknown	0	0	39	DNA replication	63	DNA replication	33	DNA replication	51	DNA replication	1	8	0.221597	0.233765	0	6.8e-05	6.8e-05	4	0.000378	0	0	0	0.002681
582	AT1G54380	rna processing	16	1	46	RNA processing	77	RNA processing	37		53		2	10	0.205313	0.216799	277.272	4.7e-05	4.7e-05	19	0.000762	0	0	0	0.002523
583	AT3G18960	unknown	0	0	56		91		11	gene regulation	12	gene regulation,RNA processing	1	9	0.185384	0.193294	0	5e-06	5e-06	13	0.0005	0	0	0	0.000849
584	AT1G54830	unknown	0	0	3	protein processing,secondary metabolites,abscisic acid,gene regulation,	3	Protein processing,Synthesis and degradation of ketone bodies,Butanoate metabolism,abscisic acid,auxin	2	Circadian rhythm,MAPK,abscisic acid,auxin,cytokinin,gene regulation	2	Circadian rhythm,MAPK,abscisic acid,auxin,gene regulation	1	8	0.26254	0.280489	0	0.001119	0.001119	0	0.000356	0	0	0	0.013193
585	AT2G25010	unknown	0	0	94	auxin	148	auxin	109	auxin	142	auxin	1	1	1	1	0	0	0	31	0.001084	22	0	0	0.000501
586	AT4G13260	auxin	3	1	94	auxin	148	auxin	109	auxin	142	auxin	1	1	1	1	0	0	0	31	0.001084	22	0	0	0.000501
587	AT5G11010	unknown	0	0	28	salicylic acid,gene regulation	48	RNA processing	27	salicylic acid,gene regulation	36	RNA processing	2	9	0.243594	0.25879	274.066	0.000359	0.000359	5	0.000563	0	0	0	0.006323
588	AT3G15450	unknown	0	0	51	methionine metabolic process	85	methionine metabolic process	46		68		1	2	0.571429	0.625	0	0	0	11	0.000711	6	0	0	0.000737
589	AT4G14710	amino acid metabolism	2	1	51	methionine metabolic process	85	methionine metabolic process	110		143	methionine metabolic process	1	2	0.571429	0.625	0	0	0	11	0.000711	6	0	0	0.000737
590	AT3G29370	unknown	0	0	9	cytokinin,abscisic acid,gene regulation,protein processing	67		9	abscisic acid,auxin,cytokinin	54		1	8	0.209261	0.218538	0	3.8e-05	3.8e-05	20	0.000419	0	0	0	0.0015
591	AT4G14716	amino acid metabolism	2	1	51	methionine metabolic process	85	methionine metabolic process	111	methionine metabolic process	144	methionine metabolic process	1	2	0.571429	0.625	0	0	0	11	0.000711	6	0	0	0.000737
592	AT4G38850	auxin	3	1	75	auxin,RNA processing	128		77	auxin	108	auxin	2	10	0.139814	0.144806	412.5	0	0	20	0.000956	0	0	0	0.00127
593	AT5G02760	unknown	0	0	75	auxin,RNA processing	128		77	auxin	108	auxin	2	11	0.122719	0.126798	0.5	0	0	20	0.000975	0	0	0	0.001197
594	AT2G24090	protein processing	15	1	57		93		112		145		1	11	0.152583	0.159034	0	1e-06	1e-06	5	0.000588	0	0	0	0.001238
595	AT1G77770	unknown	0	0	27	protein processing	36		23	anthocyanin,abscisic acid,auxin	29		2	9	0.246498	0.261293	65.3497	0.001198	0.001198	30	0.000506	0	0	0	0.010798
596	AT2G38270	unknown	0	0	1	Circadian rhythm,cytokinin,auxin,ethylene,gibberellic acid,jasmonic acid,gene regulation	1	Circadian rhythm,auxin,gibberellic,gene regulation	23	anthocyanin,abscisic acid,auxin	29		2	9	0.241038	0.258144	30.4151	0.008336	0.008336	30	0.000462	0	0	0	0.037467
597	AT5G27690	unknown	0	0	27	protein processing	36		23	anthocyanin,abscisic acid,auxin	29		1	9	0.221241	0.231624	0	0.000236	0.000236	30	0.000358	0	0	0	0.002939
598	AT5G52010	unknown	0	0	27	protein processing	36		23	anthocyanin,abscisic acid,auxin	29		1	9	0.221241	0.231624	0	0.000236	0.000236	30	0.000358	0	0	0	0.002939
599	AT2G18730	signal transduction	18	1	42	MAPK,Plant-pathogen interaction,Glycerolipid metabolism,abscisic acid,jasmonic acid,ethylene	72	MAPK,Plant-pathogen interaction,protein processing,abscisic acid,jasmonic acid,ethylene	36	MAPK,Plant-pathogen interaction,abscisic acid,cytokinesis,jasmonic acid,ethylene	50	MAPK,Plant-pathogen interaction,Glycerolipid metabolism,abscisic acid,jasmonic acid,ethylene	1	10	0.204097	0.213788	0	2.1e-05	2.1e-05	50	0.000444	0	0	0	0.001415
600	AT1G12860	unknown	0	0	42	MAPK,Plant-pathogen interaction,Glycerolipid metabolism,abscisic acid,jasmonic acid,ethylene	72	MAPK,Plant-pathogen interaction,protein processing,abscisic acid,jasmonic acid,ethylene	36	MAPK,Plant-pathogen interaction,abscisic acid,cytokinesis,jasmonic acid,ethylene	50	MAPK,Plant-pathogen interaction,Glycerolipid metabolism,abscisic acid,jasmonic acid,ethylene	1	10	0.204097	0.213788	0	2.1e-05	2.1e-05	50	0.000444	0	0	0	0.001415
601	AT1G30880	unknown	0	0	57		93		54	plastid translation	76	plastid translation	1	11	0.152583	0.159034	0	1e-06	1e-06	5	0.000588	0	0	0	0.001238
602	AT3G29770	unknown	0	0	57		93		54	plastid translation	76	plastid translation	1	11	0.152583	0.159034	0	1e-06	1e-06	5	0.000588	0	0	0	0.001238
603	AT1G09700	abscisic acid	1	1	55	abscisic acid,RNA processing	135	RNA processing	2	Circadian rhythm,MAPK,abscisic acid,auxin,cytokinin,gene regulation	122	RNA processing	5	9	0.208417	0.222615	2011.57	2.8e-05	2.8e-05	19	0.001922	0	0	0	0.003792
604	AT3G54130	unknown	0	0	95	brassinosteroid,brassinosteroid,MAPK	149	Protein processing,Steroid biosynthesis,Brassinosteroid	113	Brassinosteroid,Steroid biosynthesis,Protein processing	146	Brassinosteroid,Steroid biosynthesis,Protein processing	3	1	1	1	3	0	0	41	0.00208	23	0	0	0.001539
605	AT5G05690	brassinosteroid	4	1	95	brassinosteroid,brassinosteroid,MAPK	149	Protein processing,Steroid biosynthesis,Brassinosteroid	113	Brassinosteroid,Steroid biosynthesis,Protein processing	146	Brassinosteroid,Steroid biosynthesis,Protein processing	1	2	0.6	0.666667	0	0	0	41	0.000752	23	0	0	0.000657
606	AT1G18710	jasmonic acid	12	1	95	brassinosteroid,brassinosteroid,MAPK	149	Protein processing,Steroid biosynthesis,Brassinosteroid	113	Brassinosteroid,Steroid biosynthesis,Protein processing	146	Brassinosteroid,Steroid biosynthesis,Protein processing	1	2	0.6	0.666667	0	0	0	41	0.000752	23	0	0	0.000657
607	AT3G50330	unknown	0	0	22	Citrate cycle (TCA cycle),Pyruvate metabolism,gibberellin,salicylic acid,jasmonic acid,cytokinin,ethylene,abscisic acid,gene regulation	26	Zeatin biosynthesis,gibberellic acid,salicylic acid,jasmonic acid,ethylene,cytokinin,	5	salicylic acid,gibberellin,ethylene,jasmonic acid,abscisic acid,auxin,gene regulation	5	gibberellin,jasmonic acid,salicylic acid,auxin,gene regulation	4	8	0.251291	0.271027	263.204	0.001574	0.001574	2	0.000857	0	0	0	0.02363
608	AT5G52547	unknown	0	0	1	Circadian rhythm,cytokinin,auxin,ethylene,gibberellic acid,jasmonic acid,gene regulation	1	Circadian rhythm,auxin,gibberellic,gene regulation	0	Circadian rhythm,auxin,ethylene,cytokinin,jasmonic acid,gene regulation	0	auxin,gene regulation	1	9	0.258923	0.276359	0	0.008693	0.008693	8	0.000266	0	0	0	0.038742
609	AT3G56910	unknown	0	0	57		93		54	plastid translation	76	plastid translation	1	11	0.152583	0.159034	0	1e-06	1e-06	5	0.000588	0	0	0	0.001238
610	AT1G08580	unknown	0	0	57		93		54	plastid translation	76	plastid translation	1	11	0.152583	0.159034	0	1e-06	1e-06	5	0.000588	0	0	0	0.001238
611	AT2G43060	unknown	0	0	57		93		54	plastid translation	76	plastid translation	1	11	0.152583	0.159034	0	1e-06	1e-06	5	0.000588	0	0	0	0.001238
612	AT3G06590	unknown	0	0	57		93		54	plastid translation	76	plastid translation	1	11	0.152583	0.159034	0	1e-06	1e-06	5	0.000588	0	0	0	0.001238
613	AT3G62870	protein processing	15	1	57		93		114		147		1	11	0.152583	0.159034	0	1e-06	1e-06	5	0.000588	0	0	0	0.001238
614	AT1G50670	protein processing	15	1	55	abscisic acid,RNA processing	135	RNA processing	115	protein processing	148	protein processing	1	10	0.172507	0.179985	0	1e-06	1e-06	19	0.000489	0	0	0	0.000877
615	AT3G22490	unknown	0	0	55	abscisic acid,RNA processing	90	MAPK,abscisic acid	2	Circadian rhythm,MAPK,abscisic acid,auxin,cytokinin,gene regulation	2	Circadian rhythm,MAPK,abscisic acid,auxin,gene regulation	2	8	0.210165	0.220785	216.878	4.7e-05	4.7e-05	0	0.000712	0	0	0	0.002182
616	AT4G19200	unknown	0	0	55	abscisic acid,RNA processing	135	RNA processing	2	Circadian rhythm,MAPK,abscisic acid,auxin,cytokinin,gene regulation	122	RNA processing	1	10	0.172507	0.179985	0	1e-06	1e-06	19	0.000489	0	0	0	0.000877
617	AT4G33950	abscisic acid	1	1	96	MAPK,abscisic acid	150	MAPK,abscisic acid	116	MAPK,abscisic acid	149	MAPK,abscisic acid	1	1	1	1	0	0	0	32	0.001084	24	0	0	0.000501
618	AT5G39360	unknown	0	0	96	MAPK,abscisic acid	150	MAPK,abscisic acid	116	MAPK,abscisic acid	149	MAPK,abscisic acid	1	1	1	1	0	0	0	32	0.001084	24	0	0	0.000501
619	AT4G35620	unknown	0	0	10	auxin,cytokinin	97		10	cell fate specification,auxin,cytokinin,gene regulation	81		1	9	0.192058	0.199373	0	8e-06	8e-06	3	0.000512	0	0	0	0.000743
620	AT4G14160	protein processing	15	1	21	auxin,jasmonic acid,protein processing	25	protein transport	117	protein transport	150	protein processing	2	8	0.217231	0.229342	6.33402	0.000161	0.000161	13	0.000639	0	0	0	0.003799
621	AT5G17710	unknown	0	0	9	cytokinin,abscisic acid,gene regulation,protein processing	12		9	abscisic acid,auxin,cytokinin	9	RNA processing	1	7	0.23881	0.252824	0	0.000249	0.000249	20	0.000368	0	0	0	0.006002
622	AT2G35900	unknown	0	0	55	abscisic acid,RNA processing	90	MAPK,abscisic acid	2	Circadian rhythm,MAPK,abscisic acid,auxin,cytokinin,gene regulation	2	Circadian rhythm,MAPK,abscisic acid,auxin,gene regulation	2	7	0.241108	0.25617	133.773	0.000295	0.000295	0	0.00059	0	0	0	0.007307
623	AT1G51520	unknown	0	0	9	cytokinin,abscisic acid,gene regulation,protein processing	12		9	abscisic acid,auxin,cytokinin	9	RNA processing	1	7	0.23881	0.252824	0	0.000249	0.000249	20	0.000368	0	0	0	0.006002
624	AT1G11430	unknown	0	0	9	cytokinin,abscisic acid,gene regulation,protein processing	12		9	abscisic acid,auxin,cytokinin	9	RNA processing	2	7	0.257072	0.275776	281.237	0.000535	0.000535	2	0.000558	0	0	0	0.012089
625	AT1G53000	unknown	0	0	9	cytokinin,abscisic acid,gene regulation,protein processing	12		9	abscisic acid,auxin,cytokinin	9	RNA processing	1	7	0.23881	0.252824	0	0.000249	0.000249	20	0.000368	0	0	0	0.006002
626	AT5G13180	unknown	0	0	21	auxin,jasmonic acid,protein processing	25	protein transport	0	Circadian rhythm,auxin,ethylene,cytokinin,jasmonic acid,gene regulation	19	ethylene,protein processing	1	9	0.207268	0.217915	0	7e-05	7e-05	13	0.000412	0	0	0	0.001553
627	AT2G30540	unknown	0	0	25	salicylic acid,jasmonic acid,gene regulation	95	salicylic acid	19	protein processing,salicylic acid,jasmonic acid,gene regulation	22	salicylic acid,gene regulation	2	9	0.204248	0.216325	5.58139	5.9e-05	5.9e-05	4	0.000579	0	0	0	0.003653
628	AT3G02090	unknown	0	0	7	jasmonic acid	9	jasmonic acid	7	jasmonic acid,auxin	7	Carbon fixation,jasmonic acid,auxin	1	9	0.218783	0.229672	0	0.000253	0.000253	2	0.000343	0	0	0	0.002799
629	AT4G15670	unknown	0	0	25	salicylic acid,jasmonic acid,gene regulation	95	salicylic acid	19	protein processing,salicylic acid,jasmonic acid,gene regulation	22	salicylic acid,gene regulation	2	9	0.204248	0.216325	5.58139	5.9e-05	5.9e-05	4	0.000579	0	0	0	0.003653
630	AT3G44610	unknown	0	0	97	auxin	151	auxin	118	auxin	151	auxin	1	1	1	1	0	0	0	33	0.001084	25	0	0	0.000501
631	AT4G17490	ethylene	9	1	97	auxin	151	auxin	118	auxin	151	auxin	1	1	1	1	0	0	0	33	0.001084	25	0	0	0.000501
632	AT1G04710	abscisic acid	1	1	78	Peroxisome,fatty acid metabolism	127	Fatty acid metabolism	119	auxin	152	Peroxisome	1	9	0.221182	0.233501	0	0.000126	0.000126	3	0.000453	0	0	0	0.002484
633	AT3G04300	unknown	0	0	15	abscisic acid,signal transduction	54		9	abscisic acid,auxin,cytokinin	42		1	9	0.200242	0.209331	0	0.00015	0.00015	20	0.000382	0	0	0	0.0017
634	AT4G17500	unknown	0	0	92	auxin	146		103	auxin	136	auxin	1	11	0.150227	0.154815	0	0	0	22	0.000639	0	0	0	0.000587
635	AT5G41650	unknown	0	0	92	auxin	146		103	auxin	136	auxin	2	10	0.176747	0.184106	826	4e-06	4e-06	22	0.001122	0	0	0	0.00115
636	AT4G33460	unknown	0	0	20	abscisic acid	23	abscisic acid	16	abscisic acid	18	abscisic acid	1	1	1	1	0	0	0	1	0.001084	1	0	0	0.000501
637	AT1G80780	rna processing	16	1	98		152		120		153		1	1	1	1	0	0	0	34	0.001084	26	0	0	0.000501
638	AT4G37580	ethylene	9	1	98		152		121	auxin	154	auxin	1	1	1	1	0	0	0	34	0.001084	26	0	0	0.000501
639	AT5G27560	unknown	0	0	25	salicylic acid,jasmonic acid,gene regulation	95	salicylic acid	19	protein processing,salicylic acid,jasmonic acid,gene regulation	22	salicylic acid,gene regulation	1	9	0.200388	0.210984	0	3.2e-05	3.2e-05	4	0.000375	0	0	0	0.002197
640	AT4G11140	unknown	0	0	71		118		73		102		3	9	0.234079	0.249723	995.797	0.000218	0.000218	19	0.001058	0	0	0	0.004636
641	AT4G18630	unknown	0	0	62	auxin	100		62	plastid	85	plastid organization	1	8	0.238604	0.251012	0	0.000702	0.000702	0	0.000343	0	0	0	0.007036
642	AT2G38300	unknown	0	0	62	auxin	100		62	plastid	85	plastid organization	1	8	0.238604	0.251012	0	0.000702	0.000702	0	0.000343	0	0	0	0.007036
643	AT3G59810	rna processing	16	1	46	RNA processing	77	RNA processing	122	RNA processing	155	RNA processing	1	10	0.171186	0.177972	0	1e-06	1e-06	19	0.000517	0	0	0	0.00071
644	AT3G13720	unknown	0	0	99		153		123		156		1	1	1	1	0	0	0	35	0.001084	27	0	0	0.000501
645	AT3G53710	ethylene	9	1	99		153		123		156		1	1	1	1	0	0	0	35	0.001084	27	0	0	0.000501
646	AT5G17300	unknown	0	0	100	auxin	154	auxin	124	auxin	157	auxin	1	2	0.666667	0.75	0	0	0	36	0.000835	28	0	0	0.000579
647	AT5G24520	jasmonic acid	12	1	100	auxin	154	auxin	124	auxin	157	auxin	2	1	1	1	1	0	0	36	0.001582	28	0	0	0.001014
648	AT2G41710	unknown	0	0	101	RNA processing	155	RNA processing	125	RNA processing	158	RNA processing	2	1	1	1	1	0	0	37	0.001582	29	0	0	0.001014
649	AT2G45640	abscisic acid	1	1	101	RNA processing	155	RNA processing	125	RNA processing	158	RNA processing	1	2	0.666667	0.75	0	0	0	37	0.000835	29	0	0	0.000579
650	AT3G27560	unknown	0	0	25	salicylic acid,jasmonic acid,gene regulation	95	salicylic acid	19	protein processing,salicylic acid,jasmonic acid,gene regulation	22	salicylic acid,gene regulation	1	9	0.200388	0.210984	0	3.2e-05	3.2e-05	4	0.000375	0	0	0	0.002197
651	AT2G42750	unknown	0	0	62	auxin	100		62	plastid	85	plastid organization	1	8	0.238604	0.251012	0	0.000702	0.000702	0	0.000343	0	0	0	0.007036
652	AT2G24860	unknown	0	0	62	auxin	100		62	plastid	85	plastid organization	1	8	0.238604	0.251012	0	0.000702	0.000702	0	0.000343	0	0	0	0.007036
653	AT5G67220	unknown	0	0	14		17	gene regulation	11	gene regulation	12	gene regulation,RNA processing	1	8	0.227323	0.241171	0	0.000111	0.000111	13	0.000436	0	0	0	0.003623
654	AT3G43440	jasmonic acid	12	1	7	jasmonic acid	11	jasmonic acid	7	jasmonic acid,auxin	7	Carbon fixation,jasmonic acid,auxin	1	10	0.204754	0.215795	0	0.000166	0.000166	2	0.000326	0	0	0	0.002879
655	AT3G56900	unknown	0	0	101	RNA processing	155	RNA processing	125	RNA processing	158	RNA processing	1	2	0.666667	0.75	0	0	0	37	0.000835	29	0	0	0.000579
656	AT1G17980	unknown	0	0	14		17	gene regulation	11	gene regulation	12	gene regulation,RNA processing	1	8	0.227323	0.241171	0	0.000111	0.000111	13	0.000436	0	0	0	0.003623
657	AT1G06180	unknown	0	0	79	gene regulation	129	gene regulation	81	gene regulation	112	gene regulation	2	9	0.221182	0.234005	7.38916	0.000126	0.000126	3	0.000759	0	0	0	0.002919
658	AT3G23060	unknown	0	0	14		17	gene regulation	11	gene regulation	12	gene regulation,RNA processing	1	8	0.227323	0.241171	0	0.000111	0.000111	13	0.000436	0	0	0	0.003623
659	AT5G23710	rna processing	16	1	102		156		126		159		1	1	1	1	0	0	0	38	0.001084	30	0	0	0.000501
660	AT5G57685	salicylic acid	17	1	102		156		127	secretion by cell	160	secretion by cell	1	1	1	1	0	0	0	38	0.001084	30	0	0	0.000501
661	AT5G18260	unknown	0	0	14		17	gene regulation	11	gene regulation	12	gene regulation,RNA processing	1	8	0.227323	0.241171	0	0.000111	0.000111	13	0.000436	0	0	0	0.003623
662	AT2G30120	unknown	0	0	14		17	gene regulation	11	gene regulation	12	gene regulation,RNA processing	1	8	0.227323	0.241171	0	0.000111	0.000111	13	0.000436	0	0	0	0.003623
663	AT2G33860	auxin	3	1	92	auxin	146		103	auxin	136	auxin	2	9	0.214527	0.226349	1650	0.000106	0.000106	22	0.000978	0	0	0	0.002419
664	AT1G67340	unknown	0	0	103	gibberellin,abscisic acid	157		128	gibberellin,abscisic acid	161	gibberellin,abscisic acid	1	1	1	1	0	0	0	39	0.001084	31	0	0	0.000501
665	AT2G32460	unknown	0	0	103	gibberellin,abscisic acid	157		128	gibberellin,abscisic acid	161	gibberellin,abscisic acid	1	1	1	1	0	0	0	39	0.001084	31	0	0	0.000501
666	AT5G05360	unknown	0	0	10	auxin,cytokinin	13		10	cell fate specification,auxin,cytokinin,gene regulation	10	cell fate specification,auxin,cytokinin	1	8	0.237507	0.250551	0	0.000193	0.000193	3	0.000388	0	0	0	0.003851
667	AT1G71260	unknown	0	0	85		136		91		123		1	9	0.199277	0.210045	0	2.4e-05	2.4e-05	13	0.000527	0	0	0	0.001373
668	AT1G76680	salicylic acid	17	1	104	oxylipin metabolic process,salicylic acid	158	oxylipin metabolic process	129	oxylipin metabolic process	162	oxylipin metabolic process	1	1	1	1	0	0	0	40	0.001084	32	0	0	0.000501
669	AT3G63260	unknown	0	0	104	oxylipin metabolic process,salicylic acid	158	oxylipin metabolic process	129	oxylipin metabolic process	162	oxylipin metabolic process	1	1	1	1	0	0	0	40	0.001084	32	0	0	0.000501
670	AT5G43650	unknown	0	0	100	auxin	154	auxin	124	auxin	157	auxin	1	2	0.666667	0.75	0	0	0	36	0.000835	28	0	0	0.000579
671	AT5G14750	unknown	0	0	93	Phagosome	147	Oxidative phosphorylation,Phagosome	107	Phagosome	140	Phagosome	1	9	0.214082	0.224979	0	0.000106	0.000106	22	0.000508	0	0	0	0.001826
672	AT2G03710	unknown	0	0	10	auxin,cytokinin	13		10	cell fate specification,auxin,cytokinin,gene regulation	10	cell fate specification,auxin,cytokinin	1	8	0.237507	0.250551	0	0.000193	0.000193	3	0.000388	0	0	0	0.003851
673	AT2G32600	unknown	0	0	71		118		73		102		1	10	0.189722	0.197953	0	9e-06	9e-06	19	0.000462	0	0	0	0.000802
674	AT5G65300	unknown	0	0	61	brassinosteroid	99	brassinosteroid	61	brassinosteroid	84	brassinosteroid	1	2	0.6	0.666667	0	0	0	17	0.000752	11	0	0	0.000657
675	AT4G37240	unknown	0	0	62	auxin	102	MAPK,RNA processing,protein processing,auxin	2	Circadian rhythm,MAPK,abscisic acid,auxin,cytokinin,gene regulation	2	Circadian rhythm,MAPK,abscisic acid,auxin,gene regulation	1	8	0.222851	0.2352	0	0.000172	0.000172	0	0.000355	0	0	0	0.004031
676	AT2G36145	unknown	0	0	1	Circadian rhythm,cytokinin,auxin,ethylene,gibberellic acid,jasmonic acid,gene regulation	1	Circadian rhythm,auxin,gibberellic,gene regulation	0	Circadian rhythm,auxin,ethylene,cytokinin,jasmonic acid,gene regulation	0	auxin,gene regulation	1	9	0.231458	0.245059	0	0.006469	0.006469	8	0.00027	0	0	0	0.027409
677	AT5G07690	unknown	0	0	68	ethylene,jasmonic acid,gene regulation	112	ethylene,jasmonic acid,gene regulation	70	ethylene,jasmonic acid	98	jasmonic acid,ethylene	1	9	0.217976	0.231133	0	0.000462	0.000462	30	0.000373	0	0	0	0.003503
678	AT1G35210	unknown	0	0	61	brassinosteroid	99	brassinosteroid	61	brassinosteroid	84	brassinosteroid	1	2	0.6	0.666667	0	0	0	17	0.000752	11	0	0	0.000657
679	AT5G06770	unknown	0	0	63	gibberellin,RNA processing	104	RNA processing	65	regulation of photoperiodism, RNA processing	89	auxin,RNA processing	1	9	0.215645	0.225232	0	0.000112	0.000112	5	0.000462	0	0	0	0.001917
680	AT1G48450	unknown	0	0	63	gibberellin,RNA processing	104	RNA processing	65	regulation of photoperiodism, RNA processing	89	auxin,RNA processing	1	9	0.215645	0.225232	0	0.000112	0.000112	5	0.000462	0	0	0	0.001917
681	AT3G19820	brassinosteroid	4	1	95	brassinosteroid,brassinosteroid,MAPK	149	Protein processing,Steroid biosynthesis,Brassinosteroid	113	Brassinosteroid,Steroid biosynthesis,Protein processing	146	Brassinosteroid,Steroid biosynthesis,Protein processing	1	2	0.6	0.666667	0	0	0	41	0.000752	23	0	0	0.000657
682	AT1G03457	unknown	0	0	63	gibberellin,RNA processing	104	RNA processing	65	regulation of photoperiodism, RNA processing	89	auxin,RNA processing	1	9	0.215645	0.225232	0	0.000112	0.000112	5	0.000462	0	0	0	0.001917
683	AT2G38610	unknown	0	0	63	gibberellin,RNA processing	104	RNA processing	65	regulation of photoperiodism, RNA processing	89	auxin,RNA processing	1	9	0.215645	0.225232	0	0.000112	0.000112	5	0.000462	0	0	0	0.001917
684	AT1G54080	unknown	0	0	63	gibberellin,RNA processing	104	RNA processing	65	regulation of photoperiodism, RNA processing	89	auxin,RNA processing	1	9	0.215645	0.225232	0	0.000112	0.000112	5	0.000462	0	0	0	0.001917
685	AT3G19130	unknown	0	0	63	gibberellin,RNA processing	104	RNA processing	65	regulation of photoperiodism, RNA processing	89	auxin,RNA processing	1	9	0.215645	0.225232	0	0.000112	0.000112	5	0.000462	0	0	0	0.001917
686	AT1G27650	rna processing	16	1	105		159		130		163		1	1	1	1	0	0	0	42	0.001084	33	0	0	0.000501
687	AT2G16940	unknown	0	0	105		159		130		163		1	1	1	1	0	0	0	42	0.001084	33	0	0	0.000501
688	AT2G17190	protein processing	15	1	106	protein processing	160	Protein processing	131		164		1	1	1	1	0	0	0	43	0.001084	34	0	0	0.000501
689	AT2G35635	auxin	3	1	106	protein processing	160	Protein processing	132		165		1	1	1	1	0	0	0	43	0.001084	34	0	0	0.000501
690	AT5G63670	unknown	0	0	22	Citrate cycle (TCA cycle),Pyruvate metabolism,gibberellin,salicylic acid,jasmonic acid,cytokinin,ethylene,abscisic acid,gene regulation	103	gene regulation,gibberellic acid	5	salicylic acid,gibberellin,ethylene,jasmonic acid,abscisic acid,auxin,gene regulation	5	gibberellin,jasmonic acid,salicylic acid,auxin,gene regulation	1	8	0.235411	0.250878	0	0.000286	0.000286	2	0.000353	0	0	0	0.006087
691	AT1G03860	unknown	0	0	22	Citrate cycle (TCA cycle),Pyruvate metabolism,gibberellin,salicylic acid,jasmonic acid,cytokinin,ethylene,abscisic acid,gene regulation	103	gene regulation,gibberellic acid	5	salicylic acid,gibberellin,ethylene,jasmonic acid,abscisic acid,auxin,gene regulation	5	gibberellin,jasmonic acid,salicylic acid,auxin,gene regulation	1	8	0.235411	0.250878	0	0.000286	0.000286	2	0.000353	0	0	0	0.006087
692	AT3G07670	unknown	0	0	22	Citrate cycle (TCA cycle),Pyruvate metabolism,gibberellin,salicylic acid,jasmonic acid,cytokinin,ethylene,abscisic acid,gene regulation	103	gene regulation,gibberellic acid	5	salicylic acid,gibberellin,ethylene,jasmonic acid,abscisic acid,auxin,gene regulation	5	gibberellin,jasmonic acid,salicylic acid,auxin,gene regulation	1	8	0.235411	0.250878	0	0.000286	0.000286	2	0.000353	0	0	0	0.006087
693	AT2G37560	unknown	0	0	22	Citrate cycle (TCA cycle),Pyruvate metabolism,gibberellin,salicylic acid,jasmonic acid,cytokinin,ethylene,abscisic acid,gene regulation	103	gene regulation,gibberellic acid	5	salicylic acid,gibberellin,ethylene,jasmonic acid,abscisic acid,auxin,gene regulation	5	gibberellin,jasmonic acid,salicylic acid,auxin,gene regulation	1	8	0.235411	0.250878	0	0.000286	0.000286	2	0.000353	0	0	0	0.006087
694	AT1G76420	unknown	0	0	28	salicylic acid,gene regulation	142	RNA processing	97	RNA processing	129	ribosomal small subunit assembly	2	10	0.184763	0.191111	826	6e-06	6e-06	3	0.000996	0	0	0	0.00119
695	AT4G25740	protein processing	15	1	28	salicylic acid,gene regulation	142	RNA processing	97	RNA processing	129	ribosomal small subunit assembly	1	11	0.155979	0.159917	0	0	0	3	0.000586	0	0	0	0.000589
696	AT5G15802	unknown	0	0	22	Citrate cycle (TCA cycle),Pyruvate metabolism,gibberellin,salicylic acid,jasmonic acid,cytokinin,ethylene,abscisic acid,gene regulation	103	gene regulation,gibberellic acid	5	salicylic acid,gibberellin,ethylene,jasmonic acid,abscisic acid,auxin,gene regulation	5	gibberellin,jasmonic acid,salicylic acid,auxin,gene regulation	1	8	0.235411	0.250878	0	0.000286	0.000286	2	0.000353	0	0	0	0.006087
697	AT4G32295	unknown	0	0	32	Circadian rhythm,jasmonic acid,gene regulation	50	jasmonic acid,gene regulation	7	jasmonic acid,auxin	7	Carbon fixation,jasmonic acid,auxin	1	8	0.23971	0.251856	0	0.000216	0.000216	22	0.000348	0	0	0	0.004174
698	AT3G46630	unknown	0	0	22	Citrate cycle (TCA cycle),Pyruvate metabolism,gibberellin,salicylic acid,jasmonic acid,cytokinin,ethylene,abscisic acid,gene regulation	103	gene regulation,gibberellic acid	5	salicylic acid,gibberellin,ethylene,jasmonic acid,abscisic acid,auxin,gene regulation	5	gibberellin,jasmonic acid,salicylic acid,auxin,gene regulation	1	8	0.235411	0.250878	0	0.000286	0.000286	2	0.000353	0	0	0	0.006087
699	AT5G18020	auxin	3	1	75	auxin,RNA processing	128		77	auxin	108	auxin	2	10	0.139814	0.144806	412.5	0	0	20	0.000956	0	0	0	0.00127
700	AT1G66370	jasmonic acid	12	1	74	preprophase band assembly	122	preprophase band assembly	76	preprophase band assembly	106	preprophase band assembly	3	9	0.220122	0.232306	857.897	0.000629	0.000629	3	0.001027	0	0	0	0.004887
701	AT1G01560	abscisic acid	1	1	107		161		133		166		1	1	1	1	0	0	0	44	0.001084	35	0	0	0.000501
702	AT1G08780	unknown	0	0	107		161		133		166		1	1	1	1	0	0	0	44	0.001084	35	0	0	0.000501
703	AT5G54580	unknown	0	0	54	RNA processing	88	RNA processing	51	RNA processing	73	RNA processing	1	9	0.221775	0.231693	0	0.000133	0.000133	30	0.000415	0	0	0	0.002263
704	AT3G58650	unknown	0	0	74	preprophase band assembly	122	preprophase band assembly	76	preprophase band assembly	106	preprophase band assembly	1	10	0.180449	0.187026	0	2.6e-05	2.6e-05	3	0.000454	0	0	0	0.000796
705	AT5G42050	unknown	0	0	2	RNA processing,protein processing,Lipoic acid metabolism,Photosynthesis,auxin,signal transduction,gene regulation	76	Lipoic acid metabolism,auxin	1	RNA processing,protein processing,Lipoic acid metabolism,auxin,signal transduction,gene regulation	37	Lipoic acid metabolism,phototropism,auxin	1	8	0.248647	0.270284	0	0.000592	0.000592	13	0.000409	0	0	0	0.014608
706	AT3G49950	unknown	0	0	13	Carbon fixation	16	Carbon fixation	7	jasmonic acid,auxin	7	Carbon fixation,jasmonic acid,auxin	1	8	0.272129	0.294788	0	0.002594	0.002594	22	0.000381	0	0	0	0.026014
707	AT3G24730	unknown	0	0	13	Carbon fixation	16	Carbon fixation	7	jasmonic acid,auxin	7	Carbon fixation,jasmonic acid,auxin	1	8	0.272129	0.294788	0	0.002594	0.002594	22	0.000381	0	0	0	0.026014
708	AT1G12840	unknown	0	0	13	Carbon fixation	16	Carbon fixation	7	jasmonic acid,auxin	7	Carbon fixation,jasmonic acid,auxin	1	8	0.272129	0.294788	0	0.002594	0.002594	22	0.000381	0	0	0	0.026014
709	AT2G05170	unknown	0	0	13	Carbon fixation	16	Carbon fixation	7	jasmonic acid,auxin	7	Carbon fixation,jasmonic acid,auxin	1	8	0.272129	0.294788	0	0.002594	0.002594	22	0.000381	0	0	0	0.026014
710	AT5G51100	unknown	0	0	48	auxin	82	auxin	0	Circadian rhythm,auxin,ethylene,cytokinin,jasmonic acid,gene regulation	19	ethylene,protein processing	1	8	0.216719	0.227709	0	9.1e-05	9.1e-05	13	0.000391	0	0	0	0.002246
711	AT5G25340	unknown	0	0	48	auxin	82	auxin	0	Circadian rhythm,auxin,ethylene,cytokinin,jasmonic acid,gene regulation	19	ethylene,protein processing	1	8	0.216719	0.227709	0	9.1e-05	9.1e-05	13	0.000391	0	0	0	0.002246
712	AT1G53230	unknown	0	0	1	Circadian rhythm,cytokinin,auxin,ethylene,gibberellic acid,jasmonic acid,gene regulation	1	Circadian rhythm,auxin,gibberellic,gene regulation	0	Circadian rhythm,auxin,ethylene,cytokinin,jasmonic acid,gene regulation	0	auxin,gene regulation	35	7	0.325462	0.369197	9852.67	0.138221	0.138221	8	0.004777	0	0.188235	112	0.660417
713	AT2G22670	auxin	3	1	1	Circadian rhythm,cytokinin,auxin,ethylene,gibberellic acid,jasmonic acid,gene regulation	1	Circadian rhythm,auxin,gibberellic,gene regulation	0	Circadian rhythm,auxin,ethylene,cytokinin,jasmonic acid,gene regulation	0	auxin,gene regulation	24	8	0.292329	0.329903	180.312	0.175923	0.175923	8	0.002626	0	0.826087	228	0.769751
714	AT2G24590	rna processing	16	1	54	RNA processing	88	RNA processing	134	RNA processing	167		1	9	0.221775	0.231693	0	0.000133	0.000133	30	0.000415	0	0	0	0.002263
715	AT1G20910	unknown	0	0	108		162		135	protein arginylation	168	protein arginylation	3	8	0.267811	0.291537	320.749	0.009958	0.009958	0	0.000632	0	0	0	0.050597
716	AT2G26010	unknown	0	0	65	Protein processing,auxin,jasmonic acid,ethylene	117	jasmonic acid,ethylene,stress	7	jasmonic acid,auxin	169		3	9	0.212815	0.224694	643.995	7.5e-05	7.5e-05	2	0.000916	0	0	0	0.003008
717	AT5G22290	unknown	0	0	4	MAPK,Circadian rhythm,abscisic acid,amino acid metabolism,iron ion transport,gene regulation	5	MAPK,RNA transport,salicylic acid	2	Circadian rhythm,MAPK,abscisic acid,auxin,cytokinin,gene regulation	2	Circadian rhythm,MAPK,abscisic acid,auxin,gene regulation	4	8	0.26388	0.284278	1178.51	0.00124	0.00124	0	0.00096	0	0	0	0.018821
718	AT1G30500	unknown	0	0	1	Circadian rhythm,cytokinin,auxin,ethylene,gibberellic acid,jasmonic acid,gene regulation	1	Circadian rhythm,auxin,gibberellic,gene regulation	0	Circadian rhythm,auxin,ethylene,cytokinin,jasmonic acid,gene regulation	0	auxin,gene regulation	4	8	0.285074	0.307812	298.399	0.017378	0.017378	8	0.000707	0	0.166667	1	0.086708
719	AT1G21200	unknown	0	0	26	Circadian rhythm,response to ion	49		22	gene regulation	28	gene regulation	1	10	0.178618	0.18441	0	1.3e-05	1.3e-05	5	0.000508	0	0	0	0.000689
720	AT3G54390	unknown	0	0	0	gene regulation	0		0	Circadian rhythm,auxin,ethylene,cytokinin,jasmonic acid,gene regulation	0	auxin,gene regulation	4	8	0.276035	0.298052	286.913	0.001549	0.001549	3	0.000941	0	0.166667	1	0.02444
721	AT1G59580	signal transduction	18	1	37	Circadian rhythm,Ether lipid metabolism,MAPK,protein processing	61	Circadian rhythm,Ether lipid,MAPK,protein processing	34	Circadian rhythm,Ether lipid metabolism,MAPK,protein processing	48	Circadian rhythm,Ether lipid metabolism,MAPK	1	8	0.217861	0.228522	0	9.8e-05	9.8e-05	5	0.000393	0	0	0	0.002309
722	AT2G45680	unknown	0	0	37	Circadian rhythm,Ether lipid metabolism,MAPK,protein processing	61	Circadian rhythm,Ether lipid,MAPK,protein processing	34	Circadian rhythm,Ether lipid metabolism,MAPK,protein processing	48	Circadian rhythm,Ether lipid metabolism,MAPK	6	7	0.278451	0.301958	2506.8	0.002406	0.002406	5	0.001626	0	0	0	0.031596
723	AT5G23280	unknown	0	0	37	Circadian rhythm,Ether lipid metabolism,MAPK,protein processing	61	Circadian rhythm,Ether lipid,MAPK,protein processing	34	Circadian rhythm,Ether lipid metabolism,MAPK,protein processing	48	Circadian rhythm,Ether lipid metabolism,MAPK	2	8	0.252828	0.270941	25.2818	0.000641	0.000641	5	0.000526	0	0	0	0.009811
724	AT1G48630	abscisic acid	1	1	109	abscisic acid	163	auxin,abscisic acid	136	abscisic acid,signal transduction	170	signal transduction,abscisic acid-	1	1	1	1	0	0	0	45	0.001084	36	0	0	0.000501
725	AT5G53210	unknown	0	0	109	abscisic acid	163	auxin,abscisic acid	136	abscisic acid,signal transduction	170	signal transduction,abscisic acid-	1	1	1	1	0	0	0	45	0.001084	36	0	0	0.000501
726	AT2G02540	unknown	0	0	1	Circadian rhythm,cytokinin,auxin,ethylene,gibberellic acid,jasmonic acid,gene regulation	1	Circadian rhythm,auxin,gibberellic,gene regulation	0	Circadian rhythm,auxin,ethylene,cytokinin,jasmonic acid,gene regulation	0	auxin,gene regulation	11	7	0.292847	0.31958	1171.07	0.038447	0.038447	8	0.001685	0	0.109091	6	0.187749
727	AT2G40620	unknown	0	0	16	MAPK,abscisic acid,jasmonic acid	19	Purine metabolism,Purine metabolism,abscisic acid,gene regulation, jasmonic acid	12	MAPK,abscisic acid,jasmonic acid	14	MAPK,abscisic acid,jasmonic acid,gene regulation	1	10	0.183737	0.190392	0	1.1e-05	1.1e-05	2	0.000433	0	0	0	0.000853
728	AT4G14550	auxin	3	1	1	Circadian rhythm,cytokinin,auxin,ethylene,gibberellic acid,jasmonic acid,gene regulation	1	Circadian rhythm,auxin,gibberellic,gene regulation	0	Circadian rhythm,auxin,ethylene,cytokinin,jasmonic acid,gene regulation	0	auxin,gene regulation	3	8	0.261295	0.285275	14.2422	0.020773	0.020773	8	0.000514	0	0.666667	2	0.095728
729	AT1G69690	unknown	0	0	1	Circadian rhythm,cytokinin,auxin,ethylene,gibberellic acid,jasmonic acid,gene regulation	164	cytokinin,circadian rhythm,gene regulation	0	Circadian rhythm,auxin,ethylene,cytokinin,jasmonic acid,gene regulation	171	signal transduction,cytokinin,gene regulation	53	7	0.328566	0.381733	21958.5	0.127667	0.127667	8	0.008612	0	0.060958	84	0.641375
730	AT3G63010	gibberellin	11	1	22	Citrate cycle (TCA cycle),Pyruvate metabolism,gibberellin,salicylic acid,jasmonic acid,cytokinin,ethylene,abscisic acid,gene regulation	113	TCA cycle,gibberellic acid	5	salicylic acid,gibberellin,ethylene,jasmonic acid,abscisic acid,auxin,gene regulation	5	gibberellin,jasmonic acid,salicylic acid,auxin,gene regulation	14	8	0.278264	0.307706	3551.43	0.005246	0.005246	2	0.003157	0	0.054945	5	0.054492
731	AT1G22490	unknown	0	0	12	gene regulation	15	gene regulation	5	salicylic acid,gibberellin,ethylene,jasmonic acid,abscisic acid,auxin,gene regulation	5	gibberellin,jasmonic acid,salicylic acid,auxin,gene regulation	1	8	0.2558	0.27231	0	0.000427	0.000427	3	0.000373	0	0	0	0.008806
732	AT4G35580	unknown	0	0	65	Protein processing,auxin,jasmonic acid,ethylene	117	jasmonic acid,ethylene,stress	7	jasmonic acid,auxin	169		2	9	0.177354	0.185043	17.1681	4e-06	4e-06	2	0.000704	0	0	0	0.001422
733	AT2G22760	unknown	0	0	108		162		135	protein arginylation	168	protein arginylation	2	8	0.25	0.26803	119.863	0.000856	0.000856	0	0.000526	0	0	0	0.010388
734	AT4G16780	cytokinin	6	1	22	Citrate cycle (TCA cycle),Pyruvate metabolism,gibberellin,salicylic acid,jasmonic acid,cytokinin,ethylene,abscisic acid,gene regulation	44	gibberellic acid,abscisic acid,salicylic aci	137	secondary thickening,auxin,cytokinin	172	secondary thickening,auxin	1	8	0.218436	0.230004	0	0.000324	0.000324	20	0.000345	0	0	0	0.003118
735	AT5G08070	unknown	0	0	22	Citrate cycle (TCA cycle),Pyruvate metabolism,gibberellin,salicylic acid,jasmonic acid,cytokinin,ethylene,abscisic acid,gene regulation	26	Zeatin biosynthesis,gibberellic acid,salicylic acid,jasmonic acid,ethylene,cytokinin,	5	salicylic acid,gibberellin,ethylene,jasmonic acid,abscisic acid,auxin,gene regulation	5	gibberellin,jasmonic acid,salicylic acid,auxin,gene regulation	5	8	0.275575	0.300459	532.882	0.001884	0.001884	8	0.001073	0	0.1	1	0.031908
736	AT3G44350	unknown	0	0	4	MAPK,Circadian rhythm,abscisic acid,amino acid metabolism,iron ion transport,gene regulation	4	MAPK,abscisic acid,gibberellic	2	Circadian rhythm,MAPK,abscisic acid,auxin,cytokinin,gene regulation	2	Circadian rhythm,MAPK,abscisic acid,auxin,gene regulation	1	8	0.243522	0.26	0	0.000396	0.000396	0	0.000328	0	0	0	0.00729
737	AT1G34180	unknown	0	0	65	Protein processing,auxin,jasmonic acid,ethylene	117	jasmonic acid,ethylene,stress	7	jasmonic acid,auxin	169		2	9	0.232173	0.248113	342.553	0.000607	0.000607	2	0.000589	0	0	0	0.00647
738	AT3G02150	unknown	0	0	1	Circadian rhythm,cytokinin,auxin,ethylene,gibberellic acid,jasmonic acid,gene regulation	32	Circadian rhythm,gene regulation	0	Circadian rhythm,auxin,ethylene,cytokinin,jasmonic acid,gene regulation	33	gene regulation,salicylic acid	20	7	0.321165	0.358738	5225.15	0.052579	0.052579	8	0.00302	0	0.078947	15	0.293884
739	AT3G59790	auxin	3	1	110	MAPK,Plant-pathogen interaction,auxin	165	MAPK,Plant-pathogen interaction,auxin	138	MAPK,Plant-pathogen interaction,auxin	173	MAPK,Plant-pathogen interaction,auxin	1	1	1	1	0	0	0	46	0.001084	37	0	0	0.000501
740	AT3G62610	unknown	0	0	110	MAPK,Plant-pathogen interaction,auxin	165	MAPK,Plant-pathogen interaction,auxin	138	MAPK,Plant-pathogen interaction,auxin	173	MAPK,Plant-pathogen interaction,auxin	1	1	1	1	0	0	0	46	0.001084	37	0	0	0.000501
741	AT5G43700	auxin	3	1	1	Circadian rhythm,cytokinin,auxin,ethylene,gibberellic acid,jasmonic acid,gene regulation	1	Circadian rhythm,auxin,gibberellic,gene regulation	0	Circadian rhythm,auxin,ethylene,cytokinin,jasmonic acid,gene regulation	0	auxin,gene regulation	28	8	0.303041	0.347779	725.742	0.189991	0.189991	8	0.003129	0	0.698413	264	0.839361
742	AT4G32980	gibberellin	11	1	12	gene regulation	15	gene regulation	5	salicylic acid,gibberellin,ethylene,jasmonic acid,abscisic acid,auxin,gene regulation	5	gibberellin,jasmonic acid,salicylic acid,auxin,gene regulation	1	8	0.2558	0.27231	0	0.000427	0.000427	3	0.000373	0	0	0	0.008806
743	AT2G16400	unknown	0	0	12	gene regulation	15	gene regulation	5	salicylic acid,gibberellin,ethylene,jasmonic acid,abscisic acid,auxin,gene regulation	5	gibberellin,jasmonic acid,salicylic acid,auxin,gene regulation	1	8	0.2558	0.27231	0	0.000427	0.000427	3	0.000373	0	0	0	0.008806
744	AT4G02590	unknown	0	0	74	preprophase band assembly	123	gene regulation	76	preprophase band assembly	107	gene regulation	3	8	0.266002	0.28547	1041.95	0.000894	0.000894	3	0.000852	0	0.333333	1	0.016214
745	AT2G28910	unknown	0	0	12	gene regulation	15	gene regulation	5	salicylic acid,gibberellin,ethylene,jasmonic acid,abscisic acid,auxin,gene regulation	5	gibberellin,jasmonic acid,salicylic acid,auxin,gene regulation	1	8	0.2558	0.27231	0	0.000427	0.000427	3	0.000373	0	0	0	0.008806
746	AT4G24650	cytokinin	6	1	22	Citrate cycle (TCA cycle),Pyruvate metabolism,gibberellin,salicylic acid,jasmonic acid,cytokinin,ethylene,abscisic acid,gene regulation	26	Zeatin biosynthesis,gibberellic acid,salicylic acid,jasmonic acid,ethylene,cytokinin,	139		174		1	9	0.233748	0.246608	0	0.000553	0.000553	2	0.00032	0	0	0	0.006628
747	AT4G00870	unknown	0	0	74	preprophase band assembly	123	gene regulation	76	preprophase band assembly	107	gene regulation	1	10	0.18337	0.190158	0	2.6e-05	2.6e-05	3	0.000438	0	0	0	0.000813
748	AT1G52830	auxin	3	1	1	Circadian rhythm,cytokinin,auxin,ethylene,gibberellic acid,jasmonic acid,gene regulation	1	Circadian rhythm,auxin,gibberellic,gene regulation	0	Circadian rhythm,auxin,ethylene,cytokinin,jasmonic acid,gene regulation	0	auxin,gene regulation	29	8	0.310552	0.357493	849.549	0.200535	0.200535	8	0.003246	0	0.724138	294	0.893194
749	AT4G17785	unknown	0	0	12	gene regulation	15	gene regulation	5	salicylic acid,gibberellin,ethylene,jasmonic acid,abscisic acid,auxin,gene regulation	5	gibberellin,jasmonic acid,salicylic acid,auxin,gene regulation	1	8	0.2558	0.27231	0	0.000427	0.000427	3	0.000373	0	0	0	0.008806
750	AT2G20110	unknown	0	0	83	abscisic acid	133	abscisic acid	86	abscisic acid	117	abscisic acid	1	2	0.666667	0.75	0	0	0	47	0.000835	17	0	0	0.000579
751	AT1G70030	unknown	0	0	10	auxin,cytokinin	13		10	cell fate specification,auxin,cytokinin,gene regulation	10	cell fate specification,auxin,cytokinin	1	8	0.237507	0.250551	0	0.000193	0.000193	3	0.000388	0	0	0	0.003851
752	AT5G51910	unknown	0	0	4	MAPK,Circadian rhythm,abscisic acid,amino acid metabolism,iron ion transport,gene regulation	4	MAPK,abscisic acid,gibberellic	2	Circadian rhythm,MAPK,abscisic acid,auxin,cytokinin,gene regulation	2	Circadian rhythm,MAPK,abscisic acid,auxin,gene regulation	14	7	0.286655	0.317055	2046.65	0.004041	0.004041	0	0.002579	0	0	0	0.064441
753	AT2G31310	unknown	0	0	11	auxin	45		2	Circadian rhythm,MAPK,abscisic acid,auxin,cytokinin,gene regulation	2	Circadian rhythm,MAPK,abscisic acid,auxin,gene regulation	2	7	0.271682	0.289227	18.882	0.00084	0.00084	3	0.000531	0	0	0	0.012617
754	AT2G38250	unknown	0	0	111		166	callose localization	140	callose localization	175	callose localization	3	9	0.203144	0.215721	2474	0.000462	0.000462	0	0.001225	0	0	0	0.00421
755	AT2G39200	unknown	0	0	111		166	callose localization	140	callose localization	175	callose localization	1	10	0.168879	0.175879	0	1.9e-05	1.9e-05	0	0.00051	0	0	0	0.000769
756	AT5G05700	abscisic acid	1	1	108		162		135	protein arginylation	168	protein arginylation	5	8	0.254383	0.277418	3487.68	0.011294	0.011294	0	0.001166	0	0	0	0.060046
757	AT5G39820	unknown	0	0	1	Circadian rhythm,cytokinin,auxin,ethylene,gibberellic acid,jasmonic acid,gene regulation	32	Circadian rhythm,gene regulation	0	Circadian rhythm,auxin,ethylene,cytokinin,jasmonic acid,gene regulation	33	gene regulation,salicylic acid	11	7	0.30029	0.32875	552.21	0.033148	0.033148	8	0.001646	0	0.054545	3	0.176524
758	AT2G35320	unknown	0	0	112	histone dephosphorylation	167	histone dephosphorylation	141	histone dephosphorylation	176	histone dephosphorylation	1	10	0.185717	0.194304	0	0.000324	0.000324	8	0.000427	0	0	0	0.001754
759	AT2G36340	unknown	0	0	112	histone dephosphorylation	167	histone dephosphorylation	141	histone dephosphorylation	176	histone dephosphorylation	2	9	0.228012	0.244396	826	0.007947	0.007947	8	0.000622	0	0	0	0.033805
760	AT1G34670	unknown	0	0	11	auxin	31		20	anthocyanin,abscisic acid,auxin	24	auxin,gene regulation	1	9	0.243021	0.259403	0	0.00041	0.00041	3	0.000348	0	0	0	0.006312
761	AT3G28470	brassinosteroid	4	1	111		166	callose localization	140	callose localization	175	callose localization	2	10	0.168948	0.176685	826	1.9e-05	1.9e-05	0	0.001015	0	0	0	0.001277
762	AT4G01550	unknown	0	0	65	Protein processing,auxin,jasmonic acid,ethylene	168	auxin,jasmonic acid	7	jasmonic acid,auxin	94	MAPK,protein processing,jasmonic acid,ethylene	2	9	0.231913	0.247791	682.109	0.000606	0.000606	2	0.000612	0	0	0	0.006427
763	AT1G15580	auxin	3	1	1	Circadian rhythm,cytokinin,auxin,ethylene,gibberellic acid,jasmonic acid,gene regulation	1	Circadian rhythm,auxin,gibberellic,gene regulation	0	Circadian rhythm,auxin,ethylene,cytokinin,jasmonic acid,gene regulation	0	auxin,gene regulation	24	8	0.309506	0.353664	770.601	0.16597	0.16597	8	0.002774	0	0.692029	191	0.745541
764	AT1G06170	unknown	0	0	113		169		142		177		1	1	1	1	0	0	0	48	0.001084	38	0	0	0.000501
765	AT4G34990	unknown	0	0	113		169		142		177		1	1	1	1	0	0	0	48	0.001084	38	0	0	0.000501
766	AT1G54060	unknown	0	0	111		166	callose localization	140	callose localization	175	callose localization	1	11	0.144555	0.149397	0	1e-06	1e-06	0	0.000594	0	0	0	0.000595
767	AT2G43220	unknown	0	0	11	auxin	170	anthocyanin biosynthetic process	20	anthocyanin,abscisic acid,auxin	178	anthocyanin,jasmonic acid	2	9	0.25175	0.269384	89.727	0.000863	0.000863	4	0.000535	0	0	0	0.009687
768	AT1G12890	unknown	0	0	11	auxin	31		20	anthocyanin,abscisic acid,auxin	24	auxin,gene regulation	1	9	0.243021	0.259403	0	0.00041	0.00041	3	0.000348	0	0	0	0.006312
769	AT4G04885	unknown	0	0	8	cytokinin,signal transduction,RNA processing	34	mRNA surveillance pathway,cytokinin,ethylene,gibberellic	8	cytokinin,abscisic acid,RNA processing	26	mRNA surveillance pathway,cytokinin,ethylene	1	9	0.219771	0.230525	0	0.000251	0.000251	2	0.000368	0	0	0	0.002405
770	AT1G22985	unknown	0	0	114		171		143		179		1	1	1	1	0	0	0	49	0.001084	39	0	0	0.000501
771	AT3G54350	unknown	0	0	114		171		143		179		1	1	1	1	0	0	0	49	0.001084	39	0	0	0.000501
772	AT1G07530	salicylic acid	17	1	25	salicylic acid,jasmonic acid,gene regulation	29	salicylic acid,gene regulation	19	protein processing,salicylic acid,jasmonic acid,gene regulation	22	salicylic acid,gene regulation	1	9	0.193315	0.202245	0	3.8e-05	3.8e-05	4	0.000371	0	0	0	0.001323
773	AT2G02160	unknown	0	0	1	Circadian rhythm,cytokinin,auxin,ethylene,gibberellic acid,jasmonic acid,gene regulation	1	Circadian rhythm,auxin,gibberellic,gene regulation	0	Circadian rhythm,auxin,ethylene,cytokinin,jasmonic acid,gene regulation	0	auxin,gene regulation	3	9	0.259248	0.278403	443.631	0.016983	0.016983	8	0.000574	0	0.333333	1	0.076344
774	AT1G59940	cytokinin	6	1	115	cytokinin,circadian rhythm	172	cytokinin,circadian rhythm	144	circadian rhythm,cytokinin	180	circadian rhythm,cytokinin	2	8	0.247531	0.267212	826	0.005211	0.005211	8	0.000687	0	0	0	0.028657
775	AT1G76870	unknown	0	0	115	cytokinin,circadian rhythm	172	cytokinin,circadian rhythm	144	circadian rhythm,cytokinin	180	circadian rhythm,cytokinin	1	9	0.198464	0.208249	0	0.000212	0.000212	8	0.000455	0	0	0	0.001707
776	AT5G62920	cytokinin	6	1	1	Circadian rhythm,cytokinin,auxin,ethylene,gibberellic acid,jasmonic acid,gene regulation	164	cytokinin,circadian rhythm,gene regulation	0	Circadian rhythm,auxin,ethylene,cytokinin,jasmonic acid,gene regulation	171	signal transduction,cytokinin,gene regulation	1	8	0.247383	0.266406	0	0.005202	0.005202	8	0.000301	0	0	0	0.02811
777	AT2G41310	cytokinin	6	1	1	Circadian rhythm,cytokinin,auxin,ethylene,gibberellic acid,jasmonic acid,gene regulation	164	cytokinin,circadian rhythm,gene regulation	0	Circadian rhythm,auxin,ethylene,cytokinin,jasmonic acid,gene regulation	171	signal transduction,cytokinin,gene regulation	1	8	0.247383	0.266406	0	0.005202	0.005202	8	0.000301	0	0	0	0.02811
778	AT1G74890	cytokinin	6	1	1	Circadian rhythm,cytokinin,auxin,ethylene,gibberellic acid,jasmonic acid,gene regulation	164	cytokinin,circadian rhythm,gene regulation	0	Circadian rhythm,auxin,ethylene,cytokinin,jasmonic acid,gene regulation	171	signal transduction,cytokinin,gene regulation	1	8	0.247383	0.266406	0	0.005202	0.005202	8	0.000301	0	0	0	0.02811
779	AT2G40670	cytokinin	6	1	1	Circadian rhythm,cytokinin,auxin,ethylene,gibberellic acid,jasmonic acid,gene regulation	164	cytokinin,circadian rhythm,gene regulation	0	Circadian rhythm,auxin,ethylene,cytokinin,jasmonic acid,gene regulation	171	signal transduction,cytokinin,gene regulation	1	8	0.247383	0.266406	0	0.005202	0.005202	8	0.000301	0	0	0	0.02811
780	AT3G15210	unknown	0	0	1	Circadian rhythm,cytokinin,auxin,ethylene,gibberellic acid,jasmonic acid,gene regulation	32	Circadian rhythm,gene regulation	0	Circadian rhythm,auxin,ethylene,cytokinin,jasmonic acid,gene regulation	181	cellular response to hypoxia,stress	12	8	0.275575	0.304432	409.065	0.023473	0.023473	8	0.00175	0	0	0	0.130691
781	AT1G23420	unknown	0	0	65	Protein processing,auxin,jasmonic acid,ethylene	168	auxin,jasmonic acid	0	Circadian rhythm,auxin,ethylene,cytokinin,jasmonic acid,gene regulation	181	cellular response to hypoxia,stress	3	7	0.275208	0.294798	69.8227	0.00321	0.00321	8	0.000601	0	0	0	0.026781
782	AT1G68670	unknown	0	0	1	Circadian rhythm,cytokinin,auxin,ethylene,gibberellic acid,jasmonic acid,gene regulation	24	gene regulation	0	Circadian rhythm,auxin,ethylene,cytokinin,jasmonic acid,gene regulation	181	cellular response to hypoxia,stress	4	7	0.277983	0.301851	58.5313	0.012695	0.012695	8	0.000669	0	0	0	0.067857
783	AT3G25790	unknown	0	0	1	Circadian rhythm,cytokinin,auxin,ethylene,gibberellic acid,jasmonic acid,gene regulation	24	gene regulation	0	Circadian rhythm,auxin,ethylene,cytokinin,jasmonic acid,gene regulation	181	cellular response to hypoxia,stress	5	7	0.287352	0.309443	84.5932	0.017724	0.017724	8	0.000771	0	0.1	1	0.090137
784	AT3G12910	unknown	0	0	1	Circadian rhythm,cytokinin,auxin,ethylene,gibberellic acid,jasmonic acid,gene regulation	1	Circadian rhythm,auxin,gibberellic,gene regulation	0	Circadian rhythm,auxin,ethylene,cytokinin,jasmonic acid,gene regulation	181	cellular response to hypoxia,stress	10	7	0.293055	0.319641	220.03	0.046927	0.046927	8	0.001345	0	0.222222	10	0.225616
785	AT3G45150	unknown	0	0	1	Circadian rhythm,cytokinin,auxin,ethylene,gibberellic acid,jasmonic acid,gene regulation	32	Circadian rhythm,gene regulation	0	Circadian rhythm,auxin,ethylene,cytokinin,jasmonic acid,gene regulation	182	circadian rhythm,gibberellic acid,jasmonic acid	10	7	0.293575	0.31954	234.137	0.03935	0.03935	8	0.001367	0	0.133333	6	0.193031
786	AT1G25550	unknown	0	0	1	Circadian rhythm,cytokinin,auxin,ethylene,gibberellic acid,jasmonic acid,gene regulation	32	Circadian rhythm,gene regulation	0	Circadian rhythm,auxin,ethylene,cytokinin,jasmonic acid,gene regulation	181	cellular response to hypoxia,stress	5	9	0.261958	0.285362	29.4105	0.020471	0.020471	8	0.000745	0	0.1	1	0.096859
787	AT5G08330	unknown	0	0	1	Circadian rhythm,cytokinin,auxin,ethylene,gibberellic acid,jasmonic acid,gene regulation	32	Circadian rhythm,gene regulation	0	Circadian rhythm,auxin,ethylene,cytokinin,jasmonic acid,gene regulation	182	circadian rhythm,gibberellic acid,jasmonic acid	11	7	0.302266	0.330846	585.617	0.048	0.048	8	0.001515	0	0.181818	10	0.234633
788	AT3G57600	unknown	0	0	1	Circadian rhythm,cytokinin,auxin,ethylene,gibberellic acid,jasmonic acid,gene regulation	24	gene regulation	0	Circadian rhythm,auxin,ethylene,cytokinin,jasmonic acid,gene regulation	19	ethylene,protein processing	1	8	0.260227	0.279434	0	0.001649	0.001649	8	0.00031	0	0	0	0.014744
789	AT2G45190	unknown	0	0	65	Protein processing,auxin,jasmonic acid,ethylene	168	auxin,jasmonic acid	7	jasmonic acid,auxin	7	Carbon fixation,jasmonic acid,auxin	2	7	0.274842	0.293689	54.9653	0.002254	0.002254	8	0.000477	0	0	0	0.020481
790	AT2G20880	unknown	0	0	1	Circadian rhythm,cytokinin,auxin,ethylene,gibberellic acid,jasmonic acid,gene regulation	32	Circadian rhythm,gene regulation	0	Circadian rhythm,auxin,ethylene,cytokinin,jasmonic acid,gene regulation	55	auxin	4	7	0.275943	0.298736	36.3936	0.011657	0.011657	8	0.000698	0	0	0	0.065627
791	AT1G21970	abscisic acid	1	1	1	Circadian rhythm,cytokinin,auxin,ethylene,gibberellic acid,jasmonic acid,gene regulation	68		145		183	abscisic acid	3	7	0.275759	0.29793	22.6602	0.010865	0.010865	8	0.000568	0	0	0	0.060395
792	AT5G18560	auxin	3	1	1	Circadian rhythm,cytokinin,auxin,ethylene,gibberellic acid,jasmonic acid,gene regulation	24	gene regulation	0	Circadian rhythm,auxin,ethylene,cytokinin,jasmonic acid,gene regulation	0	auxin,gene regulation	2	7	0.273479	0.294838	7.59863	0.009902	0.009902	8	0.00042	0	0	0	0.052536
793	AT5G18240	unknown	0	0	1	Circadian rhythm,cytokinin,auxin,ethylene,gibberellic acid,jasmonic acid,gene regulation	24	gene regulation	0	Circadian rhythm,auxin,ethylene,cytokinin,jasmonic acid,gene regulation	181	cellular response to hypoxia,stress	3	7	0.277796	0.301045	46.1159	0.011738	0.011738	8	0.000545	0	0	0	0.061556
794	AT4G13640	unknown	0	0	1	Circadian rhythm,cytokinin,auxin,ethylene,gibberellic acid,jasmonic acid,gene regulation	24	gene regulation	0	Circadian rhythm,auxin,ethylene,cytokinin,jasmonic acid,gene regulation	181	cellular response to hypoxia,stress	3	7	0.277796	0.301045	46.1159	0.011738	0.011738	8	0.000545	0	0	0	0.061556
795	AT1G68510	unknown	0	0	1	Circadian rhythm,cytokinin,auxin,ethylene,gibberellic acid,jasmonic acid,gene regulation	24	gene regulation	0	Circadian rhythm,auxin,ethylene,cytokinin,jasmonic acid,gene regulation	19	ethylene,protein processing	1	8	0.260227	0.279434	0	0.001649	0.001649	8	0.00031	0	0	0	0.014744
796	AT3G51180	unknown	0	0	1	Circadian rhythm,cytokinin,auxin,ethylene,gibberellic acid,jasmonic acid,gene regulation	32	Circadian rhythm,gene regulation	0	Circadian rhythm,auxin,ethylene,cytokinin,jasmonic acid,gene regulation	25	plant ovule development,brassinosteroid	2	8	0.261792	0.282356	9.39878	0.002658	0.002658	8	0.000438	0	0	0	0.022056
797	AT1G72210	unknown	0	0	4	MAPK,Circadian rhythm,abscisic acid,amino acid metabolism,iron ion transport,gene regulation	38	Valine, leucine and isoleucine degradation,Circadian rhythm,MAPK,gibberellic acid,abscisic acid	2	Circadian rhythm,MAPK,abscisic acid,auxin,cytokinin,gene regulation	2	Circadian rhythm,MAPK,abscisic acid,auxin,gene regulation	3	7	0.284682	0.30712	109.691	0.003804	0.003804	8	0.000662	0	0	0	0.037545
798	AT3G27810	unknown	0	0	1	Circadian rhythm,cytokinin,auxin,ethylene,gibberellic acid,jasmonic acid,gene regulation	32	Circadian rhythm,gene regulation	0	Circadian rhythm,auxin,ethylene,cytokinin,jasmonic acid,gene regulation	182	circadian rhythm,gibberellic acid,jasmonic acid	4	7	0.272488	0.293266	63.9913	0.004344	0.004344	8	0.000724	0	0	0	0.035458
799	AT2G47700	unknown	0	0	1	Circadian rhythm,cytokinin,auxin,ethylene,gibberellic acid,jasmonic acid,gene regulation	68		0	Circadian rhythm,auxin,ethylene,cytokinin,jasmonic acid,gene regulation	55	auxin	3	7	0.275759	0.29793	22.6602	0.010865	0.010865	8	0.000568	0	0	0	0.060395
800	AT5G41410	unknown	0	0	1	Circadian rhythm,cytokinin,auxin,ethylene,gibberellic acid,jasmonic acid,gene regulation	32	Circadian rhythm,gene regulation	0	Circadian rhythm,auxin,ethylene,cytokinin,jasmonic acid,gene regulation	25	plant ovule development,brassinosteroid	7	7	0.288757	0.316621	311.936	0.013212	0.013212	8	0.001195	0	0.142857	3	0.088398
801	AT5G44210	ethylene	9	1	1	Circadian rhythm,cytokinin,auxin,ethylene,gibberellic acid,jasmonic acid,gene regulation	32	Circadian rhythm,gene regulation	0	Circadian rhythm,auxin,ethylene,cytokinin,jasmonic acid,gene regulation	33	gene regulation,salicylic acid	8	8	0.275391	0.301832	187.601	0.019442	0.019442	8	0.001227	0	0	0	0.108714
802	AT1G03800	ethylene	9	1	1	Circadian rhythm,cytokinin,auxin,ethylene,gibberellic acid,jasmonic acid,gene regulation	164	cytokinin,circadian rhythm,gene regulation	0	Circadian rhythm,auxin,ethylene,cytokinin,jasmonic acid,gene regulation	171	signal transduction,cytokinin,gene regulation	1	8	0.247383	0.266406	0	0.005202	0.005202	8	0.000301	0	0	0	0.02811
803	AT1G28370	ethylene	9	1	1	Circadian rhythm,cytokinin,auxin,ethylene,gibberellic acid,jasmonic acid,gene regulation	1	Circadian rhythm,auxin,gibberellic,gene regulation	0	Circadian rhythm,auxin,ethylene,cytokinin,jasmonic acid,gene regulation	0	auxin,gene regulation	2	8	0.251597	0.27217	2.12411	0.010834	0.010834	8	0.000417	0	0	0	0.05566
804	AT2G30340	unknown	0	0	116	brassinosteroid	173	brassinosteroid	146	brassinosteroid	184	brassinosteroid	2	9	0.237099	0.25183	10.1952	0.001349	0.001349	8	0.000479	0	0	0	0.010811
805	AT1G31320	unknown	0	0	1	Circadian rhythm,cytokinin,auxin,ethylene,gibberellic acid,jasmonic acid,gene regulation	68		0	Circadian rhythm,auxin,ethylene,cytokinin,jasmonic acid,gene regulation	55	auxin	1	9	0.236286	0.249795	0	0.000963	0.000963	8	0.00031	0	0	0	0.007859
806	AT3G13960	unknown	0	0	116	brassinosteroid	173	brassinosteroid	146	brassinosteroid	184	brassinosteroid	3	9	0.260145	0.280309	37.3297	0.009602	0.009602	8	0.000588	0	0	0	0.048603
807	AT5G47790	unknown	0	0	1	Circadian rhythm,cytokinin,auxin,ethylene,gibberellic acid,jasmonic acid,gene regulation	1	Circadian rhythm,auxin,gibberellic,gene regulation	0	Circadian rhythm,auxin,ethylene,cytokinin,jasmonic acid,gene regulation	0	auxin,gene regulation	7	9	0.269909	0.293631	24.7429	0.047995	0.047995	8	0.000889	0	0.666667	14	0.213408
808	AT4G18710	brassinosteroid	4	1	116	brassinosteroid	173	brassinosteroid	146	brassinosteroid	184	brassinosteroid	7	8	0.263544	0.288189	1086.24	0.009486	0.009486	8	0.001385	0	0	0	0.053097
809	AT3G58630	unknown	0	0	116	brassinosteroid	173	brassinosteroid	146	brassinosteroid	184	brassinosteroid	1	9	0.208628	0.220024	0	0.000387	0.000387	8	0.000331	0	0	0	0.002952
810	AT4G17880	unknown	0	0	7	jasmonic acid	11	jasmonic acid	7	jasmonic acid,auxin	7	Carbon fixation,jasmonic acid,auxin	11	9	0.252057	0.275021	320.219	0.004235	0.004235	2	0.001974	0	0.036364	2	0.039015
811	AT5G41315	unknown	0	0	11	auxin	170	anthocyanin biosynthetic process	20	anthocyanin,abscisic acid,auxin	178	anthocyanin,jasmonic acid	2	9	0.230106	0.24521	12.3122	0.001063	0.001063	4	0.000499	0	0	0	0.009133
812	AT2G27110	unknown	0	0	7	jasmonic acid	11	jasmonic acid	7	jasmonic acid,auxin	7	Carbon fixation,jasmonic acid,auxin	3	9	0.243881	0.260099	4.4455	0.001707	0.001707	2	0.000629	0	0.333333	1	0.015314
813	AT3G17860	jasmonic acid	12	1	65	Protein processing,auxin,jasmonic acid,ethylene	168	auxin,jasmonic acid	7	jasmonic acid,auxin	7	Carbon fixation,jasmonic acid,auxin	12	8	0.301165	0.336674	5356.45	0.014832	0.014832	2	0.002359	0	0.015152	1	0.105644
814	AT2G34600	jasmonic acid	12	1	7	jasmonic acid	11	jasmonic acid	7	jasmonic acid,auxin	7	Carbon fixation,jasmonic acid,auxin	2	8	0.247827	0.267676	16.9023	0.005375	0.005375	2	0.000453	0	0	0	0.030873
815	AT1G02450	unknown	0	0	11	auxin	170	anthocyanin biosynthetic process	20	anthocyanin,abscisic acid,auxin	178	anthocyanin,jasmonic acid	7	8	0.259818	0.285028	1695.33	0.011123	0.011123	4	0.001533	0	0	0	0.062693
816	AT1G24230	unknown	0	0	11	auxin	170	anthocyanin biosynthetic process	20	anthocyanin,abscisic acid,auxin	178	anthocyanin,jasmonic acid	1	9	0.206286	0.217974	0	0.000453	0.000453	4	0.000349	0	0	0	0.003375
817	AT3G25882	unknown	0	0	1	Circadian rhythm,cytokinin,auxin,ethylene,gibberellic acid,jasmonic acid,gene regulation	32	Circadian rhythm,gene regulation	0	Circadian rhythm,auxin,ethylene,cytokinin,jasmonic acid,gene regulation	182	circadian rhythm,gibberellic acid,jasmonic acid	11	8	0.271771	0.302319	2019.43	0.017751	0.017751	8	0.00179	0	0.018182	1	0.108016
818	AT1G09415	unknown	0	0	1	Circadian rhythm,cytokinin,auxin,ethylene,gibberellic acid,jasmonic acid,gene regulation	24	gene regulation	0	Circadian rhythm,auxin,ethylene,cytokinin,jasmonic acid,gene regulation	181	cellular response to hypoxia,stress	16	8	0.267119	0.299074	1653.28	0.024217	0.024217	8	0.002433	0	0	0	0.133082
819	AT2G31720	unknown	0	0	1	Circadian rhythm,cytokinin,auxin,ethylene,gibberellic acid,jasmonic acid,gene regulation	24	gene regulation	0	Circadian rhythm,auxin,ethylene,cytokinin,jasmonic acid,gene regulation	181	cellular response to hypoxia,stress	2	9	0.247013	0.265632	7.08476	0.010089	0.010089	8	0.000398	0	0	0	0.046813
820	AT4G29080	auxin	3	1	1	Circadian rhythm,cytokinin,auxin,ethylene,gibberellic acid,jasmonic acid,gene regulation	1	Circadian rhythm,auxin,gibberellic,gene regulation	0	Circadian rhythm,auxin,ethylene,cytokinin,jasmonic acid,gene regulation	0	auxin,gene regulation	28	8	0.295041	0.334699	1835.64	0.1947	0.1947	8	0.003187	0	0.743386	281	0.851247
821	AT1G80390	auxin	3	1	1	Circadian rhythm,cytokinin,auxin,ethylene,gibberellic acid,jasmonic acid,gene regulation	1	Circadian rhythm,auxin,gibberellic,gene regulation	0	Circadian rhythm,auxin,ethylene,cytokinin,jasmonic acid,gene regulation	0	auxin,gene regulation	32	8	0.318322	0.36543	1388.32	0.200429	0.200429	8	0.003654	0	0.576613	286	0.901679
822	AT5G60142	unknown	0	0	1	Circadian rhythm,cytokinin,auxin,ethylene,gibberellic acid,jasmonic acid,gene regulation	1	Circadian rhythm,auxin,gibberellic,gene regulation	0	Circadian rhythm,auxin,ethylene,cytokinin,jasmonic acid,gene regulation	0	auxin,gene regulation	5	9	0.269821	0.292059	0	0.039483	0.039483	8	0.00068	0	1	10	0.175465
823	AT5G09250	unknown	0	0	1	Circadian rhythm,cytokinin,auxin,ethylene,gibberellic acid,jasmonic acid,gene regulation	1	Circadian rhythm,auxin,gibberellic,gene regulation	0	Circadian rhythm,auxin,ethylene,cytokinin,jasmonic acid,gene regulation	0	auxin,gene regulation	3	9	0.255562	0.275689	0	0.023144	0.023144	8	0.000467	0	1	3	0.102574
824	AT5G65670	auxin	3	1	1	Circadian rhythm,cytokinin,auxin,ethylene,gibberellic acid,jasmonic acid,gene regulation	1	Circadian rhythm,auxin,gibberellic,gene regulation	0	Circadian rhythm,auxin,ethylene,cytokinin,jasmonic acid,gene regulation	0	auxin,gene regulation	30	8	0.315769	0.362591	1686.95	0.175455	0.175455	8	0.003526	0	0.485057	211	0.794744
825	AT2G01200	auxin	3	1	1	Circadian rhythm,cytokinin,auxin,ethylene,gibberellic acid,jasmonic acid,gene regulation	1	Circadian rhythm,auxin,gibberellic,gene regulation	0	Circadian rhythm,auxin,ethylene,cytokinin,jasmonic acid,gene regulation	0	auxin,gene regulation	19	8	0.29264	0.32595	96.362	0.139012	0.139012	8	0.002121	0	0.807018	138	0.60908
826	AT3G23250	unknown	0	0	1	Circadian rhythm,cytokinin,auxin,ethylene,gibberellic acid,jasmonic acid,gene regulation	1	Circadian rhythm,auxin,gibberellic,gene regulation	0	Circadian rhythm,auxin,ethylene,cytokinin,jasmonic acid,gene regulation	0	auxin,gene regulation	6	9	0.269909	0.293821	0	0.05095	0.05095	8	0.000778	0	1	15	0.224791
827	AT3G50890	unknown	0	0	1	Circadian rhythm,cytokinin,auxin,ethylene,gibberellic acid,jasmonic acid,gene regulation	1	Circadian rhythm,auxin,gibberellic,gene regulation	0	Circadian rhythm,auxin,ethylene,cytokinin,jasmonic acid,gene regulation	0	auxin,gene regulation	2	9	0.256753	0.274312	0	0.017228	0.017228	8	0.000364	0	1	1	0.07571
828	AT3G28917	unknown	0	0	1	Circadian rhythm,cytokinin,auxin,ethylene,gibberellic acid,jasmonic acid,gene regulation	1	Circadian rhythm,auxin,gibberellic,gene regulation	0	Circadian rhythm,auxin,ethylene,cytokinin,jasmonic acid,gene regulation	0	auxin,gene regulation	1	9	0.253759	0.270745	0	0.008815	0.008815	8	0.000267	0	0	0	0.03952
829	AT5G57420	auxin	3	1	1	Circadian rhythm,cytokinin,auxin,ethylene,gibberellic acid,jasmonic acid,gene regulation	1	Circadian rhythm,auxin,gibberellic,gene regulation	0	Circadian rhythm,auxin,ethylene,cytokinin,jasmonic acid,gene regulation	0	auxin,gene regulation	21	8	0.297055	0.332399	1085.31	0.130472	0.130472	8	0.002546	0	0.580952	122	0.578142
830	AT1G75340	rna processing	16	1	1	Circadian rhythm,cytokinin,auxin,ethylene,gibberellic acid,jasmonic acid,gene regulation	1	Circadian rhythm,auxin,gibberellic,gene regulation	147		185		1	9	0.237507	0.252259	0	0.0081	0.0081	8	0.000266	0	0	0	0.034528
831	AT4G32280	auxin	3	1	1	Circadian rhythm,cytokinin,auxin,ethylene,gibberellic acid,jasmonic acid,gene regulation	107		0	Circadian rhythm,auxin,ethylene,cytokinin,jasmonic acid,gene regulation	0	auxin,gene regulation	5	8	0.264894	0.28759	84.5219	0.018474	0.018474	8	0.000786	0	0	0	0.087913
832	AT1G35240	unknown	0	0	1	Circadian rhythm,cytokinin,auxin,ethylene,gibberellic acid,jasmonic acid,gene regulation	1	Circadian rhythm,auxin,gibberellic,gene regulation	0	Circadian rhythm,auxin,ethylene,cytokinin,jasmonic acid,gene regulation	0	auxin,gene regulation	1	9	0.229086	0.243432	0	0.005316	0.005316	8	0.000266	0	0	0	0.02297
833	AT3G21330	unknown	0	0	1	Circadian rhythm,cytokinin,auxin,ethylene,gibberellic acid,jasmonic acid,gene regulation	1	Circadian rhythm,auxin,gibberellic,gene regulation	0	Circadian rhythm,auxin,ethylene,cytokinin,jasmonic acid,gene regulation	0	auxin,gene regulation	1	9	0.253759	0.271517	0	0.008253	0.008253	8	0.000272	0	0	0	0.037792
834	AT5G66350	gibberellin	11	1	1	Circadian rhythm,cytokinin,auxin,ethylene,gibberellic acid,jasmonic acid,gene regulation	1	Circadian rhythm,auxin,gibberellic,gene regulation	148	gibberellin	186	gibberellin	1	9	0.253759	0.271517	0	0.008253	0.008253	8	0.000272	0	0	0	0.037792
835	AT1G19700	unknown	0	0	22	Citrate cycle (TCA cycle),Pyruvate metabolism,gibberellin,salicylic acid,jasmonic acid,cytokinin,ethylene,abscisic acid,gene regulation	26	Zeatin biosynthesis,gibberellic acid,salicylic acid,jasmonic acid,ethylene,cytokinin,	5	salicylic acid,gibberellin,ethylene,jasmonic acid,abscisic acid,auxin,gene regulation	5	gibberellin,jasmonic acid,salicylic acid,auxin,gene regulation	2	8	0.245037	0.260357	1.96964	0.001061	0.001061	2	0.000482	0	0	0	0.014599
836	AT3G47620	unknown	0	0	65	Protein processing,auxin,jasmonic acid,ethylene	109	Protein processing,auxin	149	auxin	187	pollen maturation,auxin,jasmonic acid	6	8	0.265234	0.287711	1221.59	0.001702	0.001702	50	0.001366	0	0	0	0.025211
837	AT5G16560	unknown	0	0	22	Citrate cycle (TCA cycle),Pyruvate metabolism,gibberellin,salicylic acid,jasmonic acid,cytokinin,ethylene,abscisic acid,gene regulation	26	Zeatin biosynthesis,gibberellic acid,salicylic acid,jasmonic acid,ethylene,cytokinin,	5	salicylic acid,gibberellin,ethylene,jasmonic acid,abscisic acid,auxin,gene regulation	5	gibberellin,jasmonic acid,salicylic acid,auxin,gene regulation	4	8	0.257232	0.277669	51.4373	0.001624	0.001624	2	0.000852	0	0	0	0.026777
838	AT2G46735	unknown	0	0	22	Citrate cycle (TCA cycle),Pyruvate metabolism,gibberellin,salicylic acid,jasmonic acid,cytokinin,ethylene,abscisic acid,gene regulation	26	Zeatin biosynthesis,gibberellic acid,salicylic acid,jasmonic acid,ethylene,cytokinin,	5	salicylic acid,gibberellin,ethylene,jasmonic acid,abscisic acid,auxin,gene regulation	5	gibberellin,jasmonic acid,salicylic acid,auxin,gene regulation	3	8	0.246792	0.264348	14.5092	0.001339	0.001339	2	0.000662	0	0	0	0.020691
839	AT1G66350	gibberellin	11	1	1	Circadian rhythm,cytokinin,auxin,ethylene,gibberellic acid,jasmonic acid,gene regulation	1	Circadian rhythm,auxin,gibberellic,gene regulation	5	salicylic acid,gibberellin,ethylene,jasmonic acid,abscisic acid,auxin,gene regulation	5	gibberellin,jasmonic acid,salicylic acid,auxin,gene regulation	12	9	0.276127	0.303333	1473.64	0.058357	0.058357	8	0.00172	0	0.363636	24	0.258052
840	AT1G76900	unknown	0	0	1	Circadian rhythm,cytokinin,auxin,ethylene,gibberellic acid,jasmonic acid,gene regulation	1	Circadian rhythm,auxin,gibberellic,gene regulation	5	salicylic acid,gibberellin,ethylene,jasmonic acid,abscisic acid,auxin,gene regulation	5	gibberellin,jasmonic acid,salicylic acid,auxin,gene regulation	1	10	0.216435	0.228338	0	0.002378	0.002378	8	0.000284	0	0	0	0.010628
841	AT2G36990	unknown	0	0	22	Citrate cycle (TCA cycle),Pyruvate metabolism,gibberellin,salicylic acid,jasmonic acid,cytokinin,ethylene,abscisic acid,gene regulation	26	Zeatin biosynthesis,gibberellic acid,salicylic acid,jasmonic acid,ethylene,cytokinin,	5	salicylic acid,gibberellin,ethylene,jasmonic acid,abscisic acid,auxin,gene regulation	5	gibberellin,jasmonic acid,salicylic acid,auxin,gene regulation	1	8	0.239919	0.253943	0	0.000507	0.000507	2	0.000324	0	0	0	0.007972
842	AT5G50570	unknown	0	0	22	Citrate cycle (TCA cycle),Pyruvate metabolism,gibberellin,salicylic acid,jasmonic acid,cytokinin,ethylene,abscisic acid,gene regulation	80	Sulfur relay system,Folate biosynthesis,RNA processing	5	salicylic acid,gibberellin,ethylene,jasmonic acid,abscisic acid,auxin,gene regulation	5	gibberellin,jasmonic acid,salicylic acid,auxin,gene regulation	1	8	0.230555	0.244789	0	0.000278	0.000278	2	0.000343	0	0	0	0.006091
843	AT5G25220	cytokinin	6	1	22	Citrate cycle (TCA cycle),Pyruvate metabolism,gibberellin,salicylic acid,jasmonic acid,cytokinin,ethylene,abscisic acid,gene regulation	26	Zeatin biosynthesis,gibberellic acid,salicylic acid,jasmonic acid,ethylene,cytokinin,	150	cytokinin	188	cytokinin	2	8	0.241884	0.258215	6.13694	0.000785	0.000785	2	0.000505	0	0	0	0.014063
844	AT5G50670	unknown	0	0	22	Citrate cycle (TCA cycle),Pyruvate metabolism,gibberellin,salicylic acid,jasmonic acid,cytokinin,ethylene,abscisic acid,gene regulation	26	Zeatin biosynthesis,gibberellic acid,salicylic acid,jasmonic acid,ethylene,cytokinin,	5	salicylic acid,gibberellin,ethylene,jasmonic acid,abscisic acid,auxin,gene regulation	5	gibberellin,jasmonic acid,salicylic acid,auxin,gene regulation	1	8	0.239919	0.253943	0	0.000507	0.000507	2	0.000324	0	0	0	0.007972
845	AT5G54070	unknown	0	0	22	Citrate cycle (TCA cycle),Pyruvate metabolism,gibberellin,salicylic acid,jasmonic acid,cytokinin,ethylene,abscisic acid,gene regulation	26	Zeatin biosynthesis,gibberellic acid,salicylic acid,jasmonic acid,ethylene,cytokinin,	5	salicylic acid,gibberellin,ethylene,jasmonic acid,abscisic acid,auxin,gene regulation	5	gibberellin,jasmonic acid,salicylic acid,auxin,gene regulation	1	8	0.239919	0.253943	0	0.000507	0.000507	2	0.000324	0	0	0	0.007972
846	AT2G26800	fatty acid metabolism	10	1	3	protein processing,secondary metabolites,abscisic acid,gene regulation,	3	Protein processing,Synthesis and degradation of ketone bodies,Butanoate metabolism,abscisic acid,auxin	151	Synthesis and degradation of ketone bodies	189	Synthesis and degradation of ketone bodies,Synthesis and degradation of ketone bodies,Peroxisome	1	8	0.26254	0.280489	0	0.001119	0.001119	0	0.000356	0	0	0	0.013193
847	AT3G29270	unknown	0	0	3	protein processing,secondary metabolites,abscisic acid,gene regulation,	3	Protein processing,Synthesis and degradation of ketone bodies,Butanoate metabolism,abscisic acid,auxin	2	Circadian rhythm,MAPK,abscisic acid,auxin,cytokinin,gene regulation	2	Circadian rhythm,MAPK,abscisic acid,auxin,gene regulation	1	8	0.26254	0.280489	0	0.001119	0.001119	0	0.000356	0	0	0	0.013193
848	AT3G49580	unknown	0	0	91	amino acid,salicylic acid	144	salicylic acid	99	amino acid metabolism,salicylic acid	131	amino acid metabolism,salicylic acid	2	7	0.266516	0.285809	1183.71	0.001138	0.001138	22	0.00065	0	0	0	0.014857
849	AT5G02150	protein processing	15	1	3	protein processing,secondary metabolites,abscisic acid,gene regulation,	3	Protein processing,Synthesis and degradation of ketone bodies,Butanoate metabolism,abscisic acid,auxin	152		190		1	8	0.26254	0.280489	0	0.001119	0.001119	0	0.000356	0	0	0	0.013193
850	AT4G22250	unknown	0	0	3	protein processing,secondary metabolites,abscisic acid,gene regulation,	3	Protein processing,Synthesis and degradation of ketone bodies,Butanoate metabolism,abscisic acid,auxin	2	Circadian rhythm,MAPK,abscisic acid,auxin,cytokinin,gene regulation	2	Circadian rhythm,MAPK,abscisic acid,auxin,gene regulation	1	8	0.26254	0.280489	0	0.001119	0.001119	0	0.000356	0	0	0	0.013193
851	AT3G51630	unknown	0	0	3	protein processing,secondary metabolites,abscisic acid,gene regulation,	3	Protein processing,Synthesis and degradation of ketone bodies,Butanoate metabolism,abscisic acid,auxin	2	Circadian rhythm,MAPK,abscisic acid,auxin,cytokinin,gene regulation	2	Circadian rhythm,MAPK,abscisic acid,auxin,gene regulation	1	8	0.26254	0.280489	0	0.001119	0.001119	0	0.000356	0	0	0	0.013193
852	AT4G26455	unknown	0	0	3	protein processing,secondary metabolites,abscisic acid,gene regulation,	3	Protein processing,Synthesis and degradation of ketone bodies,Butanoate metabolism,abscisic acid,auxin	2	Circadian rhythm,MAPK,abscisic acid,auxin,cytokinin,gene regulation	2	Circadian rhythm,MAPK,abscisic acid,auxin,gene regulation	1	8	0.26254	0.280489	0	0.001119	0.001119	0	0.000356	0	0	0	0.013193
853	AT5G51440	unknown	0	0	3	protein processing,secondary metabolites,abscisic acid,gene regulation,	3	Protein processing,Synthesis and degradation of ketone bodies,Butanoate metabolism,abscisic acid,auxin	2	Circadian rhythm,MAPK,abscisic acid,auxin,cytokinin,gene regulation	2	Circadian rhythm,MAPK,abscisic acid,auxin,gene regulation	1	8	0.26254	0.280489	0	0.001119	0.001119	0	0.000356	0	0	0	0.013193
854	AT1G72770	abscisic acid	1	1	4	MAPK,Circadian rhythm,abscisic acid,amino acid metabolism,iron ion transport,gene regulation	4	MAPK,abscisic acid,gibberellic	2	Circadian rhythm,MAPK,abscisic acid,auxin,cytokinin,gene regulation	2	Circadian rhythm,MAPK,abscisic acid,auxin,gene regulation	13	7	0.273569	0.300671	791.459	0.003643	0.003643	0	0.002378	0	0	0	0.055415
855	AT4G23050	unknown	0	0	86	Protein processing	137	Protein processing	2	Circadian rhythm,MAPK,abscisic acid,auxin,cytokinin,gene regulation	2	Circadian rhythm,MAPK,abscisic acid,auxin,gene regulation	4	7	0.272039	0.294	987.635	0.001349	0.001349	50	0.001026	0	0	0	0.022144
856	AT1G72340	rna processing	16	1	4	MAPK,Circadian rhythm,abscisic acid,amino acid metabolism,iron ion transport,gene regulation	5	MAPK,RNA transport,salicylic acid	153		191		3	8	0.264049	0.284217	33.6514	0.001983	0.001983	0	0.000689	0	0	0	0.024905
857	AT2G31070	unknown	0	0	3	protein processing,secondary metabolites,abscisic acid,gene regulation,	3	Protein processing,Synthesis and degradation of ketone bodies,Butanoate metabolism,abscisic acid,auxin	2	Circadian rhythm,MAPK,abscisic acid,auxin,cytokinin,gene regulation	2	Circadian rhythm,MAPK,abscisic acid,auxin,gene regulation	2	8	0.26388	0.283411	7.15387	0.001924	0.001924	0	0.000528	0	0	0	0.022511
858	AT3G07740	unknown	0	0	3	protein processing,secondary metabolites,abscisic acid,gene regulation,	3	Protein processing,Synthesis and degradation of ketone bodies,Butanoate metabolism,abscisic acid,auxin	2	Circadian rhythm,MAPK,abscisic acid,auxin,cytokinin,gene regulation	2	Circadian rhythm,MAPK,abscisic acid,auxin,gene regulation	2	8	0.26388	0.283411	7.15387	0.001924	0.001924	0	0.000528	0	0	0	0.022511
859	AT3G58030	unknown	0	0	3	protein processing,secondary metabolites,abscisic acid,gene regulation,	3	Protein processing,Synthesis and degradation of ketone bodies,Butanoate metabolism,abscisic acid,auxin	2	Circadian rhythm,MAPK,abscisic acid,auxin,cytokinin,gene regulation	2	Circadian rhythm,MAPK,abscisic acid,auxin,gene regulation	1	8	0.26254	0.280489	0	0.001119	0.001119	0	0.000356	0	0	0	0.013193
860	AT3G50060	auxin	3	1	4	MAPK,Circadian rhythm,abscisic acid,amino acid metabolism,iron ion transport,gene regulation	53	MAPK,Circadian rhythm,beta-Alanine,Isoquinoline alkaloid,abscisic acid,auxin,amino acid metabolism,Ribosome	154		192	auxin	6	7	0.27195	0.294423	243.669	0.003192	0.003192	0	0.001197	0	0	0	0.041059
861	AT5G49330	unknown	0	0	3	protein processing,secondary metabolites,abscisic acid,gene regulation,	3	Protein processing,Synthesis and degradation of ketone bodies,Butanoate metabolism,abscisic acid,auxin	2	Circadian rhythm,MAPK,abscisic acid,auxin,cytokinin,gene regulation	2	Circadian rhythm,MAPK,abscisic acid,auxin,gene regulation	1	8	0.26254	0.280489	0	0.001119	0.001119	0	0.000356	0	0	0	0.013193
862	AT3G18550	unknown	0	0	3	protein processing,secondary metabolites,abscisic acid,gene regulation,	3	Protein processing,Synthesis and degradation of ketone bodies,Butanoate metabolism,abscisic acid,auxin	2	Circadian rhythm,MAPK,abscisic acid,auxin,cytokinin,gene regulation	2	Circadian rhythm,MAPK,abscisic acid,auxin,gene regulation	1	8	0.26254	0.280489	0	0.001119	0.001119	0	0.000356	0	0	0	0.013193
863	AT4G22070	unknown	0	0	3	protein processing,secondary metabolites,abscisic acid,gene regulation,	3	Protein processing,Synthesis and degradation of ketone bodies,Butanoate metabolism,abscisic acid,auxin	2	Circadian rhythm,MAPK,abscisic acid,auxin,cytokinin,gene regulation	2	Circadian rhythm,MAPK,abscisic acid,auxin,gene regulation	1	8	0.26254	0.280489	0	0.001119	0.001119	0	0.000356	0	0	0	0.013193
864	AT1G12980	unknown	0	0	4	MAPK,Circadian rhythm,abscisic acid,amino acid metabolism,iron ion transport,gene regulation	174	MAPK,abscisic acid,cytokinin	2	Circadian rhythm,MAPK,abscisic acid,auxin,cytokinin,gene regulation	2	Circadian rhythm,MAPK,abscisic acid,auxin,gene regulation	3	8	0.264049	0.284217	26.4665	0.002065	0.002065	0	0.000686	0	0	0	0.025307
865	AT2G30470	abscisic acid	1	1	3	protein processing,secondary metabolites,abscisic acid,gene regulation,	3	Protein processing,Synthesis and degradation of ketone bodies,Butanoate metabolism,abscisic acid,auxin	2	Circadian rhythm,MAPK,abscisic acid,auxin,cytokinin,gene regulation	2	Circadian rhythm,MAPK,abscisic acid,auxin,gene regulation	1	8	0.26254	0.280489	0	0.001119	0.001119	0	0.000356	0	0	0	0.013193
866	AT4G29120	fatty acid metabolism	10	1	4	MAPK,Circadian rhythm,abscisic acid,amino acid metabolism,iron ion transport,gene regulation	38	Valine, leucine and isoleucine degradation,Circadian rhythm,MAPK,gibberellic acid,abscisic acid	155		193		2	8	0.262373	0.279945	5.52602	0.001841	0.001841	0	0.000493	0	0	0	0.018926
867	AT5G02810	unknown	0	0	4	MAPK,Circadian rhythm,abscisic acid,amino acid metabolism,iron ion transport,gene regulation	38	Valine, leucine and isoleucine degradation,Circadian rhythm,MAPK,gibberellic acid,abscisic acid	2	Circadian rhythm,MAPK,abscisic acid,auxin,cytokinin,gene regulation	2	Circadian rhythm,MAPK,abscisic acid,auxin,gene regulation	1	9	0.246571	0.263899	0	0.001036	0.001036	0	0.000321	0	0	0	0.009609
868	AT4G20930	fatty acid metabolism	10	1	4	MAPK,Circadian rhythm,abscisic acid,amino acid metabolism,iron ion transport,gene regulation	53	MAPK,Circadian rhythm,beta-Alanine,Isoquinoline alkaloid,abscisic acid,auxin,amino acid metabolism,Ribosome	156	amino acid metabolism	194	Valine, leucine and isoleucine degradation	1	9	0.203695	0.214872	0	7.4e-05	7.4e-05	0	0.000336	0	0	0	0.00303
869	AT2G44680	unknown	0	0	4	MAPK,Circadian rhythm,abscisic acid,amino acid metabolism,iron ion transport,gene regulation	53	MAPK,Circadian rhythm,beta-Alanine,Isoquinoline alkaloid,abscisic acid,auxin,amino acid metabolism,Ribosome	2	Circadian rhythm,MAPK,abscisic acid,auxin,cytokinin,gene regulation	2	Circadian rhythm,MAPK,abscisic acid,auxin,gene regulation	1	9	0.203695	0.214872	0	7.4e-05	7.4e-05	0	0.000336	0	0	0	0.00303
870	AT1G69850	unknown	0	0	4	MAPK,Circadian rhythm,abscisic acid,amino acid metabolism,iron ion transport,gene regulation	4	MAPK,abscisic acid,gibberellic	2	Circadian rhythm,MAPK,abscisic acid,auxin,cytokinin,gene regulation	2	Circadian rhythm,MAPK,abscisic acid,auxin,gene regulation	1	9	0.200631	0.210436	0	5.4e-05	5.4e-05	0	0.000333	0	0	0	0.002209
871	AT5G45870	abscisic acid	1	1	4	MAPK,Circadian rhythm,abscisic acid,amino acid metabolism,iron ion transport,gene regulation	174	MAPK,abscisic acid,cytokinin	2	Circadian rhythm,MAPK,abscisic acid,auxin,cytokinin,gene regulation	2	Circadian rhythm,MAPK,abscisic acid,auxin,gene regulation	8	8	0.267638	0.291465	297.567	0.00347	0.00347	0	0.001485	0	0	0	0.041482
872	AT5G46590	unknown	0	0	4	MAPK,Circadian rhythm,abscisic acid,amino acid metabolism,iron ion transport,gene regulation	174	MAPK,abscisic acid,cytokinin	2	Circadian rhythm,MAPK,abscisic acid,auxin,cytokinin,gene regulation	2	Circadian rhythm,MAPK,abscisic acid,auxin,gene regulation	2	8	0.250682	0.266422	7.5884	0.000946	0.000946	0	0.000492	0	0	0	0.012114
873	AT2G42490	unknown	0	0	4	MAPK,Circadian rhythm,abscisic acid,amino acid metabolism,iron ion transport,gene regulation	53	MAPK,Circadian rhythm,beta-Alanine,Isoquinoline alkaloid,abscisic acid,auxin,amino acid metabolism,Ribosome	2	Circadian rhythm,MAPK,abscisic acid,auxin,cytokinin,gene regulation	2	Circadian rhythm,MAPK,abscisic acid,auxin,gene regulation	1	9	0.21948	0.231575	0	0.000104	0.000104	0	0.000329	0	0	0	0.003702
874	AT5G05330	unknown	0	0	4	MAPK,Circadian rhythm,abscisic acid,amino acid metabolism,iron ion transport,gene regulation	53	MAPK,Circadian rhythm,beta-Alanine,Isoquinoline alkaloid,abscisic acid,auxin,amino acid metabolism,Ribosome	2	Circadian rhythm,MAPK,abscisic acid,auxin,cytokinin,gene regulation	2	Circadian rhythm,MAPK,abscisic acid,auxin,gene regulation	2	7	0.255483	0.271348	11.7182	0.000909	0.000909	0	0.000501	0	0	0	0.01302
875	AT1G33050	unknown	0	0	4	MAPK,Circadian rhythm,abscisic acid,amino acid metabolism,iron ion transport,gene regulation	43	DNA/RNA metabolism,MAPK	2	Circadian rhythm,MAPK,abscisic acid,auxin,cytokinin,gene regulation	2	Circadian rhythm,MAPK,abscisic acid,auxin,gene regulation	1	8	0.25053	0.265616	0	0.000805	0.000805	0	0.000335	0	0	0	0.009318
876	AT5G13810	unknown	0	0	4	MAPK,Circadian rhythm,abscisic acid,amino acid metabolism,iron ion transport,gene regulation	43	DNA/RNA metabolism,MAPK	2	Circadian rhythm,MAPK,abscisic acid,auxin,cytokinin,gene regulation	2	Circadian rhythm,MAPK,abscisic acid,auxin,gene regulation	1	8	0.25053	0.265616	0	0.000805	0.000805	0	0.000335	0	0	0	0.009318
877	AT1G24280	unknown	0	0	4	MAPK,Circadian rhythm,abscisic acid,amino acid metabolism,iron ion transport,gene regulation	43	DNA/RNA metabolism,MAPK	2	Circadian rhythm,MAPK,abscisic acid,auxin,cytokinin,gene regulation	2	Circadian rhythm,MAPK,abscisic acid,auxin,gene regulation	1	8	0.25053	0.265616	0	0.000805	0.000805	0	0.000335	0	0	0	0.009318
878	AT2G46550	unknown	0	0	4	MAPK,Circadian rhythm,abscisic acid,amino acid metabolism,iron ion transport,gene regulation	43	DNA/RNA metabolism,MAPK	2	Circadian rhythm,MAPK,abscisic acid,auxin,cytokinin,gene regulation	2	Circadian rhythm,MAPK,abscisic acid,auxin,gene regulation	1	8	0.25053	0.265616	0	0.000805	0.000805	0	0.000335	0	0	0	0.009318
879	AT5G28900	unknown	0	0	4	MAPK,Circadian rhythm,abscisic acid,amino acid metabolism,iron ion transport,gene regulation	105	MAPK	2	Circadian rhythm,MAPK,abscisic acid,auxin,cytokinin,gene regulation	2	Circadian rhythm,MAPK,abscisic acid,auxin,gene regulation	1	9	0.203094	0.213697	0	5.8e-05	5.8e-05	0	0.000345	0	0	0	0.002501
880	AT1G06510	unknown	0	0	4	MAPK,Circadian rhythm,abscisic acid,amino acid metabolism,iron ion transport,gene regulation	105	MAPK	2	Circadian rhythm,MAPK,abscisic acid,auxin,cytokinin,gene regulation	2	Circadian rhythm,MAPK,abscisic acid,auxin,gene regulation	1	9	0.203094	0.213697	0	5.8e-05	5.8e-05	0	0.000345	0	0	0	0.002501
881	AT4G17870	abscisic acid	1	1	4	MAPK,Circadian rhythm,abscisic acid,amino acid metabolism,iron ion transport,gene regulation	4	MAPK,abscisic acid,gibberellic	2	Circadian rhythm,MAPK,abscisic acid,auxin,cytokinin,gene regulation	2	Circadian rhythm,MAPK,abscisic acid,auxin,gene regulation	4	8	0.246351	0.265542	10.743	0.000859	0.000859	0	0.000794	0	0	0	0.019386
882	AT5G46790	abscisic acid	1	1	4	MAPK,Circadian rhythm,abscisic acid,amino acid metabolism,iron ion transport,gene regulation	4	MAPK,abscisic acid,gibberellic	2	Circadian rhythm,MAPK,abscisic acid,auxin,cytokinin,gene regulation	2	Circadian rhythm,MAPK,abscisic acid,auxin,gene regulation	3	8	0.253681	0.2728	77.7203	0.001769	0.001769	0	0.000633	0	0	0	0.019233
883	AT1G73000	abscisic acid	1	1	4	MAPK,Circadian rhythm,abscisic acid,amino acid metabolism,iron ion transport,gene regulation	4	MAPK,abscisic acid,gibberellic	2	Circadian rhythm,MAPK,abscisic acid,auxin,cytokinin,gene regulation	2	Circadian rhythm,MAPK,abscisic acid,auxin,gene regulation	5	8	0.250606	0.269763	13.2839	0.001205	0.001205	0	0.000953	0	0	0	0.025068
884	AT2G26040	abscisic acid	1	1	4	MAPK,Circadian rhythm,abscisic acid,amino acid metabolism,iron ion transport,gene regulation	4	MAPK,abscisic acid,gibberellic	2	Circadian rhythm,MAPK,abscisic acid,auxin,cytokinin,gene regulation	2	Circadian rhythm,MAPK,abscisic acid,auxin,gene regulation	4	8	0.246351	0.265542	10.743	0.000859	0.000859	0	0.000794	0	0	0	0.019386
885	AT5G45110	unknown	0	0	25	salicylic acid,jasmonic acid,gene regulation	175	protein processing,jasmonic acid	19	protein processing,salicylic acid,jasmonic acid,gene regulation	195	auxin,jasmonic acid	10	7	0.25306	0.277808	3212.43	0.002336	0.002336	4	0.002359	0	0.022222	1	0.026061
886	AT5G58800	unknown	0	0	25	salicylic acid,jasmonic acid,gene regulation	175	protein processing,jasmonic acid	19	protein processing,salicylic acid,jasmonic acid,gene regulation	195	auxin,jasmonic acid	1	8	0.202003	0.213287	0	9.5e-05	9.5e-05	4	0.000363	0	0	0	0.002224
887	AT1G15750	auxin	3	1	25	salicylic acid,jasmonic acid,gene regulation	175	protein processing,jasmonic acid	19	protein processing,salicylic acid,jasmonic acid,gene regulation	195	auxin,jasmonic acid	1	8	0.202003	0.213287	0	9.5e-05	9.5e-05	4	0.000363	0	0	0	0.002224
888	AT4G19660	unknown	0	0	91	amino acid,salicylic acid	144	salicylic acid	99	amino acid metabolism,salicylic acid	131	amino acid metabolism,salicylic acid	11	7	0.253215	0.274544	5951.68	0.000466	0.000466	22	0.0038	0	0	0	0.01348
889	AT1G12810	unknown	0	0	91	amino acid,salicylic acid	144	salicylic acid	99	amino acid metabolism,salicylic acid	131	amino acid metabolism,salicylic acid	1	8	0.202102	0.211893	0	1.9e-05	1.9e-05	22	0.000456	0	0	0	0.001664
890	AT3G08530	protein processing	15	1	91	amino acid,salicylic acid	144	salicylic acid	99	amino acid metabolism,salicylic acid	131	amino acid metabolism,salicylic acid	1	8	0.202102	0.211893	0	1.9e-05	1.9e-05	22	0.000456	0	0	0	0.001664
891	AT2G19080	unknown	0	0	91	amino acid,salicylic acid	144	salicylic acid	99	amino acid metabolism,salicylic acid	131	amino acid metabolism,salicylic acid	1	8	0.202102	0.211893	0	1.9e-05	1.9e-05	22	0.000456	0	0	0	0.001664
892	AT5G06320	unknown	0	0	91	amino acid,salicylic acid	144	salicylic acid	99	amino acid metabolism,salicylic acid	131	amino acid metabolism,salicylic acid	1	8	0.202102	0.211893	0	1.9e-05	1.9e-05	22	0.000456	0	0	0	0.001664
893	AT5G22270	unknown	0	0	91	amino acid,salicylic acid	144	salicylic acid	99	amino acid metabolism,salicylic acid	131	amino acid metabolism,salicylic acid	1	8	0.202102	0.211893	0	1.9e-05	1.9e-05	22	0.000456	0	0	0	0.001664
894	AT4G24840	unknown	0	0	91	amino acid,salicylic acid	144	salicylic acid	99	amino acid metabolism,salicylic acid	131	amino acid metabolism,salicylic acid	1	8	0.202102	0.211893	0	1.9e-05	1.9e-05	22	0.000456	0	0	0	0.001664
895	AT4G27070	unknown	0	0	91	amino acid,salicylic acid	144	salicylic acid	99	amino acid metabolism,salicylic acid	131	amino acid metabolism,salicylic acid	1	8	0.202102	0.211893	0	1.9e-05	1.9e-05	22	0.000456	0	0	0	0.001664
896	AT3G05120	gibberellin	11	1	22	Citrate cycle (TCA cycle),Pyruvate metabolism,gibberellin,salicylic acid,jasmonic acid,cytokinin,ethylene,abscisic acid,gene regulation	176	indoleacetic acid conjugate metabolic process,gibberellin,salicylic acid,jasmonic acid	5	salicylic acid,gibberellin,ethylene,jasmonic acid,abscisic acid,auxin,gene regulation	5	gibberellin,jasmonic acid,salicylic acid,auxin,gene regulation	8	8	0.279392	0.305469	956.799	0.005177	0.005177	2	0.001533	0	0	0	0.047764
897	AT3G10870	unknown	0	0	22	Citrate cycle (TCA cycle),Pyruvate metabolism,gibberellin,salicylic acid,jasmonic acid,cytokinin,ethylene,abscisic acid,gene regulation	176	indoleacetic acid conjugate metabolic process,gibberellin,salicylic acid,jasmonic acid	5	salicylic acid,gibberellin,ethylene,jasmonic acid,abscisic acid,auxin,gene regulation	5	gibberellin,jasmonic acid,salicylic acid,auxin,gene regulation	2	9	0.220122	0.234154	4.09769	0.000425	0.000425	2	0.000517	0	0	0	0.006804
898	AT5G27320	gibberellin	11	1	22	Citrate cycle (TCA cycle),Pyruvate metabolism,gibberellin,salicylic acid,jasmonic acid,cytokinin,ethylene,abscisic acid,gene regulation	177	gibberellin,Fructose and mannose metabolism	5	salicylic acid,gibberellin,ethylene,jasmonic acid,abscisic acid,auxin,gene regulation	5	gibberellin,jasmonic acid,salicylic acid,auxin,gene regulation	7	8	0.26346	0.288269	1059.1	0.005578	0.005578	2	0.001386	0	0	0	0.046286
899	AT1G20950	dna rna metabolism	8	1	22	Citrate cycle (TCA cycle),Pyruvate metabolism,gibberellin,salicylic acid,jasmonic acid,cytokinin,ethylene,abscisic acid,gene regulation	177	gibberellin,Fructose and mannose metabolism	157	Fructose and mannose metabolism	196	Fructose and mannose metabolism	1	9	0.208575	0.21991	0	0.000227	0.000227	2	0.000331	0	0	0	0.002929
900	AT1G30120	metabolism	13	1	22	Citrate cycle (TCA cycle),Pyruvate metabolism,gibberellin,salicylic acid,jasmonic acid,cytokinin,ethylene,abscisic acid,gene regulation	113	TCA cycle,gibberellic acid	158	TCA cycle	197	Citrate cycle (TCA cycle)	1	9	0.217746	0.230478	0	0.000214	0.000214	2	0.000354	0	0	0	0.003718
901	AT3G02700	unknown	0	0	22	Citrate cycle (TCA cycle),Pyruvate metabolism,gibberellin,salicylic acid,jasmonic acid,cytokinin,ethylene,abscisic acid,gene regulation	113	TCA cycle,gibberellic acid	5	salicylic acid,gibberellin,ethylene,jasmonic acid,abscisic acid,auxin,gene regulation	5	gibberellin,jasmonic acid,salicylic acid,auxin,gene regulation	1	9	0.217746	0.230478	0	0.000214	0.000214	2	0.000354	0	0	0	0.003718
902	AT4G16447	unknown	0	0	22	Citrate cycle (TCA cycle),Pyruvate metabolism,gibberellin,salicylic acid,jasmonic acid,cytokinin,ethylene,abscisic acid,gene regulation	113	TCA cycle,gibberellic acid	5	salicylic acid,gibberellin,ethylene,jasmonic acid,abscisic acid,auxin,gene regulation	5	gibberellin,jasmonic acid,salicylic acid,auxin,gene regulation	1	9	0.217746	0.230478	0	0.000214	0.000214	2	0.000354	0	0	0	0.003718
903	AT2G42620	auxin	3	1	86	Protein processing	137	Protein processing	159	auxin	198	auxin	7	8	0.221478	0.236965	190.717	0.000118	0.000118	50	0.001954	0	0	0	0.007761
904	AT5G42190	protein processing	15	1	65	Protein processing,auxin,jasmonic acid,ethylene	178	protein processing,jasmonic acid,auxin	98	Protein processing	130	Protein processing	3	9	0.230683	0.247769	93.265	0.000159	0.000159	50	0.000894	0	0	0	0.006768
905	AT2G37410	unknown	0	0	86	Protein processing	137	Protein processing	159	auxin	198	auxin	2	9	0.224119	0.239469	26.3431	0.000126	0.000126	50	0.000666	0	0	0	0.005249
906	AT4G03415	unknown	0	0	86	Protein processing	137	Protein processing	159	auxin	198	auxin	2	9	0.224119	0.239469	26.3431	0.000126	0.000126	50	0.000666	0	0	0	0.005249
907	AT4G26660	unknown	0	0	86	Protein processing	137	Protein processing	159	auxin	198	auxin	2	9	0.224119	0.239469	26.3431	0.000126	0.000126	50	0.000666	0	0	0	0.005249
908	AT4G38580	unknown	0	0	117	cellular response to strigolactone	179	cellular response to strigolactone	160	cellular response to strigolactone	199	cellular response to strigolactone	2	9	0.224119	0.239469	826	0.000121	0.000121	50	0.000888	0	0	0	0.004574
909	AT3G44110	protein processing	15	1	86	Protein processing	143	autophagy	98	Protein processing	130	Protein processing	1	9	0.223998	0.238663	0	0.000121	0.000121	50	0.000429	0	0	0	0.004058
910	AT1G09270	unknown	0	0	86	Protein processing	143	autophagy	98	Protein processing	130	Protein processing	1	9	0.223998	0.238663	0	0.000121	0.000121	50	0.000429	0	0	0	0.004058
911	AT1G48930	unknown	0	0	86	Protein processing	143	autophagy	98	Protein processing	130	Protein processing	1	9	0.223998	0.238663	0	0.000121	0.000121	50	0.000429	0	0	0	0.004058
912	AT5G09480	unknown	0	0	86	Protein processing	143	autophagy	98	Protein processing	130	Protein processing	1	9	0.223998	0.238663	0	0.000121	0.000121	50	0.000429	0	0	0	0.004058
913	AT3G25800	unknown	0	0	86	Protein processing	143	autophagy	98	Protein processing	130	Protein processing	1	9	0.223998	0.238663	0	0.000121	0.000121	50	0.000429	0	0	0	0.004058
914	AT3G01090	unknown	0	0	86	Protein processing	143	autophagy	98	Protein processing	130	Protein processing	1	9	0.223998	0.238663	0	0.000121	0.000121	50	0.000429	0	0	0	0.004058
915	AT1G02816	unknown	0	0	86	Protein processing	143	autophagy	98	Protein processing	130	Protein processing	1	9	0.223998	0.238663	0	0.000121	0.000121	50	0.000429	0	0	0	0.004058
916	AT2G43610	dna rna metabolism	8	1	86	Protein processing	143	autophagy	98	Protein processing	130	Protein processing	1	9	0.223998	0.238663	0	0.000121	0.000121	50	0.000429	0	0	0	0.004058
917	AT4G00060	unknown	0	0	86	Protein processing	143	autophagy	98	Protein processing	130	Protein processing	1	9	0.223998	0.238663	0	0.000121	0.000121	50	0.000429	0	0	0	0.004058
918	AT3G47820	unknown	0	0	86	Protein processing	143	autophagy	98	Protein processing	130	Protein processing	1	9	0.223998	0.238663	0	0.000121	0.000121	50	0.000429	0	0	0	0.004058
919	AT1G72800	unknown	0	0	86	Protein processing	143	autophagy	98	Protein processing	130	Protein processing	1	9	0.223998	0.238663	0	0.000121	0.000121	50	0.000429	0	0	0	0.004058
920	AT3G03990	unknown	0	0	117	cellular response to strigolactone	179	cellular response to strigolactone	160	cellular response to strigolactone	199	cellular response to strigolactone	1	10	0.183127	0.191222	0	5e-06	5e-06	50	0.00054	0	0	0	0.000791
921	AT3G62980	auxin	3	1	65	Protein processing,auxin,jasmonic acid,ethylene	178	protein processing,jasmonic acid,auxin	149	auxin	187	pollen maturation,auxin,jasmonic acid	5	8	0.257873	0.277646	1246	0.000799	0.000799	50	0.001342	0	0	0	0.016104
922	AT4G29700	unknown	0	0	65	Protein processing,auxin,jasmonic acid,ethylene	178	protein processing,jasmonic acid,auxin	149	auxin	187	pollen maturation,auxin,jasmonic acid	1	9	0.205058	0.214426	0	3.3e-05	3.3e-05	50	0.000391	0	0	0	0.001519
923	AT1G12820	auxin	3	1	65	Protein processing,auxin,jasmonic acid,ethylene	109	Protein processing,auxin	149	auxin	187	pollen maturation,auxin,jasmonic acid	3	8	0.274842	0.298473	234.324	0.005959	0.005959	50	0.000674	0	0	0	0.041181
924	AT4G24390	unknown	0	0	65	Protein processing,auxin,jasmonic acid,ethylene	109	Protein processing,auxin	7	jasmonic acid,auxin	94	MAPK,protein processing,jasmonic acid,ethylene	5	8	0.275759	0.300851	1627.26	0.006004	0.006004	50	0.001168	0	0	0	0.043375

## Sheet: AI-1Main
Id	Label	pathway	pathwayid	known	blockriccimaxmod	ORC.MM.Anno	blockriccifinal	ORC.Anno	blockriccisinfomaxmod	ORC.MM.SI.Anno	blockriccisinfofinal	ORC.SI.Anno	Degree	Eccentricity	closnesscentrality	harmonicclosnesscentrality	betweenesscentrality	Authority	Hub	modularity_class	pageranks	componentnumber	clustering	triangles	eigencentrality
270	AT1G01010	unknown	0	0	11	Protein export,Steroid biosynthesis,Phosphonate and phosphinate metabolism,SNARE interactions in vesicular transport,Phagosome	150		10	Protein export,Glycerolipid metabolism,Steroid biosynthesis,Phosphonate and phosphinate metabolism,SNARE interactions in vesicular transport	149		9	11	0.19826	0.217176	56.8218	0.022333	0.022333	2	0.000538	0	0.027778	1	0.054851
181	AT1G01050	unknown	0	0	39	Inositol phosphate metabolism,Oxidative phosphorylation,signal transduction,metabolism,Glutathione metabolism	76	Inositol phosphate metabolism,Oxidative phosphorylation,signal transduction,Glutathione metabolism	33	Inositol phosphate metabolism,Oxidative phosphorylation,signal transduction,metabolism,Glutathione metabolism	78	Inositol phosphate metabolism,Oxidative phosphorylation,signal transduction,Glutathione metabolism	3	10	0.237849	0.252586	266.435	0.00017	0.00017	44	0.000243	0	0.333333	1	0.012127
1847	AT1G01090	unknown	0	0	184	Citrate cycle (Citrate cycle),Glycolysis / Gluconeogenesis,metabolism	444	Glycolysis / Gluconeogenesis,Citrate cycle (Citrate cycle),metabolism	163	Glycolysis / Gluconeogenesis,Citrate cycle (Citrate cycle),metabolism	436	Citrate cycle (Citrate cycle),Glycolysis / Gluconeogenesis,metabolism	1	2	0.666667	0.75	0	0	0	45	0.000292	39	0	0	0.000553
1299	AT1G01100	unknown	0	0	185	protein processing,Sulfur metabolism,amino acid metabolism	463		164	protein processing,Sulfur metabolism,amino acid metabolism	453		2	14	0.132738	0.137999	4782	1e-06	1e-06	12	0.000382	0	0	0	0.001245
666	AT1G01140	unknown	0	0	3	rna processing	306		1	rna processing,Phagosome	301		15	10	0.260448	0.284168	22771.8	0.000349	0.000349	4	0.001047	0	0.009524	1	0.045527
2053	AT1G01160	unknown	0	0	16	protein processing	576		1	rna processing,Phagosome	572		2	10	0.208577	0.218567	2392	1.5e-05	1.5e-05	56	0.000263	0	0	0	0.003249
2575	AT1G01200	unknown	0	0	16	protein processing	33		15	protein processing	36		1	11	0.190556	0.199765	0	0.000275	0.000275	53	0.000113	0	0	0	0.002074
89	AT1G01210	rna processing	16	1	33	Biotin metabolism,Phenylalanine, tyrosine and tryptophan biosynthesis,rna processing,Fatty acid biosynthesis	57	rna processing,Biotin metabolism,Fatty acid biosynthesis	4	metabolism,Nitrogen metabolism,auxin,cytokinin,salicylic acid,ethylene	58	Biotin metabolism,rna processing,Fatty acid biosynthesis	2	10	0.240092	0.258691	729.954	0.000102	0.000102	4	0.000195	0	0	0	0.018507
922	AT1G01230	unknown	0	0	11	Protein export,Steroid biosynthesis,Phosphonate and phosphinate metabolism,SNARE interactions in vesicular transport,Phagosome	15	Glycerolipid metabolism,SNARE interactions in vesicular transport,Steroid biosynthesis	10	Protein export,Glycerolipid metabolism,Steroid biosynthesis,Phosphonate and phosphinate metabolism,SNARE interactions in vesicular transport	15	SNARE interactions in vesicular transport	5	10	0.229039	0.261531	1001.95	0.058528	0.058528	2	0.000336	0	0.2	2	0.145328
688	AT1G01240	unknown	0	0	11	Protein export,Steroid biosynthesis,Phosphonate and phosphinate metabolism,SNARE interactions in vesicular transport,Phagosome	213	Oxidative phosphorylation,Phagosome	1	rna processing,Phagosome	208	Oxidative phosphorylation,Phagosome	9	9	0.241206	0.258536	6210.99	0.010585	0.010585	2	0.000587	0	0	0	0.03348
836	AT1G01260	unknown	0	0	35	jasmonic acid	67	jasmonic acid	30	jasmonic acid	68	jasmonic acid	5	10	0.232195	0.24746	3095.49	5.3e-05	5.3e-05	57	0.000434	0	0.1	1	0.010246
1262	AT1G01440	unknown	0	0	18		223		51		270		19	9	0.271654	0.296973	23380.1	0.00042	0.00042	6	0.001295	0	0.070175	12	0.06397
418	AT1G01470	unknown	0	0	20		32		4	metabolism,Nitrogen metabolism,auxin,cytokinin,salicylic acid,ethylene	34	auxin,cytokinin,jasmonic acid	1	10	0.233168	0.250122	0	8.9e-05	8.9e-05	57	0.000132	0	0	0	0.014831
2439	AT1G01500	unknown	0	0	32	ethylene,auxin	438		4	metabolism,Nitrogen metabolism,auxin,cytokinin,salicylic acid,ethylene	430		1	11	0.195602	0.203353	0	3.1e-05	3.1e-05	4	0.000134	0	0	0	0.001497
1014	AT1G01510	unknown	0	0	169		401		150		391		4	10	0.225925	0.238822	4848.72	0.00011	0.00011	44	0.000442	0	0	0	0.007635
2641	AT1G01520	unknown	0	0	162	Other types of O-glycan biosynthesis,Aminoacyl-tRNA biosynthesis	382	Other types of O-glycan biosynthesis,Aminoacyl-tRNA biosynthesis	142	Other types of O-glycan biosynthesis,Aminoacyl-tRNA biosynthesis	374	Other types of O-glycan biosynthesis,Aminoacyl-tRNA biosynthesis	1	10	0.181549	0.188796	0	3e-06	3e-06	139	0.000158	0	0	0	0.001307
405	AT1G01620	unknown	0	0	8		12		8		12		7	10	0.220086	0.247296	2533	0.029111	0.029111	2	0.000419	0	0.47619	10	0.073159
1024	AT1G01630	unknown	0	0	3	rna processing	403		1	rna processing,Phagosome	241		10	9	0.255172	0.275237	8108.88	0.000273	0.000273	6	0.000712	0	0.088889	4	0.030683
2115	AT1G01640	unknown	0	0	2	Nitrogen metabolism,Homologous recombination,dna repair replicate,protein processing	580	protein processing	19	protein processing	576	protein processing	2	11	0.175145	0.181396	2392	2e-06	2e-06	60	0.0003	0	0	0	0.001485
1700	AT1G01800	unknown	0	0	230		523		5	Citrate cycle (Citrate cycle),rna processing,Glyoxylate and dicarboxylate metabolism	9	protein processing,rna processing	1	11	0.204076	0.214481	0	8e-06	8e-06	57	0.000135	0	0	0	0.002118
62	AT1G01910	unknown	0	0	22	abscisic acid,Stilbenoid, diarylheptanoid and gingerol biosynthesis	42	abscisic acid,Stilbenoid, diarylheptanoid and gingerol biosynthesis	20	abscisic acid,Stilbenoid, diarylheptanoid and gingerol biosynthesis	44	abscisic acid,Stilbenoid, diarylheptanoid and gingerol biosynthesis	41	11	0.219985	0.24626	81724.7	0.011223	0.011223	12	0.004492	0	0.00122	1	0.053611
1454	AT1G02090	unknown	0	0	207		489		184		481		1	11	0.160281	0.165163	0	0	0	143	0.000174	0	0	0	0.000609
227	AT1G02140	rna processing	16	1	9		130	rna processing	4	metabolism,Nitrogen metabolism,auxin,cytokinin,salicylic acid,ethylene	131	rna processing	6	10	0.242403	0.262131	5918.87	0.000118	0.000118	44	0.000509	0	0	0	0.020988
1997	AT1G02160	unknown	0	0	20		32		4	metabolism,Nitrogen metabolism,auxin,cytokinin,salicylic acid,ethylene	34	auxin,cytokinin,jasmonic acid	1	10	0.233168	0.250122	0	8.9e-05	8.9e-05	57	0.000132	0	0	0	0.014831
2534	AT1G02410	unknown	0	0	3	rna processing	81	protein processing,Oxidative phosphorylation	1	rna processing,Phagosome	82	protein processing,Oxidative phosphorylation	1	11	0.195347	0.2036	0	1.3e-05	1.3e-05	41	0.000119	0	0	0	0.001735
1646	AT1G02450	unknown	0	0	64	jasmonic acid,salicylic acid,Sulfur metabolism	172	jasmonic acid	9	auxin,salicylic acid,jasmonic acid	423		3	10	0.233851	0.251403	1557.19	9e-05	9e-05	57	0.0003	0	0	0	0.016261
2553	AT1G02680	unknown	0	0	254	gene regulation,Starch and sucrose metabolism	561	gene regulation,Starch and sucrose metabolism	51		555	gene regulation,Starch and sucrose metabolism	3	10	0.221677	0.234675	784.498	0.000156	0.000156	6	0.000269	0	0	0	0.00743
596	AT1G02690	unknown	0	0	10		91		9	auxin,salicylic acid,jasmonic acid	92		40	9	0.284204	0.316194	107354	0.0037	0.0037	44	0.002723	0	0.00641	5	0.094192
2516	AT1G02870	unknown	0	0	82	ethylene,signal transduction,Selenocompound metabolism	188	ethylene,signal transduction,Selenocompound metabolism	70	ethylene,signal transduction,Selenocompound metabolism	185	ethylene,signal transduction,Selenocompound metabolism	1	10	0.204355	0.213237	0	1.1e-05	1.1e-05	12	0.000132	0	0	0	0.002109
893	AT1G02920	unknown	0	0	159		374		139		365		1	2	0.666667	0.75	0	0	0	32	0.000292	30	0	0	0.000553
894	AT1G02930	unknown	0	0	159		374		139		365		2	1	1	1	1	0	0	32	0.000554	30	0	0	0.000994
129	AT1G03040	unknown	0	0	23	cytokinin	77		4	metabolism,Nitrogen metabolism,auxin,cytokinin,salicylic acid,ethylene	79		11	9	0.25163	0.269993	3559.87	0.000191	0.000191	6	0.000748	0	0.090909	5	0.027405
354	AT1G03130	unknown	0	0	2	Nitrogen metabolism,Homologous recombination,dna repair replicate,protein processing	183		4	metabolism,Nitrogen metabolism,auxin,cytokinin,salicylic acid,ethylene	181		10	10	0.263604	0.287584	7342.36	0.000431	0.000431	6	0.00066	0	0	0	0.049785
1405	AT1G03140	rna processing	16	1	3	rna processing	151		3	Starch and sucrose metabolism,rna processing	150		7	10	0.254981	0.276019	4910.08	0.000233	0.000233	44	0.0005	0	0.047619	1	0.030255
1965	AT1G03250	rna processing	16	1	261		569		242		563		3	10	0.242354	0.261251	5400.16	0.00015	0.00015	35	0.00032	0	0	0	0.021994
2606	AT1G03360	rna processing	16	1	110		250		91		240		1	2	0.666667	0.75	0	0	0	142	0.000292	16	0	0	0.000553
1228	AT1G03457	rna processing	16	1	18		50		26		52		2	9	0.206204	0.217007	402.578	9e-06	9e-06	57	0.000203	0	0	0	0.003631
221	AT1G03600	unknown	0	0	60	Citrate cycle,rna processing	126	Citrate cycle,rna processing	53	Citrate cycle,Glycolysis / Gluconeogenesis,rna processing,amino acid metabolism,metabolism	127	Citrate cycle,rna processing	3	10	0.238918	0.254814	2427.24	0.000762	0.000762	41	0.000243	0	0	0	0.016334
1648	AT1G03630	unknown	0	0	11	Protein export,Steroid biosynthesis,Phosphonate and phosphinate metabolism,SNARE interactions in vesicular transport,Phagosome	411		10	Protein export,Glycerolipid metabolism,Steroid biosynthesis,Phosphonate and phosphinate metabolism,SNARE interactions in vesicular transport	403		7	11	0.21147	0.241041	2553.28	0.04374	0.04374	2	0.000471	0	0.190476	4	0.10683
2320	AT1G03680	unknown	0	0	163		384		143		376		1	12	0.179077	0.186361	0	1e-06	1e-06	57	0.000146	0	0	0	0.000899
709	AT1G03900	unknown	0	0	38	fatty acid metabolism,Flavonoid biosynthesis,Stilbenoid, diarylheptanoid and gingerol biosynthesis	75		4	metabolism,Nitrogen metabolism,auxin,cytokinin,salicylic acid,ethylene	77		6	10	0.236743	0.25254	3376.17	0.000131	0.000131	4	0.000458	0	0	0	0.015972
142	AT1G04100	auxin	3	1	32	ethylene,auxin	56	protein processing,auxin	4	metabolism,Nitrogen metabolism,auxin,cytokinin,salicylic acid,ethylene	34	auxin,cytokinin,jasmonic acid	11	10	0.242256	0.258946	6811.49	0.000164	0.000164	41	0.000757	0	0.218182	12	0.021355
904	AT1G04240	auxin	3	1	32	ethylene,auxin	377		4	metabolism,Nitrogen metabolism,auxin,cytokinin,salicylic acid,ethylene	34	auxin,cytokinin,jasmonic acid	8	9	0.23581	0.251943	5671.42	6.2e-05	6.2e-05	41	0.000588	0	0.142857	4	0.015707
1581	AT1G04290	unknown	0	0	14	protein processing	18		13	protein processing,rna processing	18	rna processing	1	11	0.182143	0.190484	0	2e-06	2e-06	57	0.000134	0	0	0	0.001255
209	AT1G04330	unknown	0	0	26	protein processing,signal transduction,rna processing,abscisic acid,plant pathogen interaction	122	signal transduction,Glycerolipid metabolism,rna processing,Glycerophospholipid metabolism,auxin,abscisic acid,jasmonic acid,plant pathogen interaction	23	protein processing,Galactose metabolism	122	signal transduction,Glycerolipid metabolism,Glycerophospholipid metabolism,plant pathogen interaction,jasmonic acid,abscisic acid,auxin	4	9	0.260052	0.281632	5153.06	0.000185	0.000185	57	0.000346	0	0	0	0.031362
1446	AT1G04340	unknown	0	0	11	Protein export,Steroid biosynthesis,Phosphonate and phosphinate metabolism,SNARE interactions in vesicular transport,Phagosome	65	fatty acid metabolism,SNARE interactions in vesicular transport	10	Protein export,Glycerolipid metabolism,Steroid biosynthesis,Phosphonate and phosphinate metabolism,SNARE interactions in vesicular transport	66	SNARE interactions in vesicular transport,Steroid biosynthesis	6	10	0.240817	0.27164	3327.49	0.058704	0.058704	2	0.000375	0	0.266667	4	0.146445
429	AT1G04430	unknown	0	0	11	Protein export,Steroid biosynthesis,Phosphonate and phosphinate metabolism,SNARE interactions in vesicular transport,Phagosome	15	Glycerolipid metabolism,SNARE interactions in vesicular transport,Steroid biosynthesis	10	Protein export,Glycerolipid metabolism,Steroid biosynthesis,Phosphonate and phosphinate metabolism,SNARE interactions in vesicular transport	22	Glycerolipid metabolism	1	10	0.217565	0.242569	0	0.017268	0.017268	2	0.000115	0	0	0	0.043376
476	AT1G04930	unknown	0	0	3	rna processing	7	rna processing	1	rna processing,Phagosome	7	rna processing	5	10	0.243043	0.260817	1204.28	0.000278	0.000278	6	0.00036	0	0	0	0.026566
1659	AT1G05020	unknown	0	0	227		520		205		512		1	1	1	1	0	0	0	73	0.00038	63	0	0	0.000493
1753	AT1G05070	unknown	0	0	11	Protein export,Steroid biosynthesis,Phosphonate and phosphinate metabolism,SNARE interactions in vesicular transport,Phagosome	15	Glycerolipid metabolism,SNARE interactions in vesicular transport,Steroid biosynthesis	10	Protein export,Glycerolipid metabolism,Steroid biosynthesis,Phosphonate and phosphinate metabolism,SNARE interactions in vesicular transport	15	SNARE interactions in vesicular transport	3	11	0.21458	0.243994	78.7369	0.039443	0.039443	2	0.000217	0	0.333333	1	0.095216
0	AT1G05410	unknown	0	0	0	Phenylalanine, tyrosine and tryptophan biosynthesis	0		0	Pentose phosphate pathway,Carbon fixation in photosynthetic organisms,Glycolysis / Gluconeogenesis,Selenocompound metabolism,dna rna metabolism,Phenylalanine, tyrosine and tryptophan biosynthesis,Starch and sucrose metabolism	0		9	9	0.24043	0.257124	3778.68	0.000151	0.000151	44	0.000651	0	0	0	0.020499
2206	AT1G05510	abscisic acid	1	1	18		121		51		120		2	10	0.237802	0.253391	0	9e-05	9e-05	4	0.000207	0	1	1	0.014499
85	AT1G05575	unknown	0	0	22	abscisic acid,Stilbenoid, diarylheptanoid and gingerol biosynthesis	42	abscisic acid,Stilbenoid, diarylheptanoid and gingerol biosynthesis	20	abscisic acid,Stilbenoid, diarylheptanoid and gingerol biosynthesis	44	abscisic acid,Stilbenoid, diarylheptanoid and gingerol biosynthesis	1	12	0.180332	0.192409	0	0.00049	0.00049	12	0.00015	0	0	0	0.004054
2086	AT1G05680	auxin	3	1	155	salicylic acid,Ascorbate and aldarate metabolism,Glutathione metabolism	368	salicylic acid,Ascorbate and aldarate metabolism,Glutathione metabolism	135	salicylic acid,Ascorbate and aldarate metabolism,Glutathione metabolism	358	salicylic acid,Glutathione metabolism,Ascorbate and aldarate metabolism	1	3	0.5	0.611111	0	0	0	101	0.000266	29	0	0	0.000557
840	AT1G05710	unknown	0	0	23	cytokinin	77		4	metabolism,Nitrogen metabolism,auxin,cytokinin,salicylic acid,ethylene	79		7	9	0.268665	0.292851	10124.4	0.000429	0.000429	4	0.000506	0	0.047619	1	0.049111
1085	AT1G05785	protein processing	15	1	11	Protein export,Steroid biosynthesis,Phosphonate and phosphinate metabolism,SNARE interactions in vesicular transport,Phagosome	65	fatty acid metabolism,SNARE interactions in vesicular transport	10	Protein export,Glycerolipid metabolism,Steroid biosynthesis,Phosphonate and phosphinate metabolism,SNARE interactions in vesicular transport	66	SNARE interactions in vesicular transport,Steroid biosynthesis	2	11	0.196777	0.214224	28.5005	0.010618	0.010618	2	0.000158	0	0	0	0.026471
1222	AT1G05860	unknown	0	0	3	rna processing	427		1	rna processing,Phagosome	7	rna processing	5	10	0.245009	0.263035	1852.84	0.000267	0.000267	6	0.000356	0	0	0	0.026473
492	AT1G06110	unknown	0	0	13	circadian rhythm,protein processing	17	circadian rhythm,protein processing	12	circadian rhythm,protein processing	17	protein processing,circadian rhythm	2	10	0.196744	0.207349	1758	7e-06	7e-06	5	0.000251	0	0	0	0.004469
2029	AT1G06130	unknown	0	0	16	protein processing	182		15	protein processing	180		1	10	0.224737	0.236957	0	0.000965	0.000965	53	0.000113	0	0	0	0.009066
2203	AT1G06270	unknown	0	0	30	protein processing,Oxidative phosphorylation,Synthesis and degradation of ketone bodies	53	protein processing	27	protein processing,Oxidative phosphorylation,Synthesis and degradation of ketone bodies	55	protein processing,Synthesis and degradation of ketone bodies	2	10	0.242256	0.260868	618.158	0.00015	0.00015	35	0.00019	0	0	0	0.0214
2354	AT1G06290	fatty acid metabolism	10	1	49	Pentose phosphate pathway,Glycolysis / Gluconeogenesis,rna processing,beta-Alanine metabolism,dna rna metabolism,Galactose metabolism,Propanoate metabolism	221	protein processing,Glycine, serine and threonine metabolism,Tropane, piperidine and pyridine alkaloid biosynthesis,Tyrosine metabolism,fatty acid metabolism,Propanoate metabolism,Phenylalanine metabolism,beta-Alanine metabolism,Isoquinoline alkaloid biosynthesis	11	Propanoate metabolism,beta-Alanine metabolism	390	fatty acid metabolism,Propanoate metabolism,beta-Alanine metabolism	1	11	0.181742	0.188873	0	3e-06	3e-06	35	0.000127	0	0	0	0.001436
802	AT1G06390	abscisic acid	1	1	125		298		40		293		5	9	0.234654	0.249431	4242.36	0.001703	0.001703	41	0.000424	0	0.1	1	0.013868
1246	AT1G06450	unknown	0	0	38	fatty acid metabolism,Flavonoid biosynthesis,Stilbenoid, diarylheptanoid and gingerol biosynthesis	75		4	metabolism,Nitrogen metabolism,auxin,cytokinin,salicylic acid,ethylene	77		4	10	0.241035	0.258569	2993.62	0.000138	0.000138	4	0.000337	0	0	0	0.01829
889	AT1G06460	unknown	0	0	61		274		23	protein processing,Galactose metabolism	266		3	10	0.220818	0.235829	62.6642	4.6e-05	4.6e-05	6	0.000245	0	0	0	0.009501
484	AT1G06510	unknown	0	0	16	protein processing	239		1	rna processing,Phagosome	227		10	9	0.260194	0.278155	6551.64	0.000847	0.000847	6	0.000721	0	0	0	0.032053
2293	AT1G06790	rna processing	16	1	283		596		272		598		1	1	1	1	0	0	0	115	0.00038	102	0	0	0.000493
1545	AT1G07000	protein processing	15	1	9		354	Arachidonic acid metabolism,Glutathione metabolism	127	Arachidonic acid metabolism,Glutathione metabolism	345	Arachidonic acid metabolism,Glutathione metabolism	3	11	0.21514	0.227905	2432.4	1.6e-05	1.6e-05	44	0.000326	0	0	0	0.004618
1217	AT1G07010	unknown	0	0	181		439		51		431		1	11	0.171849	0.178397	0	1e-06	1e-06	6	0.000167	0	0	0	0.0007
2374	AT1G07140	unknown	0	0	292	Ribosome biogenesis in eukaryotes,rna processing	606	Ribosome biogenesis in eukaryotes,rna processing	282	Ribosome biogenesis in eukaryotes,rna processing	608	Ribosome biogenesis in eukaryotes,rna processing	1	1	1	1	0	0	0	124	0.00038	108	0	0	0.000493
2161	AT1G07160	unknown	0	0	273		585		258		583		1	1	1	1	0	0	0	106	0.00038	93	0	0	0.000493
542	AT1G07310	unknown	0	0	18		99		1	rna processing,Phagosome	251		3	9	0.224589	0.239599	276.733	5e-05	5e-05	6	0.000239	0	0	0	0.010484
655	AT1G07400	unknown	0	0	2	Nitrogen metabolism,Homologous recombination,dna repair replicate,protein processing	302		4	metabolism,Nitrogen metabolism,auxin,cytokinin,salicylic acid,ethylene	297		8	10	0.229655	0.245434	4890.07	8.1e-05	8.1e-05	35	0.00074	0	0	0	0.012016
276	AT1G07430	abscisic acid	1	1	72	signal transduction,gibberellin acid,abscisic acid	154	signal transduction,gibberellin acid,abscisic acid	61	signal transduction,gibberellin acid,abscisic acid	153	signal transduction,gibberellin acid	1	11	0.193358	0.202358	0	1e-05	1e-05	57	0.000157	0	0	0	0.00151
158	AT1G07440	unknown	0	0	45		89		38		90		1	12	0.169644	0.175245	0	1e-06	1e-06	43	0.000144	0	0	0	0.000821
1478	AT1G07450	unknown	0	0	45		89		38		90		3	11	0.186661	0.194878	0	8e-06	8e-06	43	0.000314	0	1	3	0.002651
2527	AT1G07740	unknown	0	0	2	Nitrogen metabolism,Homologous recombination,dna repair replicate,protein processing	8		4	metabolism,Nitrogen metabolism,auxin,cytokinin,salicylic acid,ethylene	8		2	10	0.196615	0.205846	54.395	5e-06	5e-06	41	0.000225	0	0	0	0.002265
1426	AT1G07840	unknown	0	0	16	protein processing	404		15	protein processing	395		5	9	0.251234	0.267718	4255.05	0.00167	0.00167	44	0.000361	0	0.2	2	0.023591
1308	AT1G07860	unknown	0	0	11	Protein export,Steroid biosynthesis,Phosphonate and phosphinate metabolism,SNARE interactions in vesicular transport,Phagosome	15	Glycerolipid metabolism,SNARE interactions in vesicular transport,Steroid biosynthesis	10	Protein export,Glycerolipid metabolism,Steroid biosynthesis,Phosphonate and phosphinate metabolism,SNARE interactions in vesicular transport	66	SNARE interactions in vesicular transport,Steroid biosynthesis	4	10	0.222936	0.252019	239.224	0.044818	0.044818	2	0.000267	0	0.166667	1	0.108633
2278	AT1G07890	unknown	0	0	281	Glutathione metabolism,Ascorbate and aldarate metabolism	594	Ascorbate and aldarate metabolism,Glutathione metabolism	269	Ascorbate and aldarate metabolism,Glutathione metabolism	595	Ascorbate and aldarate metabolism,Glutathione metabolism	1	1	1	1	0	0	0	113	0.00038	100	0	0	0.000493
358	AT1G07930	unknown	0	0	81		186		69		183		1	1	1	1	0	0	0	14	0.00038	7	0	0	0.000493
1863	AT1G07980	unknown	0	0	26	protein processing,signal transduction,rna processing,abscisic acid,plant pathogen interaction	453		23	protein processing,Galactose metabolism	444		1	11	0.166169	0.171775	0	0	0	3	0.000173	0	0	0	0.000858
1418	AT1G08060	unknown	0	0	25	Carbon fixation in photosynthetic organisms,Other types of O-glycan biosynthesis,Glyoxylate and dicarboxylate metabolism	231		22	Carbon fixation in photosynthetic organisms,rna processing,Other types of O-glycan biosynthesis,Glyoxylate and dicarboxylate metabolism	221		4	10	0.256375	0.277254	3872.92	0.000214	0.000214	4	0.000346	0	0	0	0.027565
1467	AT1G08480	unknown	0	0	16	protein processing	37		15	protein processing	39		2	10	0.229699	0.242631	0	0.001503	0.001503	53	0.000167	0	1	1	0.014106
1409	AT1G08530	unknown	0	0	129		307		108		302		2	10	0.233463	0.250769	1703.23	8.9e-05	8.9e-05	57	0.000222	0	0	0	0.015495
1983	AT1G08580	unknown	0	0	63		133		55		134		3	11	0.188159	0.197395	3776.33	2e-06	2e-06	143	0.000301	0	0	0	0.002884
2163	AT1G08830	unknown	0	0	161		381		9	auxin,salicylic acid,jasmonic acid	373		1	11	0.189981	0.197865	0	8.3e-05	8.3e-05	43	0.000134	0	0	0	0.001356
672	AT1G09100	unknown	0	0	130		309		109		303		2	1	1	1	1	0	0	71	0.000554	22	0	0	0.000994
935	AT1G09140	unknown	0	0	26	protein processing,signal transduction,rna processing,abscisic acid,plant pathogen interaction	383		1	rna processing,Phagosome	375		6	10	0.201329	0.212638	4972.07	1e-05	1e-05	56	0.000574	0	0.066667	1	0.005237
1844	AT1G09180	auxin	3	1	16	protein processing	34	protein processing	15	protein processing	37	protein processing	8	10	0.239204	0.257513	292.734	0.007353	0.007353	53	0.000473	0	0.321429	9	0.041849
2145	AT1G09230	rna processing	16	1	26	protein processing,signal transduction,rna processing,abscisic acid,plant pathogen interaction	292		23	protein processing,Galactose metabolism	286		1	12	0.146155	0.149781	0	0	0	3	0.000205	0	0	0	0.00056
501	AT1G09270	unknown	0	0	10		246		9	auxin,salicylic acid,jasmonic acid	235		5	10	0.227126	0.241702	341.858	6e-05	6e-05	44	0.000368	0	0	0	0.009258
619	AT1G09330	unknown	0	0	11	Protein export,Steroid biosynthesis,Phosphonate and phosphinate metabolism,SNARE interactions in vesicular transport,Phagosome	287		1	rna processing,Phagosome	281		4	10	0.221205	0.251322	4072.62	0.032606	0.032606	20	0.000323	0	0	0	0.081606
892	AT1G09415	salicylic acid	17	1	64	jasmonic acid,salicylic acid,Sulfur metabolism	172	jasmonic acid	9	auxin,salicylic acid,jasmonic acid	170		2	10	0.214081	0.224784	217.556	4.5e-05	4.5e-05	57	0.000198	0	0	0	0.004668
905	AT1G09500	unknown	0	0	32	ethylene,auxin	377		4	metabolism,Nitrogen metabolism,auxin,cytokinin,salicylic acid,ethylene	34	auxin,cytokinin,jasmonic acid	1	10	0.190829	0.198778	0	3e-06	3e-06	41	0.000119	0	0	0	0.001442
1613	AT1G09630	unknown	0	0	222	Nicotinate and nicotinamide metabolism	512	Nicotinate and nicotinamide metabolism	200	Nicotinate and nicotinamide metabolism	504	Nicotinate and nicotinamide metabolism	2	10	0.209325	0.219396	301.774	0.000454	0.000454	20	0.000203	0	0	0	0.00398
7	AT1G09660	unknown	0	0	3	rna processing	5		1	rna processing,Phagosome	5		15	9	0.274364	0.297416	9223.65	0.000489	0.000489	6	0.000962	0	0.047619	5	0.060497
710	AT1G09700	abscisic acid	1	1	38	fatty acid metabolism,Flavonoid biosynthesis,Stilbenoid, diarylheptanoid and gingerol biosynthesis	75		4	metabolism,Nitrogen metabolism,auxin,cytokinin,salicylic acid,ethylene	77		2	10	0.208341	0.218311	24.1286	1.2e-05	1.2e-05	57	0.000192	0	0	0	0.002741
2020	AT1G09760	unknown	0	0	84		191		71		188		1	10	0.197101	0.205337	0	5e-06	5e-06	4	0.000144	0	0	0	0.001366
628	AT1G09840	unknown	0	0	3	rna processing	144		1	rna processing,Phagosome	69	dna rna metabolism,Proteasome	3	10	0.230539	0.243895	1882.08	0.000142	0.000142	60	0.000249	0	0	0	0.009838
850	AT1G10030	unknown	0	0	11	Protein export,Steroid biosynthesis,Phosphonate and phosphinate metabolism,SNARE interactions in vesicular transport,Phagosome	15	Glycerolipid metabolism,SNARE interactions in vesicular transport,Steroid biosynthesis	10	Protein export,Glycerolipid metabolism,Steroid biosynthesis,Phosphonate and phosphinate metabolism,SNARE interactions in vesicular transport	15	SNARE interactions in vesicular transport	6	10	0.231454	0.263341	681.613	0.063868	0.063868	2	0.000378	0	0.133333	2	0.157583
1742	AT1G10040	unknown	0	0	29	Cutin, suberine and wax biosynthesis,Terpenoid backbone biosynthesis	49	Cutin, suberine and wax biosynthesis,Terpenoid backbone biosynthesis	25	Cutin, suberine and wax biosynthesis,Terpenoid backbone biosynthesis	51	Terpenoid backbone biosynthesis,Cutin, suberine and wax biosynthesis	1	10	0.190026	0.202666	0	0.001818	0.001818	2	0.000119	0	0	0	0.006737
1407	AT1G10070	unknown	0	0	144		339		122		330		2	10	0.235069	0.251012	920.806	0.00025	0.00025	43	0.000193	0	0	0	0.014665
771	AT1G10230	signal transduction	18	1	28		48	protein processing	9	auxin,salicylic acid,jasmonic acid	50	protein processing	4	10	0.211639	0.222885	3091.56	0.00011	0.00011	5	0.000397	0	0	0	0.004813
1257	AT1G10240	unknown	0	0	3	rna processing	282		101		276		3	9	0.239228	0.253328	969.987	0.000205	0.000205	6	0.000249	0	0	0	0.011447
2353	AT1G10360	unknown	0	0	93	Glutathione metabolism,plant pathogen interaction	204		79	Glutathione metabolism,plant pathogen interaction	201		1	14	0.126426	0.129783	0	0	0	41	0.00016	0	0	0	0.000715
2179	AT1G10430	unknown	0	0	69	Citrate cycle	149	Citrate cycle	31	Citrate cycle	72	Citrate cycle	1	10	0.237778	0.253182	0	8.6e-05	8.6e-05	4	0.000127	0	0	0	0.013224
1953	AT1G10510	unknown	0	0	185	protein processing,Sulfur metabolism,amino acid metabolism	446	protein processing,Sulfur metabolism,amino acid metabolism	164	protein processing,Sulfur metabolism,amino acid metabolism	438	protein processing,Sulfur metabolism,amino acid metabolism	2	12	0.180495	0.193092	14322	0.000491	0.000491	12	0.000297	0	0	0	0.004742
368	AT1G10530	unknown	0	0	0	Phenylalanine, tyrosine and tryptophan biosynthesis	193		0	Pentose phosphate pathway,Carbon fixation in photosynthetic organisms,Glycolysis / Gluconeogenesis,Selenocompound metabolism,dna rna metabolism,Phenylalanine, tyrosine and tryptophan biosynthesis,Starch and sucrose metabolism	190		2	10	0.189755	0.197355	93.6355	8e-06	8e-06	3	0.000235	0	0	0	0.001657
1637	AT1G10590	unknown	0	0	2	Nitrogen metabolism,Homologous recombination,dna repair replicate,protein processing	517	Terpenoid backbone biosynthesis,Homologous recombination,dna repair replicate	4	metabolism,Nitrogen metabolism,auxin,cytokinin,salicylic acid,ethylene	509	Terpenoid backbone biosynthesis,Homologous recombination,dna repair replicate	3	10	0.218379	0.230506	9386.25	3.3e-05	3.3e-05	35	0.000298	0	0	0	0.005806
332	AT1G10940	auxin	3	1	57	Carbon fixation in photosynthetic organisms,metabolism,auxin	118	signal transduction,abscisic acid	4	metabolism,Nitrogen metabolism,auxin,cytokinin,salicylic acid,ethylene	116	signal transduction,ethylene	3	12	0.164978	0.171222	353.935	0	0	81	0.000342	0	0.333333	1	0.002174
1892	AT1G10960	unknown	0	0	69	Citrate cycle	149	Citrate cycle	31	Citrate cycle	72	Citrate cycle	1	10	0.237778	0.253182	0	8.6e-05	8.6e-05	4	0.000127	0	0	0	0.013224
2514	AT1G10990	unknown	0	0	143		338		121		329		1	11	0.183428	0.19233	0	9.1e-05	9.1e-05	12	0.000155	0	0	0	0.001749
2444	AT1G11430	rna processing	16	1	30	protein processing,Oxidative phosphorylation,Synthesis and degradation of ketone bodies	53	protein processing	27	protein processing,Oxidative phosphorylation,Synthesis and degradation of ketone bodies	55	protein processing,Synthesis and degradation of ketone bodies	1	10	0.22928	0.242897	0	0.000106	0.000106	6	0.000118	0	0	0	0.011062
2369	AT1G11440	unknown	0	0	291		605		281		607		1	11	0.1628	0.168165	0	0	0	6	0.000177	0	0	0	0.00066
843	AT1G11650	rna processing	16	1	74	jasmonic acid,gene regulation,rna processing,Proteasome	278	gene regulation,rna processing,Proteasome	62	rna processing	272	rna processing,Proteasome	11	10	0.252799	0.274683	16767.2	0.00023	0.00023	56	0.000871	0	0.036364	2	0.035542
2128	AT1G11760	unknown	0	0	24		229		1	rna processing,Phagosome	219		2	11	0.206721	0.216239	90.5979	5.2e-05	5.2e-05	143	0.000209	0	0	0	0.002713
1946	AT1G11800	unknown	0	0	258		566		239		560		2	10	0.235161	0.249286	2392	0.000116	0.000116	3	0.00026	0	0	0	0.011019
2646	AT1G11810	unknown	0	0	9		415		4	metabolism,Nitrogen metabolism,auxin,cytokinin,salicylic acid,ethylene	407		1	10	0.214407	0.225266	0	2.5e-05	2.5e-05	44	0.000116	0	0	0	0.004031
1605	AT1G11850	unknown	0	0	11	Protein export,Steroid biosynthesis,Phosphonate and phosphinate metabolism,SNARE interactions in vesicular transport,Phagosome	65	fatty acid metabolism,SNARE interactions in vesicular transport	10	Protein export,Glycerolipid metabolism,Steroid biosynthesis,Phosphonate and phosphinate metabolism,SNARE interactions in vesicular transport	66	SNARE interactions in vesicular transport,Steroid biosynthesis	2	10	0.21926	0.246183	67.6628	0.022511	0.022511	2	0.000165	0	0	0	0.05643
1957	AT1G12240	unknown	0	0	11	Protein export,Steroid biosynthesis,Phosphonate and phosphinate metabolism,SNARE interactions in vesicular transport,Phagosome	15	Glycerolipid metabolism,SNARE interactions in vesicular transport,Steroid biosynthesis	10	Protein export,Glycerolipid metabolism,Steroid biosynthesis,Phosphonate and phosphinate metabolism,SNARE interactions in vesicular transport	15	SNARE interactions in vesicular transport	2	10	0.220899	0.250222	95.6443	0.032366	0.032366	2	0.000169	0	0	0	0.079769
525	AT1G12310	unknown	0	0	75	signal transduction,plant pathogen interaction	252		63	signal transduction,plant pathogen interaction	243		3	10	0.198178	0.207585	4428.48	0.000116	0.000116	20	0.000427	0	0	0	0.002648
842	AT1G12390	unknown	0	0	11	Protein export,Steroid biosynthesis,Phosphonate and phosphinate metabolism,SNARE interactions in vesicular transport,Phagosome	358		10	Protein export,Glycerolipid metabolism,Steroid biosynthesis,Phosphonate and phosphinate metabolism,SNARE interactions in vesicular transport	349		8	10	0.231678	0.262883	1762.01	0.054742	0.054742	2	0.0005	0	0.107143	3	0.135548
1330	AT1G12410	unknown	0	0	27		47		24		49		1	10	0.205179	0.216828	0	1.1e-05	1.1e-05	4	0.000126	0	0	0	0.004632
1032	AT1G12440	unknown	0	0	14	protein processing	106		13	protein processing,rna processing	105		2	9	0.216502	0.227071	425.024	3.1e-05	3.1e-05	60	0.000203	0	0	0	0.004067
1434	AT1G12520	unknown	0	0	102	fatty acid metabolism,Sulfur relay system,Folate biosynthesis	230	fatty acid metabolism,Sulfur relay system,Folate biosynthesis	85	fatty acid metabolism,Sulfur relay system,Folate biosynthesis	220	fatty acid metabolism,Sulfur relay system,Folate biosynthesis	4	11	0.197818	0.206974	9876.36	1.8e-05	1.8e-05	12	0.000498	0	0	0	0.003545
2358	AT1G12620	unknown	0	0	88		197		75		194		1	10	0.224295	0.239012	0	4.4e-05	4.4e-05	35	0.000129	0	0	0	0.010338
1380	AT1G12650	unknown	0	0	3	rna processing	144		1	rna processing,Phagosome	69	dna rna metabolism,Proteasome	5	10	0.244408	0.259029	667.804	0.00061	0.00061	6	0.00034	0	0.2	2	0.019497
1505	AT1G12750	unknown	0	0	11	Protein export,Steroid biosynthesis,Phosphonate and phosphinate metabolism,SNARE interactions in vesicular transport,Phagosome	36		10	Protein export,Glycerolipid metabolism,Steroid biosynthesis,Phosphonate and phosphinate metabolism,SNARE interactions in vesicular transport	66	SNARE interactions in vesicular transport,Steroid biosynthesis	4	10	0.226524	0.256931	279.287	0.048533	0.048533	2	0.000271	0	0.166667	1	0.118923
1003	AT1G12780	unknown	0	0	167	dna rna metabolism,Galactose metabolism	399	dna rna metabolism,Galactose metabolism	148	dna rna metabolism,Galactose metabolism	388	dna rna metabolism,Galactose metabolism	1	2	0.666667	0.75	0	0	0	37	0.000292	34	0	0	0.000553
969	AT1G12810	unknown	0	0	16	protein processing	34	protein processing	15	protein processing	37	protein processing	2	9	0.241742	0.256403	240.006	0.000626	0.000626	3	0.000168	0	0	0	0.014328
199	AT1G12840	unknown	0	0	56	Oxidative phosphorylation,Glycolysis / Gluconeogenesis,Glycine, serine and threonine metabolism,Nitrogen metabolism,fatty acid metabolism,Propanoate metabolism,Lysine degradation,Citrate cycle (Citrate cycle),Glyoxylate and dicarboxylate metabolism,Autophagy,Tryptophan metabolism,metabolism,Phagosome	116	Oxidative phosphorylation,Autophagy,Phagosome	4	metabolism,Nitrogen metabolism,auxin,cytokinin,salicylic acid,ethylene	114	Oxidative phosphorylation,Autophagy,Phagosome	3	11	0.183273	0.19208	2807.73	2e-06	2e-06	57	0.000377	0	0	0	0.002195
1237	AT1G12860	unknown	0	0	26	protein processing,signal transduction,rna processing,abscisic acid,plant pathogen interaction	443		23	protein processing,Galactose metabolism	435		2	10	0.206418	0.216506	2392	1e-05	1e-05	3	0.000274	0	0	0	0.003011
448	AT1G12920	unknown	0	0	5	Citrate cycle (Citrate cycle),Glyoxylate and dicarboxylate metabolism	224	Citrate cycle (Citrate cycle),rna processing,Glyoxylate and dicarboxylate metabolism	5	Citrate cycle (Citrate cycle),rna processing,Glyoxylate and dicarboxylate metabolism	176	Citrate cycle (Citrate cycle),rna processing,Glyoxylate and dicarboxylate metabolism	2	11	0.183554	0.192709	0	1e-06	1e-06	35	0.000218	0	1	1	0.002205
2215	AT1G13030	unknown	0	0	114	fatty acid metabolism,Autophagy	587	protein processing,fatty acid metabolism	94	fatty acid metabolism,Autophagy	588	protein processing,fatty acid metabolism	3	11	0.20927	0.220201	5385.1	4e-05	4e-05	139	0.000326	0	0	0	0.004282
1966	AT1G13320	unknown	0	0	253		558		235		553		5	10	0.219019	0.231573	5117.15	2.6e-05	2.6e-05	5	0.000479	0	0	0	0.007082
442	AT1G13520	unknown	0	0	49	Pentose phosphate pathway,Glycolysis / Gluconeogenesis,rna processing,beta-Alanine metabolism,dna rna metabolism,Galactose metabolism,Propanoate metabolism	221	protein processing,Glycine, serine and threonine metabolism,Tropane, piperidine and pyridine alkaloid biosynthesis,Tyrosine metabolism,fatty acid metabolism,Propanoate metabolism,Phenylalanine metabolism,beta-Alanine metabolism,Isoquinoline alkaloid biosynthesis	42	Pentose phosphate pathway,rna processing,Glycolysis / Gluconeogenesis,dna rna metabolism,Galactose metabolism,abscisic acid	97	protein processing,Pentose phosphate pathway,rna processing,Glycolysis / Gluconeogenesis,dna rna metabolism,Galactose metabolism	11	10	0.2399	0.259778	12103	9.8e-05	9.8e-05	35	0.000835	0	0	0	0.023775
1809	AT1G13560	unknown	0	0	11	Protein export,Steroid biosynthesis,Phosphonate and phosphinate metabolism,SNARE interactions in vesicular transport,Phagosome	15	Glycerolipid metabolism,SNARE interactions in vesicular transport,Steroid biosynthesis	10	Protein export,Glycerolipid metabolism,Steroid biosynthesis,Phosphonate and phosphinate metabolism,SNARE interactions in vesicular transport	66	SNARE interactions in vesicular transport,Steroid biosynthesis	4	11	0.21932	0.249392	111.555	0.048158	0.048158	2	0.000268	0	0.333333	2	0.116426
910	AT1G13730	unknown	0	0	18		379		26		371		3	10	0.206774	0.217306	595.85	8e-06	8e-06	57	0.000289	0	0.333333	1	0.003967
946	AT1G13990	unknown	0	0	40		80		34		81		1	10	0.198606	0.206983	0	1.1e-05	1.1e-05	44	0.000138	0	0	0	0.001593
2344	AT1G14330	unknown	0	0	229		522		57	protein processing	517		2	10	0.199783	0.210409	140.445	7e-06	7e-06	5	0.000227	0	0	0	0.004388
79	AT1G14340	unknown	0	0	16	protein processing	37		15	protein processing	39		36	9	0.270212	0.294401	33644.4	0.012325	0.012325	53	0.002308	0	0.030159	19	0.081572
106	AT1G14360	unknown	0	0	11	Protein export,Steroid biosynthesis,Phosphonate and phosphinate metabolism,SNARE interactions in vesicular transport,Phagosome	65	fatty acid metabolism,SNARE interactions in vesicular transport	10	Protein export,Glycerolipid metabolism,Steroid biosynthesis,Phosphonate and phosphinate metabolism,SNARE interactions in vesicular transport	66	SNARE interactions in vesicular transport,Steroid biosynthesis	8	10	0.233783	0.265989	899.636	0.076714	0.076714	2	0.00048	0	0.178571	5	0.188343
1442	AT1G14510	unknown	0	0	205		486		182		478		1	1	1	1	0	0	0	58	0.00038	49	0	0	0.000493
929	AT1G14620	unknown	0	0	99		217		84		211		1	11	0.191762	0.200172	0	5e-06	5e-06	6	0.000135	0	0	0	0.001433
315	AT1G14687	unknown	0	0	2	Nitrogen metabolism,Homologous recombination,dna repair replicate,protein processing	167	gibberellin acid	4	metabolism,Nitrogen metabolism,auxin,cytokinin,salicylic acid,ethylene	166	gibberellin acid	9	9	0.238394	0.25598	8611.31	6.9e-05	6.9e-05	41	0.000676	0	0.027778	1	0.017028
2568	AT1G14730	unknown	0	0	11	Protein export,Steroid biosynthesis,Phosphonate and phosphinate metabolism,SNARE interactions in vesicular transport,Phagosome	15	Glycerolipid metabolism,SNARE interactions in vesicular transport,Steroid biosynthesis	10	Protein export,Glycerolipid metabolism,Steroid biosynthesis,Phosphonate and phosphinate metabolism,SNARE interactions in vesicular transport	22	Glycerolipid metabolism	1	10	0.217565	0.242569	0	0.017268	0.017268	2	0.000115	0	0	0	0.043376
1761	AT1G14740	unknown	0	0	3	rna processing	495		1	rna processing,Phagosome	186		2	10	0.206293	0.217787	64.0344	1.4e-05	1.4e-05	56	0.00019	0	0	0	0.004458
443	AT1G14830	unknown	0	0	49	Pentose phosphate pathway,Glycolysis / Gluconeogenesis,rna processing,beta-Alanine metabolism,dna rna metabolism,Galactose metabolism,Propanoate metabolism	221	protein processing,Glycine, serine and threonine metabolism,Tropane, piperidine and pyridine alkaloid biosynthesis,Tyrosine metabolism,fatty acid metabolism,Propanoate metabolism,Phenylalanine metabolism,beta-Alanine metabolism,Isoquinoline alkaloid biosynthesis	42	Pentose phosphate pathway,rna processing,Glycolysis / Gluconeogenesis,dna rna metabolism,Galactose metabolism,abscisic acid	215		4	10	0.210893	0.223191	2748.2	4.5e-05	4.5e-05	139	0.000375	0	0	0	0.00554
493	AT1G14920	gibberellin	11	1	83	Proteasome,jasmonic acid,ethylene,salicylic acid, abscisic acid,gibberellin acid	189	Proteasome,jasmonic acid,ethylene,salicylic acid,gibberellin acid	90	jasmonic acid,amino acid metabolism,ethylene,salicylic acid,gibberellin acid,abscisic acid	231	ethylene,salicylic acid,jasmonic acid,gibberellin acid	12	9	0.249531	0.268027	5946.21	0.000186	0.000186	6	0.000879	0	0	0	0.02414
721	AT1G14950	unknown	0	0	14	protein processing	273		13	protein processing,rna processing	265		1	11	0.17164	0.177321	0	0	0	4	0.000147	0	0	0	0.000865
2266	AT1G14960	unknown	0	0	279		592		267		593		1	1	1	1	0	0	0	111	0.00038	99	0	0	0.000493
1123	AT1G15080	unknown	0	0	11	Protein export,Steroid biosynthesis,Phosphonate and phosphinate metabolism,SNARE interactions in vesicular transport,Phagosome	65	fatty acid metabolism,SNARE interactions in vesicular transport	10	Protein export,Glycerolipid metabolism,Steroid biosynthesis,Phosphonate and phosphinate metabolism,SNARE interactions in vesicular transport	66	SNARE interactions in vesicular transport,Steroid biosynthesis	6	10	0.231096	0.262631	600.005	0.067329	0.067329	2	0.000375	0	0.133333	2	0.165063
811	AT1G15130	protein processing	15	1	18		266		23	protein processing,Galactose metabolism	99		3	10	0.221144	0.233181	264.187	5.3e-05	5.3e-05	6	0.000246	0	0	0	0.006683
1843	AT1G15200	rna processing	16	1	3	rna processing	22	rna processing	1	rna processing,Phagosome	23	rna processing	1	10	0.220066	0.231581	0	5.2e-05	5.2e-05	44	0.000112	0	0	0	0.005444
213	AT1G15260	unknown	0	0	30	protein processing,Oxidative phosphorylation,Synthesis and degradation of ketone bodies	107	protein processing,Butanoate metabolism,fatty acid metabolism,Synthesis and degradation of ketone bodies	1	rna processing,Phagosome	46	protein processing	2	9	0.240914	0.255543	1586.33	0.000702	0.000702	53	0.00017	0	0	0	0.015221
2021	AT1G15280	unknown	0	0	21	rna processing	38	rna processing	18	rna processing	40	rna processing	1	11	0.190359	0.198512	0	7e-06	7e-06	6	0.000134	0	0	0	0.001451
2136	AT1G15350	unknown	0	0	137	circadian rhythm,Ribosome biogenesis in eukaryotes	319	circadian rhythm,Ribosome biogenesis in eukaryotes	116	circadian rhythm,Ribosome biogenesis in eukaryotes	313	circadian rhythm,Ribosome biogenesis in eukaryotes	1	11	0.178822	0.185114	0	2e-06	2e-06	41	0.000147	0	0	0	0.000899
355	AT1G15370	unknown	0	0	9		70		4	metabolism,Nitrogen metabolism,auxin,cytokinin,salicylic acid,ethylene	71		1	10	0.208959	0.217913	0	1.9e-05	1.9e-05	44	0.000117	0	0	0	0.002543
9	AT1G15385	unknown	0	0	4		6		4	metabolism,Nitrogen metabolism,auxin,cytokinin,salicylic acid,ethylene	6		7	9	0.24287	0.261754	3521.56	0.000162	0.000162	6	0.000524	0	0.142857	3	0.025354
2483	AT1G15550	gibberellin	11	1	20		32		291	gibberellin acid	618	gibberellin acid	1	10	0.233168	0.250122	0	8.9e-05	8.9e-05	57	0.000132	0	0	0	0.014831
937	AT1G15570	unknown	0	0	18		64		1	rna processing,Phagosome	65		13	9	0.260165	0.285655	16196.7	0.000257	0.000257	6	0.000907	0	0.012821	1	0.046691
195	AT1G15670	unknown	0	0	54	cytokinin,Phenylpropanoid biosynthesis,salicylic acid,Phenylalanine metabolism	114	cytokinin,Phenylpropanoid biosynthesis,salicylic acid,Phenylalanine metabolism	47	cytokinin,Phenylalanine metabolism,Phenylpropanoid biosynthesis,salicylic acid	112	cytokinin,Phenylpropanoid biosynthesis,salicylic acid,Phenylalanine metabolism	4	11	0.213813	0.227712	10808	2.9e-05	2.9e-05	5	0.000393	0	0.333333	2	0.006978
2245	AT1G15700	unknown	0	0	30	protein processing,Oxidative phosphorylation,Synthesis and degradation of ketone bodies	413	Oxidative phosphorylation,Arachidonic acid metabolism,Lysine degradation,Folate biosynthesis	27	protein processing,Oxidative phosphorylation,Synthesis and degradation of ketone bodies	405		1	10	0.224442	0.238186	0	0.0001	0.0001	6	0.000122	0	0	0	0.009158
550	AT1G15710	unknown	0	0	117	dna rna metabolism,Phenylalanine, tyrosine and tryptophan biosynthesis,Starch and sucrose metabolism	264	dna rna metabolism,Phenylalanine, tyrosine and tryptophan biosynthesis,Starch and sucrose metabolism	1	rna processing,Phagosome	256	dna rna metabolism,Phenylalanine, tyrosine and tryptophan biosynthesis,Starch and sucrose metabolism	4	10	0.230985	0.245691	4124.06	7.5e-05	7.5e-05	57	0.000384	0	0	0	0.008947
559	AT1G15720	unknown	0	0	18		103	Phenylalanine, tyrosine and tryptophan biosynthesis,Glycine, serine and threonine metabolism	37	Phenylalanine, tyrosine and tryptophan biosynthesis,Glycine, serine and threonine metabolism	102	Phenylalanine, tyrosine and tryptophan biosynthesis,Glycine, serine and threonine metabolism	3	10	0.234631	0.247676	2419.64	0.000119	0.000119	35	0.000299	0	0	0	0.008498
2192	AT1G15730	unknown	0	0	157		370		137		360		1	11	0.210023	0.220375	0	3.8e-05	3.8e-05	57	0.000126	0	0	0	0.003311
87	AT1G15750	auxin	3	1	32	ethylene,auxin	56	protein processing,auxin	4	metabolism,Nitrogen metabolism,auxin,cytokinin,salicylic acid,ethylene	34	auxin,cytokinin,jasmonic acid	29	9	0.270365	0.293818	45130.1	0.001004	0.001004	41	0.002179	0	0.039409	16	0.054493
388	AT1G15760	unknown	0	0	11	Protein export,Steroid biosynthesis,Phosphonate and phosphinate metabolism,SNARE interactions in vesicular transport,Phagosome	61		10	Protein export,Glycerolipid metabolism,Steroid biosynthesis,Phosphonate and phosphinate metabolism,SNARE interactions in vesicular transport	62		8	11	0.200167	0.21787	32.1482	0.016851	0.016851	2	0.000491	0	0	0	0.041994
1402	AT1G15810	unknown	0	0	151	One carbon pool by folate,Cyanoamino acid metabolism,Glycine, serine and threonine metabolism,Pantothenate and CoA biosynthesis,Glyoxylate and dicarboxylate metabolism	397	One carbon pool by folate,Cyanoamino acid metabolism,Glycine, serine and threonine metabolism,Glyoxylate and dicarboxylate metabolism	131	One carbon pool by folate,Cyanoamino acid metabolism,Glycine, serine and threonine metabolism,Pantothenate and CoA biosynthesis,Glyoxylate and dicarboxylate metabolism	386	One carbon pool by folate,Cyanoamino acid metabolism,Glycine, serine and threonine metabolism,Glyoxylate and dicarboxylate metabolism	1	11	0.18847	0.19698	0	3e-06	3e-06	12	0.000138	0	0	0	0.001381
2272	AT1G15920	unknown	0	0	177		419		155		410		1	11	0.174633	0.180835	0	1e-06	1e-06	139	0.000162	0	0	0	0.00111
1428	AT1G16010	unknown	0	0	123		294		4	metabolism,Nitrogen metabolism,auxin,cytokinin,salicylic acid,ethylene	289		1	11	0.178489	0.185332	0	2e-06	2e-06	81	0.000146	0	0	0	0.000874
2197	AT1G16060	abscisic acid	1	1	23	cytokinin	43	signal transduction,rna processing,Ubiquinone and other terpenoid-quinone biosynthesis,amino acid metabolism	261		586		1	11	0.198523	0.20734	0	9e-06	9e-06	6	0.000117	0	0	0	0.002001
1116	AT1G16240	unknown	0	0	11	Protein export,Steroid biosynthesis,Phosphonate and phosphinate metabolism,SNARE interactions in vesicular transport,Phagosome	65	fatty acid metabolism,SNARE interactions in vesicular transport	10	Protein export,Glycerolipid metabolism,Steroid biosynthesis,Phosphonate and phosphinate metabolism,SNARE interactions in vesicular transport	94		2	11	0.202231	0.226968	78.5105	0.020474	0.020474	2	0.000162	0	0	0	0.04981
2435	AT1G16250	unknown	0	0	68	protein processing,circadian rhythm	259	protein processing	57	protein processing	250	protein processing	1	10	0.196615	0.206757	0	6e-06	6e-06	5	0.000147	0	0	0	0.003562
2551	AT1G16340	unknown	0	0	306		620		299		626		0	0	0	0	0	0	0	137	5.7e-05	120	0	0	0
2410	AT1G16430	unknown	0	0	2	Nitrogen metabolism,Homologous recombination,dna repair replicate,protein processing	78		4	metabolism,Nitrogen metabolism,auxin,cytokinin,salicylic acid,ethylene	84		1	10	0.216228	0.22717	0	3.1e-05	3.1e-05	143	0.000115	0	0	0	0.00485
1182	AT1G16500	unknown	0	0	96	rna processing,SNARE interactions in vesicular transport	251		81	rna processing,SNARE interactions in vesicular transport	242		3	10	0.226139	0.239873	2526.89	7.6e-05	7.6e-05	57	0.00032	0	0	0	0.007067
2602	AT1G16610	rna processing	16	1	28		417	Proteasome,rna processing	9	auxin,salicylic acid,jasmonic acid	88		2	10	0.216189	0.226987	52.2875	2.2e-05	2.2e-05	6	0.00018	0	0	0	0.004047
786	AT1G16790	protein processing	15	1	11	Protein export,Steroid biosynthesis,Phosphonate and phosphinate metabolism,SNARE interactions in vesicular transport,Phagosome	15	Glycerolipid metabolism,SNARE interactions in vesicular transport,Steroid biosynthesis	10	Protein export,Glycerolipid metabolism,Steroid biosynthesis,Phosphonate and phosphinate metabolism,SNARE interactions in vesicular transport	332		5	10	0.230606	0.261182	1831.87	0.051485	0.051485	2	0.000344	0	0	0	0.127222
1560	AT1G16890	dna repair replicate	7	1	2	Nitrogen metabolism,Homologous recombination,dna repair replicate,protein processing	105		19	protein processing	104		7	10	0.216738	0.230992	9437.3	0.000767	0.000767	60	0.000674	0	0.142857	3	0.007694
410	AT1G16900	unknown	0	0	11	Protein export,Steroid biosynthesis,Phosphonate and phosphinate metabolism,SNARE interactions in vesicular transport,Phagosome	15	Glycerolipid metabolism,SNARE interactions in vesicular transport,Steroid biosynthesis	10	Protein export,Glycerolipid metabolism,Steroid biosynthesis,Phosphonate and phosphinate metabolism,SNARE interactions in vesicular transport	22	Glycerolipid metabolism	1	10	0.217565	0.242569	0	0.017268	0.017268	2	0.000115	0	0	0	0.043376
918	AT1G16950	unknown	0	0	11	Protein export,Steroid biosynthesis,Phosphonate and phosphinate metabolism,SNARE interactions in vesicular transport,Phagosome	15	Glycerolipid metabolism,SNARE interactions in vesicular transport,Steroid biosynthesis	10	Protein export,Glycerolipid metabolism,Steroid biosynthesis,Phosphonate and phosphinate metabolism,SNARE interactions in vesicular transport	94		4	10	0.230562	0.260904	379.911	0.051295	0.051295	2	0.000273	0	0	0	0.126272
1118	AT1G17080	protein processing	15	1	11	Protein export,Steroid biosynthesis,Phosphonate and phosphinate metabolism,SNARE interactions in vesicular transport,Phagosome	422		10	Protein export,Glycerolipid metabolism,Steroid biosynthesis,Phosphonate and phosphinate metabolism,SNARE interactions in vesicular transport	413		7	10	0.220919	0.250225	2719.53	0.047095	0.047095	2	0.000465	0	0.142857	3	0.116034
2154	AT1G17090	unknown	0	0	178		425		81	rna processing,SNARE interactions in vesicular transport	416		1	11	0.175299	0.181578	0	2.2e-05	2.2e-05	143	0.000161	0	0	0	0.000903
1416	AT1G17180	unknown	0	0	93	Glutathione metabolism,plant pathogen interaction	204		79	Glutathione metabolism,plant pathogen interaction	201		2	13	0.144688	0.149637	0	0	0	41	0.000248	0	1	1	0.001569
720	AT1G17190	unknown	0	0	93	Glutathione metabolism,plant pathogen interaction	204		79	Glutathione metabolism,plant pathogen interaction	201		4	13	0.144715	0.150124	2392	0	0	41	0.000484	0	0.5	3	0.002733
2395	AT1G17280	protein processing	15	1	11	Protein export,Steroid biosynthesis,Phosphonate and phosphinate metabolism,SNARE interactions in vesicular transport,Phagosome	15	Glycerolipid metabolism,SNARE interactions in vesicular transport,Steroid biosynthesis	285	protein processing	611	protein processing	1	12	0.184845	0.209572	0	0.015099	0.015099	2	0.000112	0	0	0	0.036393
872	AT1G17285	unknown	0	0	22	abscisic acid,Stilbenoid, diarylheptanoid and gingerol biosynthesis	42	abscisic acid,Stilbenoid, diarylheptanoid and gingerol biosynthesis	20	abscisic acid,Stilbenoid, diarylheptanoid and gingerol biosynthesis	44	abscisic acid,Stilbenoid, diarylheptanoid and gingerol biosynthesis	1	12	0.180332	0.192409	0	0.00049	0.00049	12	0.00015	0	0	0	0.004054
587	AT1G17380	jasmonic acid	12	1	120	jasmonic acid	277	jasmonic acid	100	jasmonic acid	271	jasmonic acid	2	10	0.212881	0.223367	2392	4.4e-05	4.4e-05	41	0.000265	0	0	0	0.004362
2648	AT1G17420	jasmonic acid	12	1	17	protein processing,Linoleic acid metabolism,rna processing,fatty acid metabolism,plant pathogen interaction	28	Linoleic acid metabolism,fatty acid metabolism	16	protein processing,Linoleic acid metabolism,rna processing,fatty acid metabolism,plant pathogen interaction	30	Linoleic acid metabolism,fatty acid metabolism	1	11	0.19626	0.205967	0	5e-06	5e-06	57	0.000139	0	0	0	0.001719
909	AT1G17440	ethylene	9	1	74	jasmonic acid,gene regulation,rna processing,Proteasome	278	gene regulation,rna processing,Proteasome	140	ethylene	370	ethylene	1	11	0.201805	0.211911	0	1e-05	1e-05	56	0.000124	0	0	0	0.002463
1382	AT1G17650	unknown	0	0	18		376	Butanoate metabolism,rna processing,Glyoxylate and dicarboxylate metabolism	1	rna processing,Phagosome	368	Butanoate metabolism,rna processing,Glyoxylate and dicarboxylate metabolism	1	11	0.196373	0.204452	0	5e-06	5e-06	57	0.000123	0	0	0	0.001627
1904	AT1G17720	unknown	0	0	3	rna processing	390		1	rna processing,Phagosome	367		3	10	0.214734	0.226696	85.8511	3.9e-05	3.9e-05	6	0.000239	0	0	0	0.006589
629	AT1G17860	unknown	0	0	11	Protein export,Steroid biosynthesis,Phosphonate and phosphinate metabolism,SNARE interactions in vesicular transport,Phagosome	15	Glycerolipid metabolism,SNARE interactions in vesicular transport,Steroid biosynthesis	10	Protein export,Glycerolipid metabolism,Steroid biosynthesis,Phosphonate and phosphinate metabolism,SNARE interactions in vesicular transport	15	SNARE interactions in vesicular transport	2	10	0.220899	0.250222	95.6443	0.032366	0.032366	2	0.000169	0	0	0	0.079769
154	AT1G17970	unknown	0	0	28		86	Glycolysis / Gluconeogenesis,metabolism,amino acid metabolism	9	auxin,salicylic acid,jasmonic acid	87	Glycolysis / Gluconeogenesis,protein processing,metabolism,amino acid metabolism	8	9	0.25304	0.270893	7083.85	0.00022	0.00022	56	0.000615	0	0	0	0.021385
1977	AT1G18040	unknown	0	0	10		347	gene regulation,dna repair replicate	126	gene regulation,dna repair replicate	338	gene regulation,dna repair replicate	3	10	0.22939	0.243288	575.721	0.000175	0.000175	44	0.000258	0	0.333333	1	0.00841
1506	AT1G18150	signal transduction	18	1	1	auxin	2		1	rna processing,Phagosome	2		1	10	0.202917	0.212441	0	8e-06	8e-06	6	0.000126	0	0	0	0.002079
681	AT1G18400	brassinosteroid	4	1	18		226	Autophagy,rna processing	1	rna processing,Phagosome	217	Autophagy,rna processing	1	10	0.212692	0.224826	0	2.4e-05	2.4e-05	6	0.000116	0	0	0	0.004717
2457	AT1G18610	unknown	0	0	102	fatty acid metabolism,Sulfur relay system,Folate biosynthesis	559		85	fatty acid metabolism,Sulfur relay system,Folate biosynthesis	554		1	14	0.124202	0.126591	0	0	0	12	0.000219	0	0	0	0.000557
2492	AT1G18630	rna processing	16	1	69	Citrate cycle	149	Citrate cycle	31	Citrate cycle	72	Citrate cycle	1	10	0.237778	0.253182	0	8.6e-05	8.6e-05	4	0.000127	0	0	0	0.013224
1985	AT1G18640	unknown	0	0	128		305		107		300		1	11	0.174366	0.1816	0	3.4e-05	3.4e-05	41	0.000185	0	0	0	0.000779
274	AT1G18660	unknown	0	0	70	protein processing,rna processing	152	protein processing,rna processing	59	protein processing,rna processing	151	protein processing,rna processing	12	10	0.255936	0.279365	17738.2	0.000186	0.000186	43	0.000999	0	0.015152	1	0.040241
2106	AT1G18720	unknown	0	0	11	Protein export,Steroid biosynthesis,Phosphonate and phosphinate metabolism,SNARE interactions in vesicular transport,Phagosome	65	fatty acid metabolism,SNARE interactions in vesicular transport	10	Protein export,Glycerolipid metabolism,Steroid biosynthesis,Phosphonate and phosphinate metabolism,SNARE interactions in vesicular transport	35	Phosphonate and phosphinate metabolism,Starch and sucrose metabolism,Ether lipid metabolism	1	11	0.199334	0.218846	0	0.008716	0.008716	2	0.000108	0	0	0	0.021211
2501	AT1G18800	unknown	0	0	192		464		13	protein processing,rna processing	454		1	11	0.209325	0.221217	0	1.7e-05	1.7e-05	6	0.000126	0	0	0	0.002986
2132	AT1G19000	unknown	0	0	73		155		62	rna processing	154		2	10	0.226032	0.238929	100.365	5.9e-05	5.9e-05	41	0.000181	0	0	0	0.007974
1674	AT1G19010	unknown	0	0	106		237		87		225		4	9	0.247671	0.265405	2546.25	0.000137	0.000137	44	0.000325	0	0.166667	1	0.020309
1815	AT1G19040	unknown	0	0	46		269	auxin,signal transduction,abscisic acid	98	signal transduction,abscisic acid	261	signal transduction,abscisic acid	1	12	0.141297	0.144481	0	0	0	43	0.000208	0	0	0	0.000559
110	AT1G19180	unknown	0	0	35	jasmonic acid	67	jasmonic acid	30	jasmonic acid	68	jasmonic acid	8	10	0.254791	0.277955	22962.5	0.000262	0.000262	57	0.000678	0	0.035714	1	0.036468
1401	AT1G19310	unknown	0	0	3	rna processing	350		1	rna processing,Phagosome	341		2	11	0.177667	0.185422	18.1977	1e-06	1e-06	60	0.000213	0	0	0	0.002069
1415	AT1G19450	unknown	0	0	11	Protein export,Steroid biosynthesis,Phosphonate and phosphinate metabolism,SNARE interactions in vesicular transport,Phagosome	15	Glycerolipid metabolism,SNARE interactions in vesicular transport,Steroid biosynthesis	10	Protein export,Glycerolipid metabolism,Steroid biosynthesis,Phosphonate and phosphinate metabolism,SNARE interactions in vesicular transport	15	SNARE interactions in vesicular transport	2	10	0.223666	0.250801	29.5542	0.030821	0.030821	2	0.000168	0	0	0	0.076462
2087	AT1G19570	unknown	0	0	155	salicylic acid,Ascorbate and aldarate metabolism,Glutathione metabolism	368	salicylic acid,Ascorbate and aldarate metabolism,Glutathione metabolism	135	salicylic acid,Ascorbate and aldarate metabolism,Glutathione metabolism	358	salicylic acid,Glutathione metabolism,Ascorbate and aldarate metabolism	2	2	0.75	0.833333	2	0	0	101	0.000493	29	0	0	0.001054
2637	AT1G19680	unknown	0	0	18		137	Glycolysis / Gluconeogenesis,metabolism,amino acid metabolism	23	protein processing,Galactose metabolism	406		3	10	0.23595	0.252971	1018.1	0.000166	0.000166	6	0.000239	0	0	0	0.016323
772	AT1G19700	unknown	0	0	64	jasmonic acid,salicylic acid,Sulfur metabolism	135	salicylic acid,Sulfur metabolism,jasmonic acid,amino acid metabolism	9	auxin,salicylic acid,jasmonic acid	135	salicylic acid,Sulfur metabolism,jasmonic acid,amino acid metabolism	1	11	0.153417	0.158199	0	0	0	6	0.000179	0	0	0	0.000575
470	AT1G19740	unknown	0	0	105		235		86		223		1	1	1	1	0	0	0	21	0.00038	15	0	0	0.000493
2230	AT1G19830	auxin	3	1	9		348		4	metabolism,Nitrogen metabolism,auxin,cytokinin,salicylic acid,ethylene	339		2	11	0.203262	0.211969	285.205	1.5e-05	1.5e-05	44	0.000205	0	0	0	0.002507
1616	AT1G19980	unknown	0	0	2	Nitrogen metabolism,Homologous recombination,dna repair replicate,protein processing	51		4	metabolism,Nitrogen metabolism,auxin,cytokinin,salicylic acid,ethylene	53		5	10	0.230251	0.245288	1587.79	9.3e-05	9.3e-05	143	0.000376	0	0.1	1	0.013417
25	AT1G20140	protein processing	15	1	13	circadian rhythm,protein processing	17	circadian rhythm,protein processing	12	circadian rhythm,protein processing	17	protein processing,circadian rhythm	7	11	0.165548	0.173121	5046.06	1e-06	1e-06	5	0.000854	0	0	0	0.004711
396	AT1G20630	unknown	0	0	52	protein processing,signal transduction,Glyoxylate and dicarboxylate metabolism,Tryptophan metabolism,fatty acid metabolism	205	protein processing,signal transduction,Glyoxylate and dicarboxylate metabolism,Tryptophan metabolism,fatty acid metabolism	45	protein processing,signal transduction,Proteasome,Glyoxylate and dicarboxylate metabolism,Tryptophan metabolism,fatty acid metabolism	202	protein processing,signal transduction,Glyoxylate and dicarboxylate metabolism,Tryptophan metabolism,fatty acid metabolism	2	10	0.209014	0.219994	114.892	8.6e-05	8.6e-05	57	0.000216	0	0	0	0.00268
338	AT1G20640	unknown	0	0	79	auxin,rna processing,Nitrogen metabolism	177	auxin,rna processing,Nitrogen metabolism	67	auxin,rna processing,Nitrogen metabolism	177	auxin,rna processing,Nitrogen metabolism	2	15	0.112861	0.115322	2392	0	0	13	0.000424	0	0	0	0.001058
1052	AT1G20770	unknown	0	0	2	Nitrogen metabolism,Homologous recombination,dna repair replicate,protein processing	78		4	metabolism,Nitrogen metabolism,auxin,cytokinin,salicylic acid,ethylene	399	Oxidative phosphorylation,Phagosome	10	10	0.245461	0.264024	8070.11	0.00015	0.00015	143	0.000744	0	0.088889	4	0.023286
2063	AT1G20780	abscisic acid	1	1	23	cytokinin	248	cytokinin,abscisic acid	4	metabolism,Nitrogen metabolism,auxin,cytokinin,salicylic acid,ethylene	237	cytokinin,abscisic acid	1	10	0.191455	0.199409	0	3e-06	3e-06	143	0.000122	0	0	0	0.001341
2362	AT1G20850	unknown	0	0	290		604		280		606		1	1	1	1	0	0	0	122	0.00038	107	0	0	0.000493
1466	AT1G20880	rna processing	16	1	55	circadian rhythm	184	circadian rhythm,rna processing	4	metabolism,Nitrogen metabolism,auxin,cytokinin,salicylic acid,ethylene	182		3	10	0.21256	0.224071	99.5144	1.8e-05	1.8e-05	56	0.000254	0	0	0	0.005362
1141	AT1G20950	dna rna metabolism	8	1	49	Pentose phosphate pathway,Glycolysis / Gluconeogenesis,rna processing,beta-Alanine metabolism,dna rna metabolism,Galactose metabolism,Propanoate metabolism	335	Pentose phosphate pathway,dna rna metabolism,Glycolysis / Gluconeogenesis,Glutathione metabolism	11	Propanoate metabolism,beta-Alanine metabolism	327	Pentose phosphate pathway,dna rna metabolism,Glycolysis / Gluconeogenesis,Glutathione metabolism	2	11	0.189575	0.197802	135.374	4e-06	4e-06	35	0.000202	0	0	0	0.00232
2268	AT1G21000	unknown	0	0	26	protein processing,signal transduction,rna processing,abscisic acid,plant pathogen interaction	452		23	protein processing,Galactose metabolism	443		1	12	0.142517	0.146126	0	0	0	3	0.000204	0	0	0	0.000573
2542	AT1G21010	unknown	0	0	0	Phenylalanine, tyrosine and tryptophan biosynthesis	1		0	Pentose phosphate pathway,Carbon fixation in photosynthetic organisms,Glycolysis / Gluconeogenesis,Selenocompound metabolism,dna rna metabolism,Phenylalanine, tyrosine and tryptophan biosynthesis,Starch and sucrose metabolism	1		1	10	0.184588	0.191528	0	7e-06	7e-06	3	0.000138	0	0	0	0.001027
2292	AT1G21140	unknown	0	0	174		414		5	Citrate cycle (Citrate cycle),rna processing,Glyoxylate and dicarboxylate metabolism	515		1	11	0.19207	0.199983	0	4.4e-05	4.4e-05	43	0.000126	0	0	0	0.001106
1986	AT1G21200	unknown	0	0	3	rna processing	447	cytokinin	4	metabolism,Nitrogen metabolism,auxin,cytokinin,salicylic acid,ethylene	34	auxin,cytokinin,jasmonic acid	1	10	0.219844	0.23213	0	5.7e-05	5.7e-05	44	0.000119	0	0	0	0.005218
2495	AT1G21280	unknown	0	0	75	signal transduction,plant pathogen interaction	162	protein processing,signal transduction,plant pathogen interaction	63	signal transduction,plant pathogen interaction	161	protein processing,signal transduction,plant pathogen interaction	2	13	0.134756	0.138549	2392	0	0	20	0.00038	0	0	0	0.001141
1203	AT1G21410	unknown	0	0	68	protein processing,circadian rhythm	259	protein processing	57	protein processing	250	protein processing	1	10	0.196615	0.206757	0	6e-06	6e-06	5	0.000147	0	0	0	0.003562
2031	AT1G21460	unknown	0	0	11	Protein export,Steroid biosynthesis,Phosphonate and phosphinate metabolism,SNARE interactions in vesicular transport,Phagosome	15	Glycerolipid metabolism,SNARE interactions in vesicular transport,Steroid biosynthesis	10	Protein export,Glycerolipid metabolism,Steroid biosynthesis,Phosphonate and phosphinate metabolism,SNARE interactions in vesicular transport	15	SNARE interactions in vesicular transport	2	12	0.20796	0.236091	61.4949	0.028652	0.028652	2	0.000165	0	0	0	0.069479
[truncated: 2,426 more rows]
