# Supplementary material for: Inferring functional communities from partially observed biological networks exploiting geometric topology and side information
Source: Sci Rep. 2022 Jun 27;12:10883. doi: 10.1038/s41598-022-14631-x (PMC9237089; doi:10.1038/s41598-022-14631-x)
Supplement: Supplementary file 7 — Supplementary Table 6. [file 41598_2022_14631_MOESM7_ESM.xlsx]

## Sheet: Auxin-PhI_Main
Id	Label	blockriccisinfofinal	Degree	Eccentricity	closnesscentrality	harmonicclosnesscentrality	betweenesscentrality	Authority	Hub	modularity_class	pageranks	componentnumber	clustering	triangles	eigencentrality
0	AT1G01030	0	1	7	0.226433	0.24206	0	0.004385	0.004385	2	0.001458	0	0	0	0.01461
1	AT3G17600	0	6	6	0.292363	0.327483	1130.84	0.03895	0.03895	2	0.006348	0	0	0	0.114821
6	AT1G04100	0	6	7	0.232669	0.262468	65.1068	0.021378	0.021378	5	0.004445	0	0.066667	1	0.077656
7	AT1G15050	0	2	8	0.203997	0.228022	3.0512	0.010205	0.010205	5	0.001776	0	0	0	0.038322
8	AT2G33310	0	4	7	0.236258	0.263858	5.26787	0.025554	0.025554	5	0.002926	0	0.5	3	0.091696
9	AT3G04730	0	3	7	0.23135	0.255121	2.21667	0.017755	0.017755	5	0.002338	0	0.333333	1	0.064246
10	AT3G16500	0	7	6	0.29661	0.334082	584.274	0.072056	0.072056	5	0.004989	0	0.095238	2	0.2037
11	AT3G23030	0	3	8	0.207276	0.235165	4.93454	0.016244	0.016244	5	0.002365	0	0.333333	1	0.061667
12	AT4G14560	0	7	7	0.236715	0.270972	21.324	0.048069	0.048069	5	0.004709	0	0.428571	9	0.157175
13	AT1G04240	0	7	6	0.289941	0.325782	246.785	0.07151	0.07151	5	0.004707	0	0.619048	13	0.216515
14	AT1G04250	0	7	7	0.244511	0.2793	184.786	0.039208	0.039208	5	0.005103	0	0.380952	8	0.135006
15	AT3G15540	0	10	7	0.249491	0.291817	252.415	0.053641	0.053641	5	0.006928	0	0.333333	15	0.187078
16	AT1G04550	0	10	6	0.293413	0.334558	662.595	0.082693	0.082693	5	0.006605	0	0.444444	20	0.256733
22	AT3G23050	0	12	7	0.254943	0.303382	727.968	0.069268	0.069268	5	0.008307	0	0.19697	13	0.22468
32	AT1G51950	0	5	8	0.27968	0.31225	221.148	0.049164	0.049164	5	0.003774	0	0.1	1	0.133437
50	AT3G61830	0	9	7	0.270121	0.314159	659.236	0.067204	0.067204	5	0.006392	0	0.25	9	0.20633
63	AT1G73410	0	8	7	0.318182	0.363236	657.805	0.116432	0.116432	17	0.006754	0	0.035714	1	0.27895
80	AT2G28350	0	1	7	0.226433	0.24206	0	0.004385	0.004385	2	0.001458	0	0	0	0.01461
91	AT4G30080	0	2	7	0.264009	0.285656	50.2456	0.017493	0.017493	2	0.002175	0	0	0	0.045483
126	AT1G19220	0	2	8	0.205882	0.230569	4.23817	0.012212	0.012212	5	0.001766	0	0	0	0.044502
156	AT5G25190	0	2	8	0.251025	0.273387	9.72657	0.020561	0.020561	17	0.002084	0	0	0	0.049855
215	AT5G25890	0	7	6	0.292712	0.329116	240.41	0.086483	0.086483	5	0.004728	0	0.428571	9	0.243106
245	AT1G35540	0	1	8	0.212858	0.23207	0	0.007566	0.007566	5	0.001162	0	0	0	0.024641
254	AT1G71230	0	4	7	0.245491	0.271127	319.775	0.012931	0.012931	3	0.00422	0	0	0	0.040967
267	AT4G12020	0	1	8	0.197262	0.210141	0	0.001456	0.001456	3	0.001455	0	0	0	0.006474

## Sheet: Auxin-PhI_Full
Id	Label	blockriccisinfofinal	Degree	Eccentricity	closnesscentrality	harmonicclosnesscentrality	betweenesscentrality	Authority	Hub	modularity_class	pageranks	componentnumber	clustering	triangles	eigencentrality
0	AT1G01030	0	2	9	0.25091	0.268684	36.2666	0.007034	0.007034	3	0.000471	0	0	0	0.032561
1	AT3G17600	0	29	8	0.320046	0.363012	4866.51	0.171085	0.171085	8	0.00369	0	0.509852	207	0.770248
3	AT2G23290	0	20	7	0.310319	0.34193	3203.94	0.084942	0.084942	8	0.002988	0	0.215789	41	0.403185
6	AT1G04100	0	33	8	0.317101	0.364866	1587.51	0.206558	0.206558	8	0.00372	0	0.583333	308	0.920858
7	AT1G15050	0	45	8	0.33991	0.389271	7280.6	0.202544	0.202544	8	0.005817	0	0.276768	274	0.930927
8	AT2G33310	0	25	9	0.279581	0.314296	31.4444	0.184157	0.184157	8	0.002663	0	0.843333	253	0.796507
9	AT3G04730	0	35	8	0.33133	0.374439	3333.25	0.199516	0.199516	8	0.004078	0	0.480672	286	0.892784
10	AT3G16500	0	33	8	0.323299	0.366942	1436.61	0.202148	0.202148	8	0.003829	0	0.564394	298	0.899887
11	AT3G23030	0	25	9	0.284095	0.319052	223.647	0.175295	0.175295	8	0.002744	0	0.763333	229	0.758793
12	AT4G14560	0	26	8	0.292123	0.330407	266.881	0.178544	0.178544	8	0.002933	0	0.72	234	0.781029
13	AT1G04240	0	36	8	0.34924	0.396869	5842.34	0.213349	0.213349	8	0.004386	0	0.51746	326	0.969173
14	AT1G04250	0	51	8	0.319182	0.368836	6735.17	0.223384	0.223384	8	0.00637	0	0.265098	338	1
15	AT3G15540	0	34	8	0.322543	0.366921	2339.59	0.206461	0.206461	8	0.003877	0	0.550802	309	0.91603
16	AT1G04550	0	27	8	0.301056	0.335825	2837.88	0.15876	0.15876	8	0.003396	0	0.518519	182	0.694656
22	AT3G23050	0	15	9	0.279486	0.308734	1670.04	0.093988	0.093988	8	0.001841	0	0.619048	65	0.40951
32	AT1G51950	0	26	8	0.313733	0.353137	2002.63	0.157928	0.157928	8	0.003138	0	0.556923	181	0.702039
50	AT3G61830	0	15	8	0.293888	0.326013	2724.98	0.08944	0.08944	8	0.002042	0	0.542857	57	0.396274
65	AT2G30590	0	7	8	0.315288	0.347655	3230.2	0.018682	0.018682	5	0.001354	0	0	0	0.116263
70	AT2G46990	0	43	8	0.33991	0.387075	7317.87	0.216345	0.216345	8	0.005287	0	0.355482	321	0.983499
76	AT5G58950	0	3	8	0.280054	0.306787	675.925	0.00813	0.00813	50	0.000731	0	0	0	0.054632
80	AT2G28350	0	1	9	0.242522	0.259002	0	0.006971	0.006971	8	0.000271	0	0	0	0.030719
83	AT4G28640	0	20	8	0.281006	0.313055	848.986	0.142354	0.142354	8	0.002314	0	0.763158	145	0.616282
91	AT4G30080	0	5	7	0.283413	0.307281	192.954	0.021109	0.021109	8	0.000805	0	0.2	2	0.104302
112	AT4G36930	0	11	8	0.313258	0.343362	1755.17	0.038793	0.038793	8	0.001812	0	0.218182	12	0.203598
122	AT3G57040	0	3	8	0.273027	0.296981	200.776	0.011522	0.011522	8	0.000597	0	0	0	0.06672
123	AT5G62000	0	11	8	0.292226	0.321637	1263.44	0.05346	0.05346	8	0.001555	0	0.309091	17	0.244834
126	AT1G19220	0	5	9	0.268856	0.290133	6.6806	0.035913	0.035913	8	0.000671	0	0.8	8	0.156324
215	AT5G25890	0	34	8	0.31137	0.350376	3877.75	0.198789	0.198789	8	0.00415	0	0.508021	285	0.876092
244	AT5G13930	0	2	9	0.239849	0.255458	67.1048	0.003873	0.003873	30	0.000481	0	0	0	0.019257
245	AT1G35540	0	1	9	0.227198	0.240611	0	0.003644	0.003644	8	0.000278	0	0	0	0.015965
254	AT1G71230	0	5	9	0.264133	0.287544	1056.72	0.009498	0.009498	2	0.001238	0	0	0	0.04777
255	AT2G47880	0	3	8	0.276774	0.30168	687.435	0.003008	0.003008	2	0.000795	0	0	0	0.030044
267	AT4G12020	0	1	10	0.208997	0.220017	0	0.000387	0.000387	2	0.000373	0	0	0	0.002573
300	AT1G09500	0	3	9	0.265234	0.28561	0	0.025071	0.025071	8	0.000468	0	1	3	0.109507
314	AT3G18140	0	3	8	0.306296	0.338347	331.43	0.014494	0.014494	22	0.000679	0	0	0	0.092695
492	AT4G22745	0	3	8	0.269645	0.298101	711.839	0.016837	0.016837	8	0.000608	0	0.333333	1	0.084362
608	AT5G52547	0	1	9	0.258923	0.276359	0	0.008693	0.008693	8	0.000266	0	0	0	0.038742
676	AT2G36145	0	1	9	0.231458	0.245059	0	0.006469	0.006469	8	0.00027	0	0	0	0.027409
712	AT1G53230	0	35	7	0.325462	0.369197	9852.67	0.138221	0.138221	8	0.004777	0	0.188235	112	0.660417
713	AT2G22670	0	24	8	0.292329	0.329903	180.312	0.175923	0.175923	8	0.002626	0	0.826087	228	0.769751
718	AT1G30500	0	4	8	0.285074	0.307812	298.399	0.017378	0.017378	8	0.000707	0	0.166667	1	0.086708
720	AT3G54390	0	4	8	0.276035	0.298052	286.913	0.001549	0.001549	3	0.000941	0	0.166667	1	0.02444
726	AT2G02540	0	11	7	0.292847	0.31958	1171.07	0.038447	0.038447	8	0.001685	0	0.109091	6	0.187749
728	AT4G14550	0	3	8	0.261295	0.285275	14.2422	0.020773	0.020773	8	0.000514	0	0.666667	2	0.095728
741	AT5G43700	0	28	8	0.303041	0.347779	725.742	0.189991	0.189991	8	0.003129	0	0.698413	264	0.839361
748	AT1G52830	0	29	8	0.310552	0.357493	849.549	0.200535	0.200535	8	0.003246	0	0.724138	294	0.893194
763	AT1G15580	0	24	8	0.309506	0.353664	770.601	0.16597	0.16597	8	0.002774	0	0.692029	191	0.745541
773	AT2G02160	0	3	9	0.259248	0.278403	443.631	0.016983	0.016983	8	0.000574	0	0.333333	1	0.076344
792	AT5G18560	0	2	7	0.273479	0.294838	7.59863	0.009902	0.009902	8	0.00042	0	0	0	0.052536
803	AT1G28370	0	2	8	0.251597	0.27217	2.12411	0.010834	0.010834	8	0.000417	0	0	0	0.05566
807	AT5G47790	0	7	9	0.269909	0.293631	24.7429	0.047995	0.047995	8	0.000889	0	0.666667	14	0.213408
820	AT4G29080	0	28	8	0.295041	0.334699	1835.64	0.1947	0.1947	8	0.003187	0	0.743386	281	0.851247
821	AT1G80390	0	32	8	0.318322	0.36543	1388.32	0.200429	0.200429	8	0.003654	0	0.576613	286	0.901679
822	AT5G60142	0	5	9	0.269821	0.292059	0	0.039483	0.039483	8	0.00068	0	1	10	0.175465
823	AT5G09250	0	3	9	0.255562	0.275689	0	0.023144	0.023144	8	0.000467	0	1	3	0.102574
824	AT5G65670	0	30	8	0.315769	0.362591	1686.95	0.175455	0.175455	8	0.003526	0	0.485057	211	0.794744
825	AT2G01200	0	19	8	0.29264	0.32595	96.362	0.139012	0.139012	8	0.002121	0	0.807018	138	0.60908
826	AT3G23250	0	6	9	0.269909	0.293821	0	0.05095	0.05095	8	0.000778	0	1	15	0.224791
827	AT3G50890	0	2	9	0.256753	0.274312	0	0.017228	0.017228	8	0.000364	0	1	1	0.07571
828	AT3G28917	0	1	9	0.253759	0.270745	0	0.008815	0.008815	8	0.000267	0	0	0	0.03952
829	AT5G57420	0	21	8	0.297055	0.332399	1085.31	0.130472	0.130472	8	0.002546	0	0.580952	122	0.578142
831	AT4G32280	0	5	8	0.264894	0.28759	84.5219	0.018474	0.018474	8	0.000786	0	0	0	0.087913
832	AT1G35240	0	1	9	0.229086	0.243432	0	0.005316	0.005316	8	0.000266	0	0	0	0.02297
833	AT3G21330	0	1	9	0.253759	0.271517	0	0.008253	0.008253	8	0.000272	0	0	0	0.037792

## Sheet: Auxin-AI-1Main
Id	Label	blockriccisinfofinal	Degree	Eccentricity	closnesscentrality	harmonicclosnesscentrality	betweenesscentrality	Authority	Hub	modularity_class	pageranks	componentnumber	clustering	triangles	eigencentrality
418	AT1G01470	34	1	10	0.233168	0.250122	0	8.9e-05	8.9e-05	57	0.000132	0	0	0	0.014831
1997	AT1G02160	34	1	10	0.233168	0.250122	0	8.9e-05	8.9e-05	57	0.000132	0	0	0	0.014831
142	AT1G04100	34	11	10	0.242256	0.258946	6811.49	0.000164	0.000164	41	0.000757	0	0.218182	12	0.021355
904	AT1G04240	34	8	9	0.23581	0.251943	5671.42	6.2e-05	6.2e-05	41	0.000588	0	0.142857	4	0.015707
905	AT1G09500	34	1	10	0.190829	0.198778	0	3e-06	3e-06	41	0.000119	0	0	0	0.001442
87	AT1G15750	34	29	9	0.270365	0.293818	45130.1	0.001004	0.001004	41	0.002179	0	0.039409	16	0.054493
1986	AT1G21200	34	1	10	0.219844	0.23213	0	5.7e-05	5.7e-05	44	0.000119	0	0	0	0.005218
2280	AT1G22310	34	1	10	0.211302	0.221981	0	2.3e-05	2.3e-05	41	0.000115	0	0	0	0.004137
46	AT1G22920	34	134	9	0.304027	0.350828	367028	0.002038	0.002038	57	0.011829	0	0.000898	8	0.229256
1312	AT1G30070	34	1	10	0.233168	0.250122	0	8.9e-05	8.9e-05	57	0.000132	0	0	0	0.014831
1750	AT1G46480	34	1	10	0.212844	0.223089	0	4.4e-05	4.4e-05	41	0.000121	0	0	0	0.003859
813	AT1G49860	34	1	10	0.233168	0.250122	0	8.9e-05	8.9e-05	57	0.000132	0	0	0	0.014831
147	AT1G51560	34	1	10	0.233168	0.250122	0	8.9e-05	8.9e-05	57	0.000132	0	0	0	0.014831
481	AT1G51950	34	13	9	0.243068	0.262115	3753.17	0.00013	0.00013	41	0.000853	0	0.205128	16	0.029006
144	AT1G52830	34	3	10	0.196647	0.205271	5.00786	1.2e-05	1.2e-05	41	0.000233	0	0.666667	2	0.004244
875	AT1G66820	34	4	10	0.251683	0.271371	4729.06	0.000261	0.000261	43	0.000337	0	0.166667	1	0.024228
2578	AT1G66980	34	1	10	0.233168	0.250122	0	8.9e-05	8.9e-05	57	0.000132	0	0	0	0.014831
2028	AT1G67710	34	1	10	0.219844	0.23213	0	5.7e-05	5.7e-05	44	0.000119	0	0	0	0.005218
1814	AT1G68560	34	1	10	0.233168	0.250122	0	8.9e-05	8.9e-05	57	0.000132	0	0	0	0.014831
1519	AT1G74840	34	1	10	0.212844	0.223089	0	4.4e-05	4.4e-05	41	0.000121	0	0	0	0.003859
1643	AT1G76405	34	1	10	0.233168	0.250122	0	8.9e-05	8.9e-05	57	0.000132	0	0	0	0.014831
2107	AT2G01290	34	1	10	0.233168	0.250122	0	8.9e-05	8.9e-05	57	0.000132	0	0	0	0.014831
1252	AT2G01760	34	34	9	0.281761	0.310867	70973.2	0.001298	0.001298	44	0.002486	0	0.005348	3	0.080351
992	AT2G02050	34	1	10	0.233168	0.250122	0	8.9e-05	8.9e-05	57	0.000132	0	0	0	0.014831
1654	AT2G02950	34	1	10	0.233168	0.250122	0	8.9e-05	8.9e-05	57	0.000132	0	0	0	0.014831
2228	AT2G03680	34	1	10	0.233168	0.250122	0	8.9e-05	8.9e-05	57	0.000132	0	0	0	0.014831
599	AT2G22670	34	5	10	0.247313	0.267703	3639.74	0.000164	0.000164	41	0.000374	0	0.2	2	0.026557
977	AT2G24850	34	1	10	0.233168	0.250122	0	8.9e-05	8.9e-05	57	0.000132	0	0	0	0.014831
1645	AT2G39020	34	1	10	0.233168	0.250122	0	8.9e-05	8.9e-05	57	0.000132	0	0	0	0.014831
88	AT2G46870	34	3	10	0.238465	0.255256	1595.24	0.000157	0.000157	4	0.000249	0	0	0	0.016693
2030	AT3G01220	34	1	10	0.219844	0.23213	0	5.7e-05	5.7e-05	44	0.000119	0	0	0	0.005218
145	AT3G04730	34	6	10	0.227083	0.240768	231.343	9.6e-05	9.6e-05	41	0.000413	0	0.6	9	0.014636
1019	AT3G09370	34	1	10	0.233168	0.250122	0	8.9e-05	8.9e-05	57	0.000132	0	0	0	0.014831
238	AT3G15540	34	12	9	0.260562	0.280949	8119.52	0.000441	0.000441	41	0.00076	0	0.272727	18	0.039115
1783	AT3G17600	34	2	10	0.208322	0.218028	48.047	1.7e-05	1.7e-05	41	0.000177	0	0	0	0.003355
422	AT3G19220	34	1	10	0.233168	0.250122	0	8.9e-05	8.9e-05	57	0.000132	0	0	0	0.014831
143	AT3G23030	34	10	9	0.242821	0.259071	2988.21	0.000126	0.000126	41	0.000668	0	0.444444	20	0.022465
257	AT3G23050	34	10	9	0.265889	0.290773	12785.9	0.000283	0.000283	41	0.00067	0	0.377778	17	0.047094
1154	AT3G60390	34	5	10	0.232782	0.246386	210.923	0.000114	0.000114	57	0.000359	0	0.7	7	0.011991
994	AT3G62410	34	1	10	0.233168	0.250122	0	8.9e-05	8.9e-05	57	0.000132	0	0	0	0.014831
196	AT4G02770	34	18	10	0.2711	0.300602	34075.8	0.000655	0.000655	6	0.0012	0	0.019608	3	0.083864
1253	AT4G04330	34	2	9	0.234195	0.249138	137.089	0.000218	0.000218	44	0.000177	0	0	0	0.011238
237	AT4G14560	34	7	9	0.230829	0.244562	1322.89	7.9e-05	7.9e-05	41	0.000488	0	0.238095	5	0.013849
454	AT4G16780	34	10	9	0.27716	0.301677	12228.7	0.000418	0.000418	57	0.00067	0	0.244444	11	0.053547
1666	AT4G23895	34	1	10	0.233168	0.250122	0	8.9e-05	8.9e-05	57	0.000132	0	0	0	0.014831
114	AT4G28640	34	30	9	0.267883	0.292386	29158.4	0.000518	0.000518	41	0.00206	0	0.045977	20	0.059402
146	AT4G29080	34	4	10	0.222088	0.235139	178.431	7.2e-05	7.2e-05	41	0.000304	0	0.5	3	0.010201
1786	AT4G30080	34	4	9	0.238015	0.253446	2101.47	0.000257	0.000257	6	0.000303	0	0	0	0.013516
2226	AT4G31860	34	1	10	0.219844	0.23213	0	5.7e-05	5.7e-05	44	0.000119	0	0	0	0.005218
300	AT4G33770	34	1	10	0.233168	0.250122	0	8.9e-05	8.9e-05	57	0.000132	0	0	0	0.014831
1655	AT4G34920	34	1	10	0.233168	0.250122	0	8.9e-05	8.9e-05	57	0.000132	0	0	0	0.014831
907	AT4G35700	34	1	10	0.212844	0.223089	0	4.4e-05	4.4e-05	41	0.000121	0	0	0	0.003859
2476	AT4G37240	34	1	10	0.233168	0.250122	0	8.9e-05	8.9e-05	57	0.000132	0	0	0	0.014831
967	AT4G37790	34	6	10	0.253094	0.27399	2490.05	0.000197	0.000197	57	0.000428	0	0.6	9	0.029259
584	AT5G06710	34	8	10	0.240285	0.257666	5296.02	0.000106	0.000106	57	0.000572	0	0.25	7	0.019377
823	AT5G16060	34	1	10	0.233168	0.250122	0	8.9e-05	8.9e-05	57	0.000132	0	0	0	0.014831
2557	AT5G16490	34	1	10	0.233168	0.250122	0	8.9e-05	8.9e-05	57	0.000132	0	0	0	0.014831
1837	AT5G17060	34	1	10	0.233168	0.250122	0	8.9e-05	8.9e-05	57	0.000132	0	0	0	0.014831
2364	AT5G20060	34	1	10	0.233168	0.250122	0	8.9e-05	8.9e-05	57	0.000132	0	0	0	0.014831
2050	AT5G25890	34	6	10	0.214311	0.227136	348.34	3.3e-05	3.3e-05	41	0.000413	0	0.4	6	0.010034
2077	AT5G37055	34	1	10	0.233168	0.250122	0	8.9e-05	8.9e-05	57	0.000132	0	0	0	0.014831
2066	AT5G43700	34	2	10	0.205637	0.215438	77.5346	1.7e-05	1.7e-05	43	0.000183	0	0	0	0.00348
2505	AT5G45440	34	1	10	0.233168	0.250122	0	8.9e-05	8.9e-05	57	0.000132	0	0	0	0.014831
957	AT5G47370	34	9	10	0.263083	0.284993	5327.92	0.000266	0.000266	57	0.000613	0	0.277778	10	0.03702
1651	AT5G51170	34	1	10	0.233168	0.250122	0	8.9e-05	8.9e-05	57	0.000132	0	0	0	0.014831
178	AT5G52547	34	9	10	0.243117	0.260255	9641.2	0.000221	0.000221	43	0.000716	0	0.055556	2	0.019192
1644	AT5G52960	34	1	10	0.233168	0.250122	0	8.9e-05	8.9e-05	57	0.000132	0	0	0	0.014831
2396	AT5G53400	34	1	10	0.233168	0.250122	0	8.9e-05	8.9e-05	57	0.000132	0	0	0	0.014831
975	AT5G55640	34	1	10	0.233168	0.250122	0	8.9e-05	8.9e-05	57	0.000132	0	0	0	0.014831
2046	AT5G65130	34	1	10	0.211302	0.221981	0	2.3e-05	2.3e-05	41	0.000115	0	0	0	0.004137
